# Supplementary material for: Biomass traits and candidate genes for bioenergy revealed through association genetics in coppiced European Populus nigra (L.)
Source: Biotechnol Biofuels. 2016 Sep 8;9(1):195. doi: 10.1186/s13068-016-0603-1 (PMC5017058; doi:10.1186/s13068-016-0603-1)
Supplement: Supplementary file 2 — 10.1186/s13068-016-0603-1 containing the SNP marker set derived from the 12 K Illumina array genotyping and employed here for GWAS. [file 13068_2016_603_MOESM2_ESM.csv]

rs#	alleles	chrom	pos	strand	assembly#	center	protLSID	assayLSID	panelLSID	QCcode	1-A01	1-A02	1-A03	1-A04	1-A06	1-A07	1-A08	1-A09	1-A10	1-A11	1-A12	1-A13	1-A14	1-A16	1-A17	1-A18	1-A19	1-A20	1-A23	1-A25	1-A26	1-A27	1-A31	1-A32	1-A33	1-J01	1-J02	1-J03	1-J04	1-J05	1-J06	1-J07	1-J08	1-J09	1-J11	1-J12	1-J13	1-J14	1-J15
CTR_1_76368_R	G/A	1	76047	+	NA	NA	NA	NA	NA	NA	GG	GG	GG	AA	AG	AG	AG	GG	GG	AA	AG	AG	AA	AG	GG	AG	AA	GG	AG	AA	AG	AA	AG	AG	AG	GG	GG	GG	AG	AG	GG	GG	GG	GG	GG	GG	GG	GG	GG
SNP_IGA_1_117271	A/C	1	116637	+	NA	NA	NA	NA	NA	NA	AC	AC	CC	AC	AA	AC	AA	AC	AA	AC	AC	CC	CC	AC	AA	AC	AA	AA	CC	AC	AC	AC	AA	CC	AC	CC	AA	AA	AC	AA	AA	CC	AC	AC	AA	AA	AC	CC	AC
scaffold_127_2_SNP3_162	T/C	1	475300	+	NA	NA	NA	NA	NA	NA	TT	TT	CC	TT	CC	TT	CT	TT	CC	TT	CT	TT	TT	CT	CT	TT	CT	CC	TT	CT	CC	TT	CT	CT	TT	TT	CT	CT	CT	TT	CT	CT	CT	CC	CT	CT	CT	TT	CC
SNP_IGA_1_667587	G/A	1	663234	+	NA	NA	NA	NA	NA	NA	AA	GG	AG	AA	AG	AG	AA	AG	AG	AG	GG	AA	AG	AA	AG	AG	AA	AG	GG	AG	GG	AG	GG	AG	AG	AG	AA	AG	GG	AG	GG	AG	AG	AA	AA	AG	GG	AG	AG
SNP_IGA_1_805019	A/C	1	799724	+	NA	NA	NA	NA	NA	NA	AA	AC	AC	AC	AA	AA	AC	CC	AA	AA	AC	AC	AC	AA	AA	AA	AC	AA	AC	CC	AC	AC	AC	AA	CC	AA	AC	AC	AC	CC	AA	CC	AC	AA	AA	AC	AC	CC	AA
SNP_IGA_1_807373	A/G	1	802074	+	NA	NA	NA	NA	NA	NA	GG	AG	GG	AG	GG	AG	AA	AA	AG	GG	AA	AG	AG	AG	AA	AA	AG	AA	AG	AA	AG	AA	AG	GG	AA	GG	AA	AA	AG	AA	AG	AA	AA	AG	AG	AA	AG	AA	AG
SNP_IGA_1_838085	G/C	1	832519	+	NA	NA	NA	NA	NA	NA	CC	GC	GC	GC	CC	GC	GG	GC	GG	GC	GG	CC	GC	GC	GC	GC	GG	GG	GC	GG	GG	GG	CC	GG	GG	CC	GG	GG	GC	GG	CC	GG	GG	GC	GG	GC	GG	GC	GG
SNP_IGA_1_851240	T/C	1	845617	+	NA	NA	NA	NA	NA	NA	TT	TT	CT	TT	TT	TT	CT	CT	CT	TT	CT	TT	TT	CT	CT	CT	TT	CT	CT	TT	CT	TT	TT	TT	CC	TT	CT	CC	CT	TT	TT	CT	CC	CT	CT	CT	CT	TT	CC
SNP_IGA_1_999199	C/T	1	992628	+	NA	NA	NA	NA	NA	NA	CC	TT	CT	CC	CC	CC	CC	CT	CC	CC	CT	CT	CT	CC	CC	CC	CC	CT	CT	CT	CC	CT	CT	CC	CT	CC	CT	CC	CC	CT	CC	CT	CT	CC	CC	CT	CT	TT	CT
SNP_IGA_1_1000858	A/C	1	994286	+	NA	NA	NA	NA	NA	NA	AC	AA	AC	AA	AC	AC	AC	AC	CC	AC	AA	AA	AA	AC	AC	AC	AA	AC	AA	AA	AC	AA	AA	CC	AA	AA	AC	AC	AC	AC	AA	AA	AC	CC	CC	AC	AC	AA	AA
SNP_IGA_1_1107266	G/T	1	1099972	+	NA	NA	NA	NA	NA	NA	TT	TT	TT	GG	GT	GG	GT	GG	GT	TT	TT	GG	GT	GT	GT	GT	GT	TT	GT	GT	GT	GT	GT	GG	GG	TT	GG	TT	GG	GT	GG	TT	GT	TT	GT	GT	GG	GT	GG
SNP_IGA_1_1108528	A/G	1	1101233	+	NA	NA	NA	NA	NA	NA	AA	AA	AA	AG	AG	AG	AA	AG	AG	AA	AA	AG	AG	AG	AG	AG	AA	AA	AA	AG	AG	AA	AA	GG	AA	AA	AA	AA	AG	AG	GG	AA	AA	AA	AG	AA	AG	AA	GG
SNP_IGA_1_1108785	A/G	1	1101490	+	NA	NA	NA	NA	NA	NA	GG	GG	GG	AA	AG	AA	AG	AA	AG	GG	GG	AA	AG	AG	AG	AG	AG	GG	AG	AG	AG	AG	AG	AA	AA	GG	AA	GG	AA	AG	AA	GG	AG	GG	AG	AG	AA	AG	AA
SNP_IGA_1_1159303	C/T	1	1151714	+	NA	NA	NA	NA	NA	NA	TT	CC	CT	CT	CT	CT	CT	CT	TT	CT	CC	TT	CT	TT	CT	CT	CC	CT	CT	CT	CT	CC	CT	TT	CC	TT	CT	CC	CT	CC	CC	CT	CT	TT	TT	TT	CT	CT	CC
SNP_IGA_1_1159648	T/C	1	1152059	+	NA	NA	NA	NA	NA	NA	TT	CT	CT	TT	CT	TT	TT	CT	TT	CT	CT	TT	CT	TT	TT	TT	CT	TT	CT	CT	CT	CC	CT	TT	CC	TT	TT	CT	TT	CC	TT	CT	CT	TT	TT	TT	CT	CT	CT
SNP_IGA_1_1159761	A/C	1	1152172	+	NA	NA	NA	NA	NA	NA	CC	AA	AC	AC	AC	AC	AC	AC	CC	AC	AA	CC	AC	CC	AC	AC	AA	AC	AC	AC	AC	AA	AC	CC	AA	CC	AC	AA	AC	AA	AA	AC	AC	CC	CC	CC	AC	AC	AA
SNP_IGA_1_1533361	A/T	1	1523432	+	NA	NA	NA	NA	NA	NA	TT	AA	AA	NN	AT	AA	TT	AA	AT	AA	AA	AT	AT	AT	AT	AT	TT	AT	AT	AA	AA	AA	AA	AA	AA	TT	AT	AA	AA	AA	AT	AA	AT	AT	AT	AT	AA	AA	AT
SNP_IGA_1_1537248	A/T	1	1527286	+	NA	NA	NA	NA	NA	NA	AT	AA	AT	AA	AT	AA	AA	AA	AA	AA	AA	AA	AA	AA	AA	AA	AT	AA	AA	AA	AA	AA	AA	AA	AA	AA	AA	AA	AA	AA	AA	AA	AA	AT	AA	AA	AA	AA	AA
SNP_IGA_1_1547322	A/C	1	1537243	+	NA	NA	NA	NA	NA	NA	AC	CC	AC	CC	AA	CC	AC	CC	AC	CC	CC	AC	AC	AC	AC	AC	CC	AC	AC	CC	CC	CC	CC	AC	CC	AA	AC	CC	CC	CC	AC	CC	AC	AA	AC	AC	AC	CC	AC
SNP_IGA_1_1672367	A/T	1	1661522	+	NA	NA	NA	NA	NA	NA	AT	AA	AT	TT	AA	AA	AA	AT	AT	AT	AA	AT	AT	AT	AA	AA	TT	AA	AT	AA	AT	AT	AT	AT	AT	AA	AA	AA	AA	AT	AT	AA	AT	AA	AA	AT	AT	AT	AT
SNP_IGA_1_1784277	C/A	1	1772634	+	NA	NA	NA	NA	NA	NA	CC	AC	AC	CC	AC	AC	AC	CC	AC	CC	CC	AC	AC	AC	AC	AC	CC	AC	AA	AC	CC	CC	CC	CC	AC	AA	CC	CC	AC	AC	CC	AC	AA	AC	AA	AA	AC	CC	AC
SNP_IGA_1_2152400	T/C	1	2138262	+	NA	NA	NA	NA	NA	NA	CT	CT	CT	CT	CT	CC	CT	CC	CT	TT	TT	CT	CT	CC	CC	CC	TT	CT	CT	CC	TT	CT	CT	CT	TT	CT	CT	CC	CC	CT	CC	TT	CT	CT	CT	CC	TT	CT	CC
SNP_IGA_1_2152437	G/A	1	2138299	+	NA	NA	NA	NA	NA	NA	AG	AG	AG	AG	AG	AA	AG	AA	AG	GG	GG	AG	AG	AA	AA	AA	GG	AG	AG	AA	GG	AG	AG	AG	GG	AG	AG	AA	AA	AG	AA	GG	AG	AG	AG	AA	GG	AG	AA
SNP_IGA_1_2800444	G/T	1	2782398	+	NA	NA	NA	NA	NA	NA	TT	GT	GG	GT	GG	GT	GG	TT	GG	GG	TT	GT	GG	GT	GT	TT	TT	GT	GG	GG	GG	GT	TT	GT	GT	GT	GT	GT	GG	GG	GT	GG	GG	GG	GG	GG	GG	GG	GG
SNP_IGA_1_2800880	G/A	1	2782833	+	NA	NA	NA	NA	NA	NA	AA	AG	GG	AG	GG	AG	GG	AA	GG	GG	AA	AG	GG	AG	AG	AA	AA	AG	GG	GG	GG	AG	AA	AG	AG	AG	AG	AG	GG	GG	AG	GG	GG	GG	GG	GG	GG	GG	GG
SNP_IGA_1_2844186	G/A	1	2825907	+	NA	NA	NA	NA	NA	NA	GG	AG	GG	AA	AA	AA	AG	AG	AA	AG	AA	GG	AG	AG	AG	AG	AG	AA	AG	AG	AA	AA	AG	AA	AG	AG	AA	AG	GG	AG	AG	AA	AG	GG	AG	AA	AA	AA	AA
SNP_IGA_1_2844435	C/A	1	2826154	+	NA	NA	NA	NA	NA	NA	CC	CC	CC	AC	AA	AA	AC	AC	AC	AC	AA	CC	AC	AC	CC	AC	AC	AA	AC	CC	AA	AC	AC	AA	AC	AC	AA	AC	CC	AC	CC	AC	AC	CC	CC	AC	AA	AC	AA
SNP_IGA_1_2844512	A/G	1	2826231	+	NA	NA	NA	NA	NA	NA	AA	AA	AG	AA	AA	AA	AG	AA	AA	AG	AA	AG	AG	AG	AA	AA	AA	AA	AG	AG	AA	AA	AA	AA	AG	AA	AA	AA	GG	AG	AA	AA	AG	AA	AA	AA	AA	AA	AA
SNP_IGA_1_3090809	G/A	1	3071297	+	NA	NA	NA	NA	NA	NA	GG	GG	GG	GG	GG	GG	GG	GG	GG	GG	GG	GG	GG	GG	GG	GG	GG	GG	GG	GG	GG	GG	AG	GG	GG	GG	GG	GG	GG	GG	GG	GG	GG	GG	GG	AG	GG	AG	GG
SNP_IGA_1_3127827	G/C	1	3108129	+	NA	NA	NA	NA	NA	NA	GG	GG	GC	GG	GC	GG	GG	GG	GC	GG	GG	GG	GG	GG	GC	GG	GC	GC	GG	GG	GG	GG	GC	GG	CC	GG	GG	GG	GC	GC	GG	GG	CC	GG	GG	CC	GG	GC	GG
SNP_IGA_1_3437307	A/G	1	3415513	+	NA	NA	NA	NA	NA	NA	AA	AG	AA	AG	AA	AA	AA	GG	AA	AA	AA	AA	AA	AA	AA	AA	AG	AA	AA	AG	AG	AG	GG	AA	AA	GG	AG	AA	AA	AA	AA	GG	AA	AA	AA	AG	AA	AG	AA
SNP_IGA_1_3478569	A/C	1	3456473	+	NA	NA	NA	NA	NA	NA	AC	AA	AA	AA	AA	AA	AA	AA	AA	AC	AA	AC	AA	AA	AA	AA	AC	AA	AA	AC	AA	AC	AC	AC	CC	AC	AA	CC	AA	AA	AA	AA	AC	AA	AC	AA	AA	AA	AA
SNP_IGA_1_3478647	G/A	1	3456551	+	NA	NA	NA	NA	NA	NA	AG	AA	AG	AA	AG	AG	AG	AG	GG	AG	AA	AA	AG	AA	GG	AA	AG	AG	AA	AA	AA	AA	AG	AA	AA	AG	GG	AA	AA	AG	GG	AG	AG	AA	AG	AG	AG	AG	AA
SNP_IGA_1_4153524	G/T	1	4126996	+	NA	NA	NA	NA	NA	NA	GT	GT	GG	TT	GT	TT	GT	GT	GG	TT	GT	GG	GT	GT	GG	GT	GG	TT	GT	GT	TT	GT	GT	TT	TT	GG	GT	TT	GT	TT	GT	TT	TT	TT	GT	GT	GT	GG	GT
SNP_IGA_1_4154681	T/C	1	4128149	+	NA	NA	NA	NA	NA	NA	TT	TT	CT	TT	TT	TT	CT	TT	CT	TT	TT	CT	CT	CT	TT	TT	TT	TT	CT	TT	TT	TT	TT	TT	TT	TT	TT	TT	CT	TT	CT	TT	TT	TT	TT	TT	TT	TT	CT
SNP_IGA_1_4414199	A/G	1	4385710	+	NA	NA	NA	NA	NA	NA	AA	AA	AG	AA	AA	AA	GG	AG	AA	AA	AA	AG	AA	AG	AA	AA	AA	AA	AA	AA	AA	AA	AA	AA	AG	AA	AA	AA	GG	AA	AG	AA	AA	AA	AG	AG	AA	AA	AA
SNP_IGA_1_4522397	C/T	1	4493187	+	NA	NA	NA	NA	NA	NA	CT	TT	CT	CT	CC	CC	CC	TT	CT	CT	CT	CT	CT	CC	TT	CT	TT	CC	TT	CT	TT	CT	CC	CT	CT	CT	CT	CC	CC	CT	TT	TT	CT	CT	CT	CT	CT	TT	TT
SNP_IGA_1_4604378	G/A	1	4574647	+	NA	NA	NA	NA	NA	NA	GG	AG	GG	AA	AG	AG	AG	AA	AG	GG	AA	AG	AG	AG	AA	AG	AA	AA	AA	AG	AA	AG	GG	AA	GG	AA	AG	AA	GG	AG	GG	AA	AG	GG	AG	AA	AG	AG	AA
SNP_IGA_1_4738619	T/A	1	4708222	+	NA	NA	NA	NA	NA	NA	TT	TT	AT	AT	TT	AT	AT	TT	AT	TT	AT	AT	AT	AA	TT	AT	TT	AT	TT	TT	TT	TT	AT	AT	TT	AT	AT	AA	AT	TT	TT	TT	TT	TT	TT	TT	TT	TT	TT
SNP_IGA_1_4882939	A/T	1	4851437	+	NA	NA	NA	NA	NA	NA	AA	TT	AT	TT	AT	TT	AT	AT	AT	AA	TT	AT	AA	AT	TT	TT	TT	AT	TT	AT	TT	TT	AT	TT	AA	AA	AA	TT	AT	TT	AA	TT	TT	AT	TT	TT	TT	TT	TT
SNP_IGA_1_4894588	T/C	1	4862960	+	NA	NA	NA	NA	NA	NA	CT	CC	CT	CC	CT	CC	CT	TT	TT	TT	CT	CC	CC	CC	CT	CC	CT	CC	TT	CC	CT	CC	CC	CC	CT	CC	TT	CC	CC	CT	CT	CT	CT	CT	CT	CT	TT	CT	TT
SNP_IGA_1_5022071	A/G	1	4989627	+	NA	NA	NA	NA	NA	NA	AA	AG	AG	AA	AG	AG	AA	AA	AA	AG	AA	AA	AA	AA	AG	AG	AA	AA	AA	AA	AA	AA	AA	AA	AA	AA	AA	AA	AA	AA	AG	AA	AA	AG	AG	AA	AG	AA	AA
SNP_IGA_1_5041505	C/A	1	5008922	+	NA	NA	NA	NA	NA	NA	AC	AA	AC	AC	AA	CC	AA	AA	AC	CC	AC	AC	AC	AC	AA	AC	AC	AC	AC	AA	AA	AA	AC	CC	CC	AC	AC	CC	AA	AA	AC	AA	AA	AC	CC	AA	AA	AC	AC
SNP_IGA_1_5069178	G/A	1	5036405	+	NA	NA	NA	NA	NA	NA	AG	AG	AA	GG	AG	AG	AG	AA	AG	AG	GG	GG	GG	GG	AA	AG	AG	GG	GG	AG	GG	GG	GG	GG	GG	GG	GG	GG	GG	GG	AG	GG	GG	AG	AG	AG	AG	AA	GG
SNP_IGA_1_5082819	C/A	1	5049942	+	NA	NA	NA	NA	NA	NA	AC	AC	CC	CC	AC	CC	CC	AC	CC	AC	CC	AC	CC	CC	AC	AC	AC	CC	CC	AC	CC	CC	CC	CC	CC	CC	AC	CC	CC	CC	CC	CC	CC	CC	AC	CC	AC	AC	CC
SNP_IGA_1_5084051	G/A	1	5051168	+	NA	NA	NA	NA	NA	NA	GG	NN	GG	GG	AG	GG	AG	AA	AG	AG	GG	AG	GG	GG	AA	AG	AA	GG	GG	GG	GG	GG	GG	GG	GG	GG	GG	GG	GG	GG	GG	GG	GG	GG	AG	AG	AG	AG	GG
SNP_IGA_1_5100013	A/G	1	5066993	+	NA	NA	NA	NA	NA	NA	AG	AA	AA	AA	AA	AA	AA	AA	AA	AG	AG	AA	AA	AA	AA	AA	AA	AA	AA	AA	AA	AA	AG	AA	AG	AG	AA	AA	AG	AG	AA	AA	AG	AA	AA	AA	AA	AA	AA
SNP_IGA_1_5295281	C/T	1	5261139	+	NA	NA	NA	NA	NA	NA	TT	CT	CC	CT	CT	CT	TT	TT	CT	CT	TT	TT	CT	TT	TT	TT	TT	TT	CC	CC	CC	CT	CT	TT	CT	TT	CT	TT	TT	CT	CC	CC	CT	CC	CT	CT	CC	CT	CC
SNP_IGA_1_5395144	G/T	1	5360301	+	NA	NA	NA	NA	NA	NA	GG	GG	GT	GG	TT	GG	GG	GG	GG	GG	GG	GG	GT	GG	GG	GG	GG	GT	GG	GT	GT	GT	GT	GG	GT	GG	GT	GT	GG	GT	GG	GT	GT	GT	GG	GG	TT	GG	GT
SNP_IGA_1_5401609	C/A	1	5366751	+	NA	NA	NA	NA	NA	NA	AA	CC	CC	CC	AA	CC	CC	CC	CC	CC	CC	CC	AC	CC	CC	CC	CC	AC	CC	AC	AC	AC	AC	AC	AC	AC	AA	AA	CC	AC	CC	AC	AC	CC	AC	CC	AA	AC	AC
SNP_IGA_1_5453377	C/T	1	5418204	+	NA	NA	NA	NA	NA	NA	CC	CT	CT	CC	TT	CT	CC	CC	CC	CC	CC	CT	CT	CC	CT	CT	CT	CT	CC	CT	CT	CC	CC	CC	CC	CC	CC	CC	CC	CT	CC	CT	CT	CC	CC	CC	TT	CC	CT
SNP_IGA_1_5495316	T/C	1	5459921	+	NA	NA	NA	NA	NA	NA	TT	TT	TT	TT	TT	TT	TT	TT	TT	TT	TT	TT	TT	TT	TT	TT	TT	TT	TT	TT	TT	TT	TT	TT	TT	TT	CT	TT	TT	TT	TT	TT	TT	CT	TT	TT	TT	TT	TT
SNP_IGA_1_5519685	G/A	1	5484184	+	NA	NA	NA	NA	NA	NA	AA	AG	AG	AG	AG	AG	AG	AG	AA	AA	AG	AG	AG	AA	AA	AA	AG	AA	GG	GG	AG	GG	GG	AA	AG	AA	AG	GG	AA	GG	AG	GG	GG	AG	AG	AG	GG	AA	GG
SNP_IGA_1_5521527	A/T	1	5486021	+	NA	NA	NA	NA	NA	NA	TT	AT	AT	AT	AA	AT	AT	AT	TT	TT	AT	AT	AT	TT	TT	TT	AT	AT	AA	AA	AT	AA	AA	TT	AA	TT	AA	AA	TT	AA	AT	AA	AA	AA	AT	AT	AA	AT	AA
SNP_IGA_1_5521820	A/C	1	5486314	+	NA	NA	NA	NA	NA	NA	CC	AC	AC	AC	AA	AC	AC	AC	CC	CC	AC	AC	AC	CC	CC	CC	AC	AC	AA	AA	AC	AA	AC	CC	AA	CC	AA	AC	CC	AA	AC	AA	AA	AA	AC	AC	AA	AC	AA
SNP_IGA_1_5602261	C/A	1	5566423	+	NA	NA	NA	NA	NA	NA	AA	AC	AC	CC	AC	AC	AA	CC	AC	CC	CC	AA	AA	AC	AC	AC	AC	CC	AA	CC	AA	CC	CC	AC	AC	AA	CC	CC	AA	AC	AC	AC	AC	AC	AC	CC	AA	CC	AA
SNP_IGA_1_5639999	A/C	1	5603925	+	NA	NA	NA	NA	NA	NA	AA	AA	AC	AA	AA	AC	CC	AA	AC	AA	AC	CC	CC	AC	AA	AA	AC	AA	CC	AA	CC	AC	AC	AC	AC	AA	AC	AA	CC	CC	AC	AC	CC	AA	AA	AC	AC	AC	CC
SNP_IGA_1_5656575	T/A	1	5620397	+	NA	NA	NA	NA	NA	NA	TT	TT	TT	TT	TT	TT	TT	TT	TT	TT	TT	TT	TT	TT	TT	TT	TT	TT	TT	AT	TT	TT	TT	TT	TT	TT	TT	AT	TT	TT	TT	TT	TT	TT	AT	TT	TT	TT	TT
SNP_IGA_1_5880758	T/G	1	5843539	+	NA	NA	NA	NA	NA	NA	GT	GT	GT	TT	GT	TT	TT	GT	TT	TT	GT	GT	TT	TT	TT	TT	TT	TT	TT	TT	TT	TT	GT	TT	TT	GT	TT	TT	TT	TT	TT	GG	TT	TT	TT	GT	GT	GG	GT
SNP_IGA_1_5914156	C/G	1	5876667	+	NA	NA	NA	NA	NA	NA	GC	CC	GC	GG	GC	CC	GC	GC	CC	GG	GC	GC	GG	GC	CC	GC	GG	CC	GG	GG	CC	GG	GC	GG	GC	GC	GC	CC	GG	CC	CC	CC	GC	GC	CC	CC	GC	CC	GC
SNP_IGA_1_5986096	T/C	1	5948103	+	NA	NA	NA	NA	NA	NA	CC	TT	CT	CT	CC	TT	TT	CT	TT	CC	CT	CC	CC	CT	TT	CT	CT	TT	CT	TT	TT	TT	TT	CT	CT	CT	CC	TT	CT	CT	CT	CT	TT	TT	CT	TT	CT	CT	CC
SNP_IGA_1_5986324	G/A	1	5948331	+	NA	NA	NA	NA	NA	NA	AA	GG	AG	AG	AA	GG	GG	AG	GG	AA	AG	AA	AA	AG	GG	AG	AG	GG	AG	GG	GG	GG	GG	AG	AG	AG	AA	GG	AG	AG	AG	AG	GG	GG	AG	GG	AG	AG	AA
SNP_IGA_1_5986455	A/G	1	5948461	+	NA	NA	NA	NA	NA	NA	GG	AA	AG	AG	GG	AA	AA	AG	AA	GG	AG	GG	GG	AG	AA	AG	AG	AA	AG	AA	AA	AA	AA	AG	AG	AG	GG	AA	AG	AG	AG	AG	AA	AA	AG	AA	AG	AG	GG
scaffold_127_1_SNP3_150	T/A	1	5951574	+	NA	NA	NA	NA	NA	NA	TT	TT	TT	TT	TT	TT	TT	TT	TT	TT	TT	TT	TT	TT	TT	TT	TT	TT	TT	TT	TT	TT	TT	TT	TT	TT	AT	TT	TT	TT	TT	TT	TT	TT	TT	TT	TT	TT	TT
SNP_IGA_1_6006526	G/A	1	5968336	+	NA	NA	NA	NA	NA	NA	GG	AA	GG	AG	GG	AG	AA	GG	AA	GG	GG	GG	GG	AG	AA	AG	AG	AA	GG	AG	AA	AG	AG	GG	GG	AG	GG	GG	GG	GG	AG	AG	AG	AG	AG	AA	GG	AG	GG
SNP_IGA_1_6007490	C/A	1	5969299	+	NA	NA	NA	NA	NA	NA	CC	AA	CC	AC	CC	AC	AA	CC	AA	CC	CC	CC	CC	AC	AA	AC	AC	AA	CC	AC	AA	AC	AC	CC	CC	AC	CC	CC	CC	CC	AC	AC	AC	AC	AC	AA	CC	AC	CC
SNP_IGA_1_6019631	A/G	1	5981386	+	NA	NA	NA	NA	NA	NA	AA	AA	AA	AA	AA	AG	AA	AA	AA	AA	AA	AA	AA	AA	AA	AA	AA	AA	AA	AG	AA	AG	AG	AG	AA	AA	AA	AG	AA	AG	AA	AA	AA	AA	AA	AA	AA	AA	AA
SNP_IGA_1_6082982	G/A	1	6044330	+	NA	NA	NA	NA	NA	NA	GG	GG	GG	AA	GG	GG	AG	GG	GG	AA	GG	AG	AG	AG	GG	AG	AG	GG	GG	GG	AG	GG	GG	GG	GG	GG	AG	GG	AG	AG	GG	GG	AG	GG	GG	GG	GG	GG	GG
SNP_IGA_1_6105590	G/C	1	6066832	+	NA	NA	NA	NA	NA	NA	GG	GG	GG	CC	GC	GG	GC	GC	GG	GC	GC	GC	GC	GC	GG	GC	GC	GG	GG	GC	GC	GC	GC	GG	GG	GG	GG	GG	GG	GG	GG	GG	GC	GG	GG	GG	GG	GG	GC
SNP_IGA_1_6174815	C/T	1	6135646	+	NA	NA	NA	NA	NA	NA	CC	CT	CT	NN	CC	CT	TT	CC	TT	CC	CC	CT	CC	CT	CT	CC	TT	TT	CT	CC	TT	CC	CC	CT	CT	TT	CC	CC	CT	CT	CT	TT	TT	TT	CT	CT	CC	TT	CT
SNP_IGA_1_6200904	G/A	1	6161575	+	NA	NA	NA	NA	NA	NA	AG	AA	AG	AG	GG	AG	AG	GG	AA	AG	GG	AG	AG	AA	AA	AA	AG	AA	GG	GG	AG	GG	AG	AG	GG	AA	GG	AG	AG	GG	AG	AA	AG	AG	AA	AG	GG	AG	GG
SNP_IGA_1_6279035	C/A	1	6239076	+	NA	NA	NA	NA	NA	NA	CC	CC	CC	AC	AC	CC	AC	CC	CC	CC	CC	CC	CC	CC	CC	CC	AC	CC	CC	CC	AC	CC	AA	CC	CC	CC	CC	AC	CC	CC	CC	CC	AC	CC	CC	CC	CC	CC	CC
SNP_IGA_1_6322548	A/C	1	6282331	+	NA	NA	NA	NA	NA	NA	AC	CC	AC	AC	AC	CC	CC	AA	CC	CC	CC	AC	AA	AC	CC	AC	CC	CC	CC	AC	CC	AC	AC	AC	CC	CC	AC	CC	AC	CC	CC	CC	CC	AC	AC	CC	AC	CC	AC
SNP_IGA_1_6342614	T/C	1	6302294	+	NA	NA	NA	NA	NA	NA	TT	TT	TT	TT	TT	TT	TT	CT	TT	TT	TT	TT	CT	TT	TT	TT	TT	TT	TT	TT	CT	TT	TT	TT	TT	TT	TT	TT	TT	TT	TT	TT	CT	TT	TT	TT	TT	TT	CT
SNP_IGA_1_6387610	G/A	1	6347012	+	NA	NA	NA	NA	NA	NA	AG	GG	AG	GG	AG	GG	GG	AG	GG	GG	GG	GG	GG	GG	GG	GG	GG	GG	AG	GG	AG	AG	AG	AG	AG	GG	AG	GG	AA	GG	GG	GG	AG	AG	AG	AG	AA	GG	GG
SNP_IGA_1_6387654	T/C	1	6347056	+	NA	NA	NA	NA	NA	NA	CT	TT	CT	TT	CT	TT	TT	CT	TT	TT	TT	TT	TT	TT	TT	TT	TT	TT	CT	TT	CT	CT	CT	CT	CT	TT	CT	TT	CC	TT	TT	TT	CT	CT	CT	CT	CC	TT	TT
SNP_IGA_1_6387756	G/C	1	6347158	+	NA	NA	NA	NA	NA	NA	GC	GG	GC	GG	GC	GG	GG	GC	GG	GG	GG	GG	GG	GG	GG	GG	GG	GG	GC	GG	GC	GC	GC	GC	GC	GG	GC	GG	CC	GG	GG	GG	GC	GC	GC	GC	CC	GG	GG
SNP_IGA_1_6442790	C/T	1	6401854	+	NA	NA	NA	NA	NA	NA	CT	CC	CT	CC	CT	CC	CC	CT	CC	CC	CC	CT	CC	CC	CC	CC	CC	CC	CT	CC	CT	CC	CT	CT	TT	CC	CC	CC	CT	CC	CC	CC	CT	CT	CC	CC	TT	CT	CC
SNP_IGA_1_6459551	T/G	1	6418526	+	NA	NA	NA	NA	NA	NA	TT	TT	TT	TT	TT	TT	TT	TT	TT	TT	TT	TT	TT	TT	TT	TT	TT	TT	GT	TT	TT	TT	GT	GG	GT	TT	TT	TT	TT	TT	TT	TT	TT	TT	TT	TT	TT	TT	TT
SNP_IGA_1_6762634	C/T	1	6719546	+	NA	NA	NA	NA	NA	NA	CC	CC	CC	CC	CC	CT	CT	CC	CT	CT	CT	CC	CC	CT	CC	CC	CC	TT	CT	CC	CT	CT	TT	CT	TT	CC	CC	CT	CT	CC	CT	CT	CT	CT	CT	CC	CT	CC	CT
LG_I_7_SNP_215	A/G	1	6849730	+	NA	NA	NA	NA	NA	NA	AA	AG	AA	AA	AA	AA	AA	AA	AG	AA	AA	AG	AA	AA	AA	AA	AA	AA	AG	AG	GG	AG	AG	AA	AA	AG	AA	AG	AA	AA	AG	AG	AG	AA	AA	AG	AA	GG	AA
SNP_IGA_1_6896006	T/C	1	6852034	+	NA	NA	NA	NA	NA	NA	TT	CT	TT	TT	CT	CT	TT	TT	TT	CC	CT	TT	TT	TT	TT	CT	TT	TT	TT	CT	TT	TT	CT	CT	TT	CT	TT	TT	TT	CC	CT	TT	TT	TT	TT	TT	TT	TT	TT
SNP_IGA_1_6898736	T/C	1	6854754	+	NA	NA	NA	NA	NA	NA	CC	CT	CT	CT	CT	CT	TT	CT	CT	CC	CC	CT	CT	CT	CT	CC	CT	TT	TT	CT	TT	TT	CT	CT	TT	CT	CT	CT	CT	CC	CT	TT	TT	TT	TT	TT	TT	TT	CT
SNP_IGA_1_6899106	A/G	1	6855123	+	NA	NA	NA	NA	NA	NA	AA	AG	AA	AA	AA	AA	AA	AA	AG	AA	AA	AG	AA	AA	AA	AA	AA	AA	AG	AG	GG	AG	AG	AA	AA	AG	AA	AG	AA	AA	AG	AG	AG	AA	AA	AG	AA	GG	AA
SNP_IGA_1_7274054	T/C	1	7227243	+	NA	NA	NA	NA	NA	NA	CC	TT	CC	TT	TT	TT	TT	CT	TT	CT	TT	TT	TT	TT	TT	TT	CT	TT	TT	CT	TT	CT	CT	TT	TT	TT	TT	TT	CT	TT	TT	TT	TT	CT	TT	TT	CT	TT	TT
SNP_IGA_1_7282882	T/A	1	7235987	+	NA	NA	NA	NA	NA	NA	AA	AT	AT	AT	TT	AT	TT	AA	AA	AA	AA	AA	AA	AT	AA	AT	AT	TT	AT	AA	AA	AA	AT	AT	AA	AT	AA	AA	TT	TT	AT	AT	AT	TT	AT	AT	AT	AT	AT
SNP_IGA_1_7283083	A/G	1	7236188	+	NA	NA	NA	NA	NA	NA	AA	AG	AG	AG	AA	AG	AA	AG	GG	GG	GG	GG	GG	AG	GG	AG	AA	AA	AG	GG	GG	GG	AG	AG	GG	AG	GG	GG	AA	AA	AG	AG	AG	AA	AG	AG	AG	AG	AG
SNP_IGA_1_7484240	C/T	1	7436064	+	NA	NA	NA	NA	NA	NA	TT	CT	CC	CT	CC	TT	TT	TT	CC	CT	CT	CC	CT	CT	CT	TT	TT	TT	CC	CC	CC	CC	CT	TT	CC	CC	CC	CT	TT	TT	CT	CC	CT	TT	CT	CC	CC	CC	CT
SNP_IGA_1_7511541	A/C	1	7463126	+	NA	NA	NA	NA	NA	NA	AA	AA	CC	AC	AA	AA	AA	AA	CC	AC	AA	CC	AC	AC	AC	AA	AA	AA	AC	AC	CC	AC	AA	AA	AA	AA	AC	AA	AA	AA	AC	AC	AC	AC	AC	AC	CC	AC	AC
SNP_IGA_1_7689011	T/C	1	7639445	+	NA	NA	NA	NA	NA	NA	TT	CC	CT	CC	CC	CC	CT	TT	CT	TT	TT	CT	CT	CC	CC	CC	CT	CC	TT	TT	TT	TT	CT	CC	CT	CT	TT	TT	CT	CC	CT	CT	CT	CT	CC	CT	CT	CT	TT
SNP_IGA_1_7882049	A/G	1	7831257	+	NA	NA	NA	NA	NA	NA	GG	AA	GG	AG	AA	AA	AG	GG	AG	AG	AA	AA	AG	AA	AA	AA	GG	AA	AG	AG	GG	AG	AG	AA	AG	AA	AG	AA	AA	AA	AG	AG	AG	AA	AA	AG	GG	AG	AA
SNP_IGA_1_8120088	C/A	1	8067804	+	NA	NA	NA	NA	NA	NA	AC	CC	AA	CC	AC	CC	CC	AC	CC	AC	AC	AC	CC	CC	CC	CC	AC	CC	AC	AC	CC	AC	AC	CC	AC	AC	AC	AC	CC	AC	CC	CC	CC	CC	CC	CC	AC	CC	CC
SNP_IGA_1_8154435	T/A	1	8101947	+	NA	NA	NA	NA	NA	NA	AA	TT	AT	TT	AT	TT	AT	AT	TT	TT	TT	TT	TT	TT	TT	TT	AT	TT	TT	TT	AT	TT	AT	TT	TT	TT	AT	TT	TT	TT	TT	AT	AT	TT	TT	TT	AA	AT	TT
SNP_IGA_1_8214409	C/A	1	8161554	+	NA	NA	NA	NA	NA	NA	CC	AC	AC	CC	CC	AC	CC	AC	CC	CC	AC	CC	AC	CC	AC	AC	CC	CC	AC	CC	CC	AC	AC	AC	CC	CC	CC	CC	CC	CC	CC	CC	CC	CC	CC	CC	CC	CC	AC
SNP_IGA_1_8228882	T/C	1	8175890	+	NA	NA	NA	NA	NA	NA	TT	CT	TT	CC	CT	CC	CT	CT	CT	CT	TT	CC	CC	CC	CC	CC	CT	CC	TT	CT	TT	CT	CT	CC	TT	TT	CT	CC	CC	CC	CT	TT	CT	CC	CC	CT	TT	TT	TT
LG_I_20_bis_SNP_16	G/A	1	8422635	+	NA	NA	NA	NA	NA	NA	AG	GG	AG	GG	GG	GG	GG	AG	GG	GG	GG	AG	GG	AG	GG	AG	AG	AA	GG	GG	GG	GG	GG	AG	GG	GG	GG	AG	AG	AA	AG	GG	AG	AA	AG	GG	GG	GG	GG
SNP_IGA_1_8936781	T/G	1	8878879	+	NA	NA	NA	NA	NA	NA	GT	GG	GG	TT	GT	GG	TT	GG	GT	GG	GG	TT	TT	GT	GT	GG	GT	GG	GG	GT	GG	GG	GG	GG	GT	GG	GT	GT	GG	GT	GT	GG	GT	GT	GT	GG	GG	GT	GG
SNP_IGA_1_8990932	G/A	1	8932565	+	NA	NA	NA	NA	NA	NA	GG	AA	AA	GG	GG	AG	GG	AG	AG	AA	AG	GG	AG	AG	AG	AA	GG	AA	AA	AG	AA	AA	AA	AA	AG	AG	AA	GG	AA	AG	AG	AG	AG	AG	AG	AG	AA	GG	AA
SNP_IGA_1_8991218	G/A	1	8932850	+	NA	NA	NA	NA	NA	NA	GG	AA	AA	GG	GG	AG	GG	AG	AG	AA	AG	GG	AG	AG	AG	AA	GG	AA	AA	AG	AA	AA	AA	AA	AG	AG	AA	GG	AA	AG	AG	AG	AG	AG	AG	AG	AA	GG	AA
SNP_IGA_1_9073182	C/A	1	9014341	+	NA	NA	NA	NA	NA	NA	CC	AA	CC	AC	CC	AC	AA	CC	AA	AC	AA	AA	AA	AA	AA	AA	CC	AA	CC	AC	AA	CC	AC	AA	AC	CC	CC	AC	AA	AC	AC	CC	AA	CC	AA	CC	AA	AC	AC
SNP_IGA_1_9565077	A/G	1	9502874	+	NA	NA	NA	NA	NA	NA	AA	AG	AG	AG	AA	AG	AG	AG	AA	AA	AA	AA	AA	AA	AG	AG	AG	AA	AG	AA	AA	AA	AA	AG	AA	AG	AA	AG	AG	AG	AG	AG	AG	AA	AA	GG	AA	GG	AG
SNP_IGA_1_9617459	A/G	1	9554794	+	NA	NA	NA	NA	NA	NA	AA	AA	AA	AA	AA	AA	AA	AG	AA	AA	AG	AG	AA	AA	AA	AA	AG	AA	AA	AA	AA	AG	AG	AA	AG	AA	AG	AA	AA	AA	AA	AA	AG	AG	AA	AA	AG	AA	AA
SNP_IGA_1_9895877	T/G	1	9831309	+	NA	NA	NA	NA	NA	NA	GT	GG	GT	GG	GT	GT	GG	GG	GG	TT	TT	GG	GT	GG	GG	GG	GT	GG	GT	GG	GT	GG	TT	GG	GT	TT	GG	GG	GG	GG	GG	GG	GT	GG	GG	GT	GT	GG	TT
SNP_IGA_1_9941109	A/C	1	9876303	+	NA	NA	NA	NA	NA	NA	AC	AC	AA	AC	AA	CC	CC	AC	AC	AC	AC	CC	AC	AC	CC	AC	CC	AA	AC	AC	AA	CC	AC	AC	AC	AC	CC	AA	AC	AA	CC	CC	AA	AC	CC	AC	AC	CC	AA
SNP_IGA_1_10099847	G/T	1	10033955	+	NA	NA	NA	NA	NA	NA	GT	GG	TT	GT	GT	GT	GT	GT	GG	GT	GT	GG	GT	GT	GG	GT	GT	TT	GT	GG	GT	GG	GT	GT	GG	GG	GT	TT	GT	GG	GT	GG	GT	TT	GT	GG	TT	GT	TT
SNP_IGA_1_10100722	T/C	1	10034828	+	NA	NA	NA	NA	NA	NA	CT	TT	TT	TT	TT	TT	TT	TT	TT	CT	TT	CT	TT	TT	TT	TT	CT	TT	CT	TT	TT	TT	CT	TT	CT	CT	CT	TT	TT	TT	TT	CT	TT	TT	TT	CT	TT	TT	TT
SNP_IGA_1_10149188	T/C	1	10082920	+	NA	NA	NA	NA	NA	NA	CC	CT	TT	TT	CT	CT	CT	CT	CT	TT	CC	CT	CC	CT	CC	CT	CT	TT	TT	TT	CT	TT	CC	CT	CT	CT	CT	CT	CT	CT	CT	TT	CC	CT	CT	TT	CT	TT	CT
SNP_IGA_1_11001802	G/T	1	10929385	+	NA	NA	NA	NA	NA	NA	TT	TT	TT	GT	GT	TT	GG	GT	GT	GG	GT	GT	GG	GT	GT	TT	TT	TT	GG	GT	GT	GT	TT	GT	GG	GT	TT	GG	GT	TT	GT	GG	GT	GT	GT	GG	GG	GG	GG
SNP_IGA_1_11133714	A/G	1	11060543	+	NA	NA	NA	NA	NA	NA	GG	GG	AG	GG	GG	GG	AG	AA	GG	AG	AG	AA	AA	AG	GG	GG	AG	GG	AG	AG	AG	AG	AA	AG	AG	AG	AG	AG	AA	AA	GG	AG	AA	GG	GG	AG	AA	GG	AG
SNP_IGA_1_11249630	G/T	1	11175538	+	NA	NA	NA	NA	NA	NA	TT	TT	GG	TT	GT	GT	GT	GT	TT	GT	TT	GT	GT	GT	TT	TT	GT	TT	GT	TT	TT	TT	GT	TT	GG	TT	TT	GT	GG	TT	TT	TT	TT	GG	GT	TT	GT	TT	TT
SNP_IGA_1_11256201	T/A	1	11182087	+	NA	NA	NA	NA	NA	NA	TT	TT	AT	TT	TT	TT	TT	AT	TT	TT	AT	AT	TT	TT	TT	TT	AT	TT	TT	TT	TT	TT	TT	TT	AT	TT	TT	AT	TT	AT	TT	TT	AT	AT	TT	TT	AT	TT	TT
SNP_IGA_1_11377427	A/G	1	11302419	+	NA	NA	NA	NA	NA	NA	AA	AA	AG	AA	AA	AG	AA	AA	AA	GG	AG	AA	AA	AA	AA	AA	AG	AA	AA	AG	AA	AA	AG	AA	AG	AA	AA	AG	AA	AA	AA	AA	AA	AA	AG	AA	AA	AG	AA
SNP_IGA_1_11966090	T/C	1	11887716	+	NA	NA	NA	NA	NA	NA	TT	CT	CT	CT	CC	TT	CT	TT	CT	CC	TT	CC	CT	CC	CT	CT	TT	CT	TT	TT	CT	CT	CT	CT	TT	CC	CT	TT	TT	CT	CT	TT	CT	CC	CT	CT	CT	CT	TT
SNP_IGA_1_11970136	T/A	1	11891733	+	NA	NA	NA	NA	NA	NA	TT	AT	TT	TT	TT	TT	TT	AT	AT	TT	AT	TT	TT	TT	TT	TT	TT	AT	TT	TT	TT	AT	TT	TT	AT	TT	TT	TT	TT	AT	TT	AT	TT	TT	TT	TT	TT	TT	AT
SNP_IGA_1_11990907	G/A	1	11912409	+	NA	NA	NA	NA	NA	NA	GG	AA	AG	GG	AG	GG	GG	AG	AG	AG	AG	GG	GG	GG	GG	GG	GG	AG	GG	GG	GG	AG	GG	AG	AG	GG	GG	GG	GG	AG	GG	AG	GG	AA	AG	GG	AG	GG	AG
SNP_IGA_1_12072458	C/T	1	11993523	+	NA	NA	NA	NA	NA	NA	CT	CC	TT	CT	TT	CC	TT	CC	CT	CT	CT	CC	CC	CT	CT	CT	TT	CT	CT	CT	CT	CT	TT	CT	CC	CT	CC	CT	CC	CT	TT	CT	TT	TT	TT	CT	CT	TT	TT
SNP_IGA_1_12077206	T/C	1	11998233	+	NA	NA	NA	NA	NA	NA	TT	CT	CT	CT	CT	CT	TT	CT	CT	TT	CT	CC	CT	CT	TT	TT	TT	CT	TT	TT	CT	CT	TT	CT	CT	CT	CT	TT	TT	TT	TT	CT	TT	CC	CT	TT	CT	TT	TT
SNP_IGA_1_12081642	C/T	1	12002648	+	NA	NA	NA	NA	NA	NA	CC	CT	CT	CC	CT	CC	CC	CC	CT	CC	CT	CC	CC	CC	CC	CC	CC	CT	CC	CC	CC	CT	CC	CT	CT	CC	CT	CC	CC	CC	CC	CT	CC	TT	CT	CC	CT	CC	CC
SNP_IGA_1_12108926	C/A	1	12029683	+	NA	NA	NA	NA	NA	NA	CC	CC	CC	AC	CC	CC	CC	CC	CC	CC	CC	AC	AC	AC	CC	CC	CC	CC	CC	CC	CC	CC	CC	CC	CC	CC	CC	CC	CC	AC	CC	CC	CC	CC	CC	CC	CC	CC	CC
SNP_IGA_1_12116008	T/C	1	12036719	+	NA	NA	NA	NA	NA	NA	TT	TT	TT	TT	CT	TT	CT	CT	CT	TT	TT	TT	TT	CT	CT	CT	TT	CT	TT	TT	CT	CT	TT	CT	TT	CT	TT	TT	TT	TT	CT	TT	CT	TT	TT	CC	TT	CT	TT
SNP_IGA_1_12138655	G/A	1	12059279	+	NA	NA	NA	NA	NA	NA	GG	GG	GG	GG	AG	GG	AG	AG	AG	GG	GG	GG	AG	AG	AG	AG	GG	AG	AG	GG	AG	AG	AG	AA	AG	AG	AG	GG	GG	GG	AG	GG	AG	AG	GG	AA	AA	AA	GG
SNP_IGA_1_12192934	T/G	1	12113251	+	NA	NA	NA	NA	NA	NA	TT	GT	GG	TT	GT	GT	TT	TT	GT	TT	GT	GT	TT	TT	TT	TT	TT	GT	TT	GT	GT	GT	GT	GG	GT	GT	TT	TT	TT	GG	TT	GT	TT	GG	GT	TT	GT	TT	TT
SNP_IGA_1_12197704	A/T	1	12117989	+	NA	NA	NA	NA	NA	NA	AT	AA	AA	AT	AA	AA	AA	AA	AA	AT	AA	AT	AT	AT	AA	AA	AT	AA	AA	AA	AA	AA	AA	AA	AA	AA	AA	AT	AT	AA	AA	AA	AA	AA	AA	AA	AA	AA	AA
SNP_IGA_1_12211935	G/A	1	12132153	+	NA	NA	NA	NA	NA	NA	GG	GG	AA	AG	AA	GG	AA	AG	AG	GG	AG	AG	AG	AG	AG	AG	AG	AG	GG	AG	AA	AG	AG	AA	GG	AA	GG	AG	GG	AA	AA	AG	AA	AA	AG	AG	AG	AA	AG
SNP_IGA_1_12212718	C/T	1	12132934	+	NA	NA	NA	NA	NA	NA	TT	CT	CC	TT	CC	CT	CT	CC	CC	TT	CT	TT	TT	CT	CC	CC	TT	CC	CC	CC	CT	CC	CC	CT	CC	CT	CC	CT	CC	CC	CT	CT	CT	CC	CC	CC	CC	CC	CT
SNP_IGA_1_12240032	C/T	1	12160004	+	NA	NA	NA	NA	NA	NA	CC	CC	CC	CC	CC	TT	CC	CT	CC	CC	CC	CC	CC	CC	CT	CT	CC	CC	CT	CC	CC	CC	CC	CC	CC	CC	CC	CC	CT	CC	CC	CC	CC	CC	CC	CC	CC	CC	CT
SNP_IGA_1_12287381	G/A	1	12207086	+	NA	NA	NA	NA	NA	NA	AG	AG	GG	GG	GG	AA	GG	GG	GG	AG	GG	GG	GG	GG	AG	AG	AG	GG	AG	AG	GG	GG	GG	GG	AG	GG	AG	AG	AA	AG	GG	GG	GG	GG	AG	AG	AG	GG	AG
SNP_IGA_1_12291885	G/C	1	12211555	+	NA	NA	NA	NA	NA	NA	GG	GG	GC	GG	GC	CC	GG	GG	GG	GG	GG	GC	GG	GG	GC	GC	GG	GG	GG	GC	GC	GG	GC	GC	GG	GC	GG	GG	GC	CC	GG	GG	GG	CC	GC	GG	GC	GG	GC
SNP_IGA_1_12333157	G/T	1	12252362	+	NA	NA	NA	NA	NA	NA	GT	GG	TT	GG	GT	GT	GG	GG	GG	GG	GG	GT	GG	GG	GT	GT	GG	GG	GG	GG	GT	GG	GT	GT	GG	GT	GG	GT	GT	GG	GG	GG	GG	TT	TT	GG	GT	GG	GG
SNP_IGA_1_12370500	C/T	1	12289474	+	NA	NA	NA	NA	NA	NA	CT	CT	CT	TT	CC	CT	CT	CT	CC	CT	CT	CT	TT	CT	CC	CC	CT	CC	CT	CT	TT	CC	CT	CT	CT	CC	TT	CT	CT	CT	CT	CC	CT	CC	CT	CC	CT	CT	CT
SNP_IGA_1_12378809	A/G	1	12297739	+	NA	NA	NA	NA	NA	NA	AA	AA	AG	GG	AA	AA	AG	AA	AA	AA	AG	AG	AG	AG	AA	AA	AG	AA	AA	AA	AG	AA	AA	AG	AG	AA	AG	AA	AA	AG	AG	AA	AG	AA	AA	AA	AG	AA	AG
SNP_IGA_1_12413387	C/A	1	12332002	+	NA	NA	NA	NA	NA	NA	CC	CC	AA	CC	CC	AC	CC	CC	CC	CC	CC	CC	AC	CC	AC	AC	CC	CC	CC	CC	CC	CC	AC	CC	CC	CC	CC	AC	AC	CC	CC	CC	CC	AC	AC	CC	CC	AC	CC
SNP_IGA_1_12429140	A/C	1	12347667	+	NA	NA	NA	NA	NA	NA	AC	AA	AA	AA	AA	AA	AA	AA	AA	AA	AA	AA	AA	AA	AA	AA	AC	AA	AA	AC	AA	AA	AA	AA	AC	AA	AA	AC	AA	AA	AA	AA	AA	AA	AA	AC	AC	AA	AA
SNP_IGA_1_12430493	G/A	1	12349017	+	NA	NA	NA	NA	NA	NA	AG	GG	GG	GG	GG	GG	GG	GG	GG	GG	GG	GG	GG	GG	GG	GG	AG	GG	GG	AG	GG	GG	GG	GG	AG	GG	GG	AG	GG	GG	GG	GG	GG	GG	GG	AG	AG	GG	GG
SNP_IGA_1_12430857	A/T	1	12349378	+	NA	NA	NA	NA	NA	NA	AT	AA	AT	AA	AA	AA	AA	AA	AA	AA	AA	AT	AA	AA	AA	AA	AT	AA	AA	AT	AA	AA	AA	AA	AT	AT	AA	AT	AA	AA	AA	AA	AA	AT	AT	AT	AT	AT	AA
SNP_IGA_1_12450163	A/G	1	12368472	+	NA	NA	NA	NA	NA	NA	AA	AA	GG	GG	AA	AG	AG	GG	AA	AG	AG	GG	GG	AG	AG	AG	AG	AA	AA	AA	AG	AA	AG	AA	AA	GG	GG	GG	GG	AA	AA	AA	AG	AG	AG	AA	AA	AG	AA
SNP_IGA_1_12463527	C/G	1	12381724	+	NA	NA	NA	NA	NA	NA	GC	GG	CC	CC	GG	GC	GC	CC	GG	CC	GC	GC	GC	GC	GC	GC	CC	GG	GG	GC	GC	GG	GC	GG	GC	GC	CC	CC	CC	GG	GG	GG	GC	GC	GC	GC	GC	GG	GG
SNP_IGA_1_12472390	G/A	1	12390486	+	NA	NA	NA	NA	NA	NA	AG	GG	GG	GG	GG	GG	GG	GG	GG	GG	GG	GG	GG	GG	GG	GG	AG	GG	GG	AG	GG	GG	GG	GG	GG	GG	GG	GG	GG	GG	GG	GG	GG	GG	GG	AG	GG	GG	GG
SNP_IGA_1_12536578	G/A	1	12454241	+	NA	NA	NA	NA	NA	NA	AG	GG	GG	GG	AG	AA	GG	GG	GG	AA	AG	GG	AG	GG	AG	AG	AG	AG	GG	AA	AG	GG	GG	GG	AG	AG	AA	AG	AA	AG	GG	GG	GG	GG	GG	AG	GG	AG	GG
SNP_IGA_1_12565440	A/G	1	12482958	+	NA	NA	NA	NA	NA	NA	AG	AG	AG	AG	AA	AA	AG	AG	AG	AA	AG	AA	AA	AA	AA	AA	AG	AA	AG	AA	GG	AG	AA	AA	AG	AA	AG	AA	AG	AG	NN	GG	AG	AA	AG	AA	AG	AA	NN
SNP_IGA_1_12623470	A/T	1	12540661	+	NA	NA	NA	NA	NA	NA	AA	AT	AA	AA	AA	AA	AA	AA	AT	AT	AA	AT	AA	AA	AA	AA	AA	AA	AA	AA	AA	AT	AT	AA	AA	AT	AT	AT	AA	AA	AA	AT	AA	AA	AA	AT	AA	AA	AT
SNP_IGA_1_12625588	T/C	1	12542777	+	NA	NA	NA	NA	NA	NA	TT	CT	TT	TT	TT	TT	TT	TT	CT	CT	TT	CT	TT	TT	TT	TT	TT	TT	TT	TT	TT	CT	CT	TT	TT	CT	CT	CT	TT	TT	TT	CT	TT	TT	TT	CT	TT	TT	CT
SNP_IGA_1_12642272	G/A	1	12559403	+	NA	NA	NA	NA	NA	NA	AG	GG	AG	AG	AA	AG	AA	AA	AG	GG	AA	GG	GG	AG	AG	AG	AG	AA	AG	AA	AA	AG	AG	AG	AA	AG	AG	GG	AG	AA	AA	AG	AA	GG	AG	AG	AG	AG	AG
SNP_IGA_1_12646129	G/A	1	12563238	+	NA	NA	NA	NA	NA	NA	AG	GG	AG	AG	AA	AG	AA	AA	AG	GG	AA	GG	GG	AG	AG	AG	AG	AA	AG	AA	AA	AG	AG	AG	AA	AG	AG	GG	AG	AA	AA	AG	AA	GG	AG	AG	AG	AG	AG
SNP_IGA_1_12685707	A/G	1	12602548	+	NA	NA	NA	NA	NA	NA	AA	AG	GG	AG	AA	AA	AA	AA	AA	AA	AA	AG	AG	AG	AA	AA	AA	AA	AG	AA	AA	AA	AA	AA	AA	AG	AA	AA	AG	AG	AA	AA	AA	AG	AG	AA	AA	AA	AA
SNP_IGA_1_12715953	T/G	1	12632503	+	NA	NA	NA	NA	NA	NA	TT	GG	GT	GT	GG	GG	GT	GT	GG	GT	GT	GG	GG	GG	GG	GG	TT	GG	TT	GT	TT	GG	TT	GG	GT	GT	TT	GT	GT	GT	GT	GT	GT	GG	GG	GT	GT	GG	TT
SNP_IGA_1_12737872	C/A	1	12654328	+	NA	NA	NA	NA	NA	NA	CC	AC	CC	CC	CC	CC	CC	CC	AC	AC	AC	CC	CC	CC	CC	CC	CC	CC	AA	AC	AA	AC	AA	CC	AC	AC	CC	CC	AC	CC	CC	AA	CC	CC	CC	CC	AC	AC	AC
SNP_IGA_1_12760413	A/C	1	12676681	+	NA	NA	NA	NA	NA	NA	AA	AC	AC	AA	AC	AC	AA	AA	AC	AA	CC	AC	AA	AA	AA	AA	AA	AC	CC	AC	AC	AC	CC	AA	CC	CC	AC	AA	AC	AC	AA	CC	AA	AC	AC	AA	AC	AA	AC
SNP_IGA_1_12810021	T/C	1	12726023	+	NA	NA	NA	NA	NA	NA	CC	CT	CT	CT	CT	CT	CT	TT	CC	CT	CT	CC	CC	CC	CT	CT	CT	CT	CC	TT	CT	CC	TT	CC	CT	CT	TT	CT	CT	TT	CC	CC	CT	CT	CT	CC	CC	CC	CC
SNP_IGA_1_12813747	C/G	1	12729715	+	NA	NA	NA	NA	NA	NA	CC	CC	GC	CC	GC	GC	CC	CC	CC	GC	GC	CC	CC	CC	GC	GC	CC	GC	GC	GG	CC	CC	GG	CC	GC	GC	GC	GC	GC	GC	CC	CC	CC	GC	GC	CC	CC	CC	GC
SNP_IGA_1_12840529	A/G	1	12756253	+	NA	NA	NA	NA	NA	NA	AA	AG	AG	AG	AG	AA	AG	AG	AA	AG	AG	AG	AA	AA	AA	AA	AG	AG	AG	AG	AA	AA	GG	AA	AG	GG	AG	AG	AA	AG	AA	AA	AG	AG	AG	AA	AA	AA	AG
SNP_IGA_1_12858176	T/C	1	12773750	+	NA	NA	NA	NA	NA	NA	CT	TT	CT	TT	CC	CT	CT	TT	CT	CT	CT	CT	CT	CT	CC	CC	TT	CC	TT	CC	CT	CT	TT	CC	CT	CT	TT	CT	CT	TT	CC	CT	CT	CC	CT	CT	CT	CT	CT
SNP_IGA_1_12883702	T/G	1	12799090	+	NA	NA	NA	NA	NA	NA	GT	GT	GT	GT	TT	GT	GT	GG	GT	GT	GT	GT	TT	TT	TT	TT	GG	TT	GG	TT	GG	GT	GT	TT	GT	GG	GG	TT	GT	GG	TT	GG	GT	TT	GT	GT	GT	GT	GT
SNP_IGA_1_12911022	A/C	1	12826298	+	NA	NA	NA	NA	NA	NA	AC	CC	AC	AC	CC	AA	CC	CC	CC	CC	AC	AA	AC	AC	AC	AC	AC	CC	AC	CC	AC	CC	AC	AC	CC	AC	AC	AC	AC	CC	CC	AC	CC	AA	AC	CC	AC	CC	CC
SNP_IGA_1_12962251	C/A	1	12877205	+	NA	NA	NA	NA	NA	NA	CC	CC	CC	CC	CC	AC	CC	CC	CC	CC	CC	AC	CC	CC	AC	AC	CC	CC	CC	AC	CC	CC	CC	AA	CC	AC	CC	CC	AC	CC	CC	CC	CC	AC	CC	CC	AC	CC	AC
SNP_IGA_1_12989825	G/A	1	12904614	+	NA	NA	NA	NA	NA	NA	AG	GG	AG	AG	GG	GG	AG	AG	GG	GG	GG	GG	GG	GG	GG	GG	GG	GG	GG	GG	GG	GG	GG	AA	GG	GG	AA	GG	AG	AG	GG	GG	AG	AG	GG	GG	AG	GG	GG
SNP_IGA_1_13016337	T/C	1	12930916	+	NA	NA	NA	NA	NA	NA	CT	CT	TT	CT	CT	CT	TT	CT	CT	CT	CC	CC	CC	CT	TT	TT	CC	CT	CT	CT	CC	CT	CT	TT	CC	CC	CT	TT	CC	CT	TT	CC	TT	TT	CT	CT	CT	TT	TT
SNP_IGA_1_13017975	A/T	1	12932533	+	NA	NA	NA	NA	NA	NA	AT	AT	AT	AA	AT	AT	AT	AA	AT	AA	AA	AA	AA	AT	TT	TT	AA	AT	AT	AT	AA	AT	AT	AT	AA	AA	AA	AA	AA	AA	AT	AA	AT	AT	AT	AT	AA	TT	AT
SNP_IGA_1_13031397	A/C	1	12945887	+	NA	NA	NA	NA	NA	NA	AA	AC	AC	CC	AC	AC	CC	AC	AC	CC	AA	AC	AC	CC	CC	CC	AA	AC	AA	AA	AA	AC	AC	AC	AA	AA	AC	AC	AC	AC	CC	AA	CC	AC	AA	AC	AC	AC	AC
SNP_IGA_1_13050913	T/A	1	12965267	+	NA	NA	NA	NA	NA	NA	TT	TT	AT	TT	TT	TT	TT	TT	TT	TT	TT	TT	TT	TT	TT	TT	TT	TT	TT	TT	TT	TT	TT	AT	TT	TT	TT	TT	TT	TT	TT	TT	AT	AA	AT	TT	AT	TT	TT
SNP_IGA_1_13078481	A/G	1	12992671	+	NA	NA	NA	NA	NA	NA	AA	AA	AA	AG	AA	AG	AG	AG	AA	AG	AA	AA	AA	AA	AG	AG	AA	AA	AA	AG	AA	AA	AG	AG	AA	AA	AG	AG	AA	AA	AA	AA	AA	AA	AA	AG	AA	AA	AA
SNP_IGA_1_13104655	C/T	1	13018732	+	NA	NA	NA	NA	NA	NA	CC	CC	CC	CC	CC	CT	CC	CC	CC	CC	CC	CC	CC	CC	CC	CC	CC	CC	CC	CC	CC	CC	CC	CT	CC	CC	CC	CC	CT	CC	CC	CC	CT	CT	CC	CC	CT	CC	CC
SNP_IGA_1_13116302	A/C	1	13030321	+	NA	NA	NA	NA	NA	NA	AC	AA	AC	AA	AA	AA	AA	AA	AA	AA	AC	AA	AA	AA	AA	AA	AC	AA	AA	AC	AA	AA	AC	AC	AA	AA	AA	AC	AA	AA	AA	AA	AA	AC	AC	AA	AA	AA	AA
SNP_IGA_1_13122318	C/G	1	13036292	+	NA	NA	NA	NA	NA	NA	CC	CC	GG	CC	CC	CC	CC	CC	CC	CC	CC	GC	CC	CC	CC	CC	CC	CC	GC	CC	CC	CC	GC	CC	CC	GC	GC	CC	CC	GC	CC	CC	CC	GC	GC	CC	CC	CC	CC
SNP_IGA_1_13179790	T/C	1	13093469	+	NA	NA	NA	NA	NA	NA	TT	TT	CT	CT	CT	TT	CT	CT	CT	TT	TT	CC	CC	CC	CT	CT	TT	CT	CC	TT	CT	CT	CC	CT	CT	CT	CT	CT	CT	CC	CC	CT	CC	TT	TT	CT	CC	CT	CC
SNP_IGA_1_13220806	T/G	1	13134242	+	NA	NA	NA	NA	NA	NA	GT	TT	GT	GT	TT	TT	TT	GT	TT	TT	GT	GG	GT	GT	TT	TT	GT	TT	GT	TT	TT	TT	GT	GT	TT	GT	GT	GT	GT	GT	GT	TT	GT	TT	TT	TT	GT	TT	GT
SNP_IGA_1_13228799	C/T	1	13142201	+	NA	NA	NA	NA	NA	NA	CC	CC	CC	CC	CC	CC	CC	CC	CC	CC	CC	CC	CC	CC	CC	CC	CC	CC	CC	CC	CC	CC	CC	CC	CC	CC	CC	CC	CC	CC	CC	CC	CC	CC	CC	CC	CC	CC	CC
SNP_IGA_1_13237186	A/G	1	13150539	+	NA	NA	NA	NA	NA	NA	AG	AA	AA	AG	AA	AA	AA	AA	AA	AA	AG	GG	AG	AG	AA	AA	AG	AA	AG	AA	AA	AA	AG	AG	AA	AG	AA	AG	AG	AA	AA	AA	AG	AA	AA	AA	AG	AA	AA
SNP_IGA_1_13248601	A/T	1	13161912	+	NA	NA	NA	NA	NA	NA	AT	AA	AT	AA	AA	AT	AA	AA	AA	AA	AA	AT	AA	AA	AA	AT	AA	AA	AT	AA	AA	AA	AA	AA	AA	AT	AA	AT	AA	AA	AA	AA	AA	TT	AT	AA	AA	AA	AA
SNP_IGA_1_13257502	A/G	1	13170764	+	NA	NA	NA	NA	NA	NA	AA	GG	AG	AG	GG	AG	GG	GG	GG	AG	AG	AA	AG	AG	AG	AG	AG	GG	AG	GG	GG	GG	AG	AA	GG	AG	AG	AG	AG	GG	GG	GG	AG	AA	AG	GG	AG	GG	GG
SNP_IGA_1_13283473	G/A	1	13196534	+	NA	NA	NA	NA	NA	NA	GG	AG	AG	AG	AA	AG	AA	AA	AA	AA	AG	AG	AG	AG	AG	AG	AG	AA	AA	AA	AA	AA	AG	GG	AA	AA	AG	AA	AG	AA	AA	AA	AG	GG	AG	AG	AG	AA	AA
SNP_IGA_1_13383891	T/C	1	13296430	+	NA	NA	NA	NA	NA	NA	CT	TT	TT	TT	TT	TT	TT	TT	TT	TT	CT	CT	TT	TT	TT	TT	CT	TT	CT	TT	TT	TT	TT	CT	TT	CT	TT	TT	TT	TT	TT	TT	CT	TT	TT	TT	CT	TT	TT
SNP_IGA_1_13442317	C/T	1	13354549	+	NA	NA	NA	NA	NA	NA	CC	CT	TT	CC	CC	CC	CC	CC	CC	CC	CC	CC	CC	CC	CC	CC	CC	CC	CT	CC	CT	CC	CC	CC	CC	CC	CC	CT	CC	CT	CC	CT	CC	TT	CT	CC	CC	CC	CC
SNP_IGA_1_13480174	T/C	1	13392241	+	NA	NA	NA	NA	NA	NA	TT	TT	TT	CT	TT	TT	TT	TT	TT	TT	TT	CC	CT	CT	CT	TT	TT	TT	CT	TT	TT	TT	CT	CT	TT	CT	TT	TT	CT	TT	TT	TT	TT	TT	TT	TT	TT	CT	CT
SNP_IGA_1_13492241	G/A	1	13404189	+	NA	NA	NA	NA	NA	NA	GG	GG	AG	GG	GG	GG	GG	GG	GG	GG	GG	GG	GG	GG	GG	GG	GG	GG	GG	GG	GG	GG	GG	AG	GG	GG	GG	GG	GG	GG	GG	GG	AG	AA	AA	GG	AG	GG	GG
SNP_IGA_1_13508328	G/T	1	13420178	+	NA	NA	NA	NA	NA	NA	GT	GT	GT	GG	TT	GT	GT	TT	GT	GT	GT	GT	GT	GT	TT	TT	GG	TT	GT	TT	GT	GT	GG	TT	GT	TT	GG	GT	GT	TT	TT	GG	TT	GG	GT	TT	TT	GT	TT
SNP_IGA_1_13546579	G/A	1	13458178	+	NA	NA	NA	NA	NA	NA	GG	GG	AA	AG	GG	GG	GG	AG	GG	GG	GG	AG	AG	AG	GG	GG	GG	GG	AG	GG	GG	GG	AG	AG	GG	GG	AG	GG	AG	AG	GG	GG	AG	AA	AA	GG	AG	GG	AG
SNP_IGA_1_13606138	G/A	1	13517382	+	NA	NA	NA	NA	NA	NA	GG	AA	GG	AG	GG	AG	AG	AG	AG	AG	GG	GG	GG	GG	AG	GG	AG	GG	GG	GG	GG	AG	AG	AA	AG	GG	AA	AA	GG	GG	GG	AG	AG	GG	AG	GG	AG	GG	GG
SNP_IGA_1_13632569	A/G	1	13543638	+	NA	NA	NA	NA	NA	NA	AG	AG	GG	AG	AG	AA	AA	AA	AA	AA	GG	GG	GG	AG	AA	AA	AG	AG	AA	AG	AA	AA	GG	AG	AA	AG	AA	GG	GG	AG	AA	AA	AG	GG	AG	AA	AG	AG	AG
SNP_IGA_1_13665671	A/G	1	13576441	+	NA	NA	NA	NA	NA	NA	AG	AA	GG	AA	GG	AG	AG	AA	AG	AG	AG	AG	AG	AG	GG	GG	AA	GG	GG	AG	GG	AG	AA	AG	AG	GG	AG	AG	AG	GG	AG	AG	AG	GG	GG	AG	AG	AG	AA
SNP_IGA_1_13746367	G/C	1	13656611	+	NA	NA	NA	NA	NA	NA	GC	GG	GG	GC	GC	GG	GC	GC	GC	GG	GG	CC	GC	CC	CC	GC	GG	GC	GC	GG	GC	GC	GC	GC	GC	GC	GC	GC	GC	GC	CC	GG	GC	GG	GG	GG	GC	CC	GC
SNP_IGA_1_13759464	C/G	1	13669608	+	NA	NA	NA	NA	NA	NA	CC	GC	GC	GC	GC	GC	GC	CC	GC	CC	CC	GC	GC	GG	GG	GG	CC	GC	GC	GC	GC	GC	GG	GC	GC	CC	GC	GG	GC	GC	GC	CC	GC	GG	GG	GC	GC	GG	CC
SNP_IGA_1_13766859	A/C	1	13676943	+	NA	NA	NA	NA	NA	NA	AC	AC	AA	AA	AC	AC	AC	AC	CC	AC	AA	AA	AA	AC	AC	AC	CC	AC	AC	AA	CC	CC	AA	AC	AC	AC	AC	AA	AC	AC	AC	AC	CC	AA	AA	AC	CC	CC	AC
SNP_IGA_1_13769710	T/C	1	13679787	+	NA	NA	NA	NA	NA	NA	CT	CT	TT	TT	CT	CT	NN	CT	CC	CC	TT	CT	TT	CT	CT	CT	CC	CT	CC	TT	CC	CC	TT	CT	CT	CC	CT	TT	CT	CT	CT	CT	CC	TT	TT	CT	CC	CC	CT
SNP_IGA_1_13774354	C/A	1	13684411	+	NA	NA	NA	NA	NA	NA	CC	CC	AC	AC	AC	CC	AA	AC	AC	AC	AC	CC	AC	AC	AC	AC	CC	AC	AC	CC	AA	AC	CC	AC	AC	AC	AC	CC	CC	AA	AC	AC	AA	CC	CC	AC	AA	AA	CC
SNP_IGA_1_13787367	G/C	1	13697318	+	NA	NA	NA	NA	NA	NA	CC	GG	GG	GG	GG	GC	GG	GG	GG	GG	GG	GC	GG	GG	GG	GG	GC	GG	GC	GC	GG	GG	GG	GC	GC	GC	GC	GG	GC	GG	GG	GC	GC	GG	GC	GC	GC	GG	GC
SNP_IGA_1_13882247	A/C	1	13791450	+	NA	NA	NA	NA	NA	NA	AC	AA	AC	AA	AC	AA	AC	AA	AC	AC	AA	AA	AC	AC	CC	AC	AA	AC	AC	AA	CC	AC	AA	AC	CC	AC	CC	AA	AA	CC	CC	CC	AC	AA	AA	AA	AC	CC	AC
SNP_IGA_1_13882352	G/A	1	13791555	+	NA	NA	NA	NA	NA	NA	AG	GG	AG	GG	AG	GG	AG	GG	AG	AG	GG	GG	AG	AG	AA	AG	GG	AG	AG	GG	AA	AG	GG	AG	AA	AG	AA	GG	GG	AA	AA	AA	AG	GG	GG	GG	AG	AA	AG
SNP_IGA_1_13906071	A/G	1	13815137	+	NA	NA	NA	NA	NA	NA	AA	AA	GG	AG	AG	AA	AA	AA	AA	AG	AG	AG	GG	AG	AA	AA	AA	AG	AA	AG	AG	AA	AG	AA	AA	AG	AA	AA	AG	AG	AA	AG	AA	GG	AG	AA	AA	AA	AA
SNP_IGA_1_13966434	C/T	1	13875153	+	NA	NA	NA	NA	NA	NA	CC	CC	CT	CC	CT	CT	CT	CC	CT	CT	CC	CC	CT	CT	TT	CT	CC	CT	CT	CT	TT	CT	CC	CT	TT	CT	TT	CC	CC	TT	TT	TT	CT	CC	CC	CC	CT	TT	TT
SNP_IGA_1_13992269	C/A	1	13900779	+	NA	NA	NA	NA	NA	NA	AC	AC	CC	AC	AC	AC	AC	AA	CC	AC	AA	AC	CC	CC	CC	AC	AC	AC	AC	AA	AC	CC	AC	CC	CC	AC	CC	AA	AC	CC	CC	AC	CC	CC	CC	AC	CC	AC	AA
SNP_IGA_1_13992977	T/A	1	13901486	+	NA	NA	NA	NA	NA	NA	AT	AT	AA	TT	AA	AT	AT	TT	AA	AT	AT	TT	AT	AT	AA	AT	AT	AA	TT	AT	AT	AA	TT	AT	AA	AT	AA	TT	TT	AA	AT	AT	AT	AA	AT	TT	AT	AT	TT
SNP_IGA_1_14069671	G/A	1	13977652	+	NA	NA	NA	NA	NA	NA	GG	GG	GG	GG	GG	GG	GG	GG	GG	AG	GG	GG	GG	GG	GG	GG	GG	GG	GG	GG	GG	GG	GG	AG	GG	GG	GG	GG	GG	GG	GG	GG	AG	AG	AG	AG	AG	GG	GG
SNP_IGA_1_14083496	C/G	1	13991395	+	NA	NA	NA	NA	NA	NA	CC	CC	CC	CC	CC	CC	CC	CC	CC	GC	CC	CC	CC	CC	CC	CC	CC	CC	CC	CC	CC	CC	CC	GC	CC	CC	CC	CC	CC	CC	CC	CC	GC	GC	GC	GC	GC	CC	CC
SNP_IGA_1_14109084	C/G	1	14016844	+	NA	NA	NA	NA	NA	NA	GC	CC	CC	CC	CC	CC	CC	CC	CC	GC	CC	CC	CC	CC	CC	CC	CC	CC	GC	CC	GC	CC	CC	GC	GC	GC	GC	CC	CC	CC	CC	GG	GC	GC	GC	GC	GC	CC	CC
SNP_IGA_1_14122692	G/A	1	14030363	+	NA	NA	NA	NA	NA	NA	AG	AA	AG	AG	AA	AA	AA	AA	AA	AG	AA	GG	AG	AG	AA	AA	AA	AA	AG	AA	AG	AA	AG	AG	AG	GG	AG	AA	AG	AA	AG	GG	AG	GG	AG	AG	AG	AA	AA
SNP_IGA_1_14134713	G/A	1	14042293	+	NA	NA	NA	NA	NA	NA	GG	GG	AG	AG	GG	GG	GG	AG	GG	AG	GG	AG	AG	AG	GG	GG	GG	GG	GG	GG	GG	GG	AG	AG	GG	GG	GG	GG	AG	GG	GG	GG	AG	AA	AG	AA	AG	GG	GG
SNP_IGA_1_14147640	C/T	1	14055139	+	NA	NA	NA	NA	NA	NA	CC	CC	CC	CT	CC	CC	CT	CC	CC	CC	CT	CC	CC	CC	CC	CC	CC	CC	CC	CC	CC	CC	CC	CT	CC	CC	CC	CC	CC	CC	CC	CC	CT	CT	CT	CT	CT	CC	CC
SNP_IGA_1_14164058	A/C	1	14071460	+	NA	NA	NA	NA	NA	NA	AA	AA	AA	AA	AA	AA	AA	AA	AA	AA	AA	AA	AA	AA	AA	AA	AA	AA	AA	AA	AA	AA	AA	AC	AA	AA	AA	AA	AA	AA	AA	AA	AC	AC	AC	AC	AC	AA	AA
SNP_IGA_1_14165179	C/A	1	14072573	+	NA	NA	NA	NA	NA	NA	CC	CC	CC	AC	CC	CC	CC	AC	CC	AC	CC	AC	AC	AC	CC	CC	CC	CC	CC	CC	CC	CC	AC	CC	CC	CC	CC	CC	AC	CC	CC	CC	CC	CC	CC	CC	CC	CC	CC
SNP_IGA_1_14172749	A/C	1	14080090	+	NA	NA	NA	NA	NA	NA	CC	AA	AC	AA	AA	AA	AA	AC	AA	AA	AA	AA	AA	AA	AA	AA	AC	AA	CC	AA	AA	AA	AA	AA	AC	AC	AC	AC	AC	AA	AC	AC	AA	AC	AA	AA	AA	AC	CC
SNP_IGA_1_14228919	C/T	1	14135820	+	NA	NA	NA	NA	NA	NA	CC	TT	CC	CT	CC	TT	CT	CC	CT	CT	CT	CC	CC	CC	CC	CT	CT	CC	CT	CT	TT	CT	CT	CT	CT	CC	CT	CT	CC	CT	CT	CT	CT	CT	CT	TT	TT	CT	CT
SNP_IGA_1_14235840	A/T	1	14142709	+	NA	NA	NA	NA	NA	NA	AA	AT	AA	AA	AA	AA	AA	AA	AA	AT	AA	AA	AA	AA	AA	AA	AA	AA	AT	AA	AT	AA	AA	AA	AA	AA	AA	AT	AA	AA	AT	AT	AA	AA	AA	AT	AA	AT	AT
SNP_IGA_1_14237817	T/C	1	14144683	+	NA	NA	NA	NA	NA	NA	CC	CT	CT	CT	CC	CC	CC	CC	CT	CT	CC	TT	CT	CT	CC	CC	CT	CC	CT	CT	CT	CT	CT	CC	CC	CT	CC	CT	CT	CC	CT	CT	CC	CT	CT	CT	CC	CC	CC
SNP_IGA_1_14238490	G/C	1	14145356	+	NA	NA	NA	NA	NA	NA	GG	GC	GG	GC	GG	GG	GG	GG	GC	GC	GG	CC	GC	GC	GG	GG	GC	GG	GG	GC	GC	GC	GC	GG	GG	GC	GG	GC	GC	GG	GC	GC	GG	GG	GG	GC	GG	GG	GG
SNP_IGA_1_14240386	G/A	1	14147246	+	NA	NA	NA	NA	NA	NA	GG	AG	GG	GG	GG	GG	GG	GG	AG	AG	GG	GG	GG	GG	GG	GG	AG	GG	GG	AG	AG	AG	GG	GG	GG	GG	GG	AG	GG	GG	AG	AG	GG	GG	GG	AG	GG	GG	GG
SNP_IGA_1_14240620	C/T	1	14147480	+	NA	NA	NA	NA	NA	NA	CC	NN	CC	CC	CC	CC	CC	CC	CT	CT	CC	CC	CC	CC	CC	CC	CT	CC	CC	CT	TT	CT	CC	CC	CC	CC	CC	NN	CC	CC	CT	CT	CC	CC	CC	CT	CC	CC	CC
SNP_IGA_1_14251436	T/C	1	14158243	+	NA	NA	NA	NA	NA	NA	TT	TT	CT	TT	TT	TT	TT	TT	TT	TT	TT	TT	TT	TT	TT	TT	TT	TT	CT	TT	TT	TT	TT	CT	TT	TT	TT	TT	TT	TT	TT	TT	CT	CC	CC	CT	CT	TT	TT
SNP_IGA_1_14257864	G/A	1	14164658	+	NA	NA	NA	NA	NA	NA	AG	GG	AG	GG	GG	GG	GG	GG	GG	GG	GG	GG	GG	GG	GG	GG	AG	GG	AG	GG	GG	GG	GG	AG	GG	GG	GG	AG	AG	GG	GG	GG	AG	AA	AA	AG	AG	GG	GG
SNP_IGA_1_14267004	G/A	1	14173747	+	NA	NA	NA	NA	NA	NA	AG	AA	AA	AG	AG	AA	AG	AG	AA	GG	GG	AG	AG	AA	AA	AA	AG	AG	AG	AG	AA	AA	AA	AG	AG	AG	AG	AG	AG	AA	AG	AG	AG	AG	AG	GG	AG	AA	AA
SNP_IGA_1_14298424	A/G	1	14204997	+	NA	NA	NA	NA	NA	NA	AG	AA	AA	AA	AA	AA	AA	AA	AG	AA	AA	AA	AA	AA	AA	AA	GG	AA	AA	AG	AA	AG	AA	AG	AA	AA	AA	AA	AG	AA	AA	AA	AG	AG	GG	AG	AG	AA	AA
SNP_IGA_1_14320974	C/T	1	14227436	+	NA	NA	NA	NA	NA	NA	CC	CC	CC	CT	CC	CC	CT	CC	CC	CC	CT	CT	CC	CC	CC	CC	CC	CC	CT	CC	CC	CC	CC	CT	CC	CT	CC	CC	CC	CC	CC	CC	CT	CT	CT	CT	CT	CC	CT
SNP_IGA_1_14326128	A/G	1	14232576	+	NA	NA	NA	NA	NA	NA	AG	GG	AG	AA	GG	GG	AG	GG	AG	AG	AG	AG	AG	AG	GG	GG	AG	GG	AA	AG	GG	AG	AG	GG	GG	AG	GG	GG	AG	GG	AG	GG	GG	AG	AG	GG	GG	AG	AA
SNP_IGA_1_14334724	G/T	1	14241137	+	NA	NA	NA	NA	NA	NA	GT	TT	GT	GG	TT	TT	GT	TT	GT	GT	GT	GG	GT	GT	TT	TT	GG	TT	GG	GT	TT	GT	GT	GT	TT	GT	TT	TT	GG	TT	GT	TT	GT	GG	GT	GG	GT	GT	GG
SNP_IGA_1_14346989	G/A	1	14253330	+	NA	NA	NA	NA	NA	NA	AA	GG	AG	AA	AG	GG	AA	GG	AG	AG	AG	AG	AG	AA	AA	AG	AG	AG	AG	GG	GG	AG	AG	AA	GG	AG	GG	GG	AA	GG	AG	GG	AA	AA	AG	AA	AG	AG	AG
SNP_IGA_1_14359625	C/T	1	14265809	+	NA	NA	NA	NA	NA	NA	TT	CC	CC	CT	CT	CC	TT	CC	TT	CT	CT	CC	CC	CT	TT	CT	TT	CT	CT	CT	CC	TT	CC	TT	CC	CT	CC	CC	CT	CC	CT	CC	TT	CT	CT	CT	CT	TT	CT
SNP_IGA_1_14403818	G/T	1	14309768	+	NA	NA	NA	NA	NA	NA	GG	TT	GG	GT	GT	TT	GT	GT	GG	GG	TT	GG	GG	GG	GG	GT	GG	GT	GG	GT	TT	GT	GT	GG	TT	GG	TT	TT	GG	GT	GG	TT	GG	GG	GT	GG	GT	GG	GG
SNP_IGA_1_14436112	A/G	1	14341840	+	NA	NA	NA	NA	NA	NA	AG	AA	AA	AG	AG	AA	AG	AA	GG	GG	AA	AG	GG	GG	GG	AG	AG	AG	AG	AG	AA	GG	AG	GG	AA	AG	AA	AA	AG	AA	AG	AA	GG	AG	AG	GG	AG	GG	GG
SNP_IGA_1_14449648	C/T	1	14355304	+	NA	NA	NA	NA	NA	NA	CC	CC	CT	CC	CC	CT	CC	CC	CC	CC	CC	CC	CC	CC	CC	CC	CC	CC	CC	CC	CC	CC	CC	CC	CT	CC	CT	CC	CC	CT	CC	CT	CC	CC	CC	CC	CC	CC	CC
SNP_IGA_1_14555004	G/A	1	14460041	+	NA	NA	NA	NA	NA	NA	GG	AA	AG	AG	AA	AA	AA	AA	AA	AA	AA	GG	AG	AG	AA	AA	AG	AA	GG	AA	AA	AA	AG	AG	AA	GG	AA	AA	GG	AA	AA	AA	AG	AG	GG	GG	AG	AG	GG
SNP_IGA_1_14649197	G/A	1	14553673	+	NA	NA	NA	NA	NA	NA	GG	GG	AG	GG	GG	GG	GG	GG	AG	GG	GG	AG	GG	GG	GG	GG	AG	GG	GG	AG	GG	GG	GG	AG	AG	AG	AG	GG	GG	GG	GG	AG	AG	AG	AG	AA	AG	GG	AG
SNP_IGA_1_14651216	C/A	1	14555687	+	NA	NA	NA	NA	NA	NA	AA	AC	CC	CC	AA	AC	AC	AC	AC	CC	AC	CC	CC	AC	AA	AA	AC	AA	AC	AC	AA	AA	AA	AC	AC	AC	AC	AA	AC	AC	AC	AC	AC	AC	CC	CC	AC	AA	AC
SNP_IGA_1_14681866	A/G	1	14586097	+	NA	NA	NA	NA	NA	NA	AG	AA	AG	AA	AG	AA	AA	AA	AG	AG	AG	AA	AA	AA	AA	AA	AG	AG	AA	GG	AA	AA	AA	AG	AA	AG	AA	AA	AA	AA	AA	AA	AG	AG	AG	GG	AG	AA	AG
SNP_IGA_1_14685983	C/T	1	14590190	+	NA	NA	NA	NA	NA	NA	CT	CC	CT	CC	CT	CC	CC	CC	CT	CT	CT	CC	CC	CC	CC	CC	CT	CT	CC	TT	CC	CC	CC	CT	CC	CT	CC	CC	CC	CC	CC	CC	CT	CT	CT	TT	CT	CC	CT
SNP_IGA_1_14691216	C/T	1	14595388	+	NA	NA	NA	NA	NA	NA	CT	CC	CT	CC	CC	CC	CC	CC	CC	CC	CC	CT	CC	CC	CC	CC	CC	CC	CC	CC	CC	CC	CC	CT	CC	TT	CC	CC	CC	CC	CC	CC	CT	CT	CT	CT	CT	CC	CC
SNP_IGA_1_14877028	G/A	1	14780217	+	NA	NA	NA	NA	NA	NA	GG	GG	AG	GG	GG	GG	GG	GG	GG	GG	GG	GG	GG	GG	GG	GG	GG	GG	GG	GG	GG	GG	GG	AG	GG	GG	GG	GG	GG	GG	GG	GG	AG	AG	AG	AG	AG	GG	GG
SNP_IGA_1_14901139	G/A	1	14804197	+	NA	NA	NA	NA	NA	NA	AG	AG	AG	AG	GG	GG	AG	AG	GG	GG	AG	GG	GG	GG	GG	GG	AG	GG	AG	GG	GG	GG	GG	AG	GG	GG	GG	GG	AG	GG	GG	GG	AG	AG	AG	AA	AG	GG	AG
SNP_IGA_1_14954483	G/A	1	14857184	+	NA	NA	NA	NA	NA	NA	GG	GG	AG	AG	AG	GG	GG	GG	GG	GG	GG	AG	AG	AG	GG	GG	GG	GG	GG	GG	GG	GG	GG	GG	GG	GG	GG	GG	AG	AG	GG	GG	GG	AG	GG	GG	GG	GG	GG
SNP_IGA_1_14967338	C/T	1	14869976	+	NA	NA	NA	NA	NA	NA	CC	CC	CT	CC	CC	CC	CC	CC	CC	CC	CC	CC	CC	CC	CC	CC	CC	CC	CC	CC	CC	CC	CC	CT	CC	CC	CC	CC	CC	CC	CC	CC	CT	CT	CT	CT	CT	CC	CC
SNP_IGA_1_15013829	A/G	1	14916251	+	NA	NA	NA	NA	NA	NA	AG	AG	AA	AA	AG	GG	AA	GG	AA	GG	AG	AA	AG	AA	AA	AG	AA	AG	AG	AG	GG	AG	GG	AA	GG	AA	GG	GG	AA	AG	AG	GG	AA	AA	AG	AG	AG	AG	GG
SNP_IGA_1_15035815	A/C	1	14938130	+	NA	NA	NA	NA	NA	NA	AC	AC	AA	CC	AC	AC	CC	AC	CC	AC	AC	CC	CC	CC	CC	AC	CC	AA	AA	AC	AA	CC	AA	AC	AA	CC	AA	AA	CC	AA	AA	AA	AC	AC	AC	AA	AA	AC	AA
SNP_IGA_1_15049680	C/G	1	14951903	+	NA	NA	NA	NA	NA	NA	CC	GC	CC	CC	CC	GG	GC	GC	GC	GC	CC	CC	GC	GC	GG	GG	CC	CC	CC	CC	GG	GG	GG	GC	GC	GC	GC	GG	CC	GG	GC	GC	GC	CC	GC	CC	GC	GC	CC
SNP_IGA_1_15049778	T/C	1	14952001	+	NA	NA	NA	NA	NA	NA	TT	CT	TT	TT	TT	CC	CT	CT	CT	CT	TT	TT	CT	CT	CC	CC	TT	TT	TT	TT	CC	CC	CC	CT	CT	CT	CT	CC	TT	CC	CT	CT	CT	TT	CT	TT	CT	CT	TT
SNP_IGA_1_15049965	C/T	1	14952187	+	NA	NA	NA	NA	NA	NA	CC	CT	CC	CC	CC	TT	CT	CT	CT	CT	CC	CC	CT	CT	TT	TT	CC	CC	CC	CC	TT	TT	TT	CT	CT	CT	CT	TT	CC	TT	CT	CT	CT	CC	CT	CC	CT	CT	CC
SNP_IGA_1_15050097	T/C	1	14952319	+	NA	NA	NA	NA	NA	NA	TT	CT	CT	TT	TT	CC	CT	CT	CT	CT	TT	TT	CT	CT	CC	CC	TT	CT	CT	TT	CC	CC	CC	CT	CT	CT	CT	CC	TT	CC	CT	CT	CT	TT	CT	CT	CT	CT	CT
SNP_IGA_1_15050832	C/T	1	14953053	+	NA	NA	NA	NA	NA	NA	CC	CT	CC	CC	CC	TT	CT	CT	CT	CT	CC	CC	CT	CT	TT	TT	CC	CC	CC	CC	TT	TT	TT	CT	CT	CT	CT	TT	CC	TT	CT	CT	CT	CC	CT	CC	CT	CT	CC
SNP_IGA_1_15051279	A/T	1	14953500	+	NA	NA	NA	NA	NA	NA	AA	AA	AT	AA	AA	AA	AA	AA	AA	AA	AA	AA	AA	AA	AA	AA	AA	AA	AT	AA	AA	AA	AA	AT	AA	AA	AA	AA	AA	AA	AA	AA	AT	AT	AT	AT	AT	AA	AA
SNP_IGA_1_15051401	T/A	1	14953622	+	NA	NA	NA	NA	NA	NA	TT	TT	TT	TT	AT	TT	TT	AT	TT	AT	AT	TT	TT	TT	TT	TT	TT	AT	TT	AT	TT	TT	TT	TT	TT	TT	TT	TT	TT	TT	AT	TT	TT	TT	TT	TT	TT	TT	AT
SNP_IGA_1_15053740	G/T	1	14955949	+	NA	NA	NA	NA	NA	NA	GG	GG	GT	GG	GG	GG	GG	GG	GG	GG	GG	GG	GG	GG	GG	GG	GG	GG	GG	GG	GG	GG	GG	GG	GG	GG	GG	GG	GG	GT	GG	GG	GG	GG	GG	GG	GG	GG	GG
SNP_IGA_1_15054019	C/A	1	14956228	+	NA	NA	NA	NA	NA	NA	CC	CC	AA	AC	AC	CC	CC	CC	AC	CC	CC	AA	AC	AC	CC	CC	AC	CC	AC	AC	CC	CC	CC	AC	CC	AC	CC	CC	AC	AC	CC	CC	AC	AA	AC	AC	AC	CC	CC
SNP_IGA_1_15054120	G/A	1	14956329	+	NA	NA	NA	NA	NA	NA	GG	GG	AG	AG	AG	GG	GG	GG	AG	GG	GG	AA	AG	AG	GG	GG	AG	GG	AG	AG	GG	GG	GG	AG	GG	AG	GG	GG	AG	GG	GG	GG	AG	AA	AG	AG	AG	GG	GG
SNP_IGA_1_15054359	T/C	1	14956568	+	NA	NA	NA	NA	NA	NA	TT	TT	CC	CT	CT	TT	TT	TT	CT	TT	TT	CC	CT	CT	TT	TT	CT	TT	CT	CT	TT	TT	TT	CT	TT	CT	TT	TT	CT	CT	TT	TT	CT	CC	CT	CT	CT	TT	TT
SNP_IGA_1_15054398	C/A	1	14956607	+	NA	NA	NA	NA	NA	NA	CC	CC	AA	AC	AC	CC	CC	CC	AC	CC	CC	AA	AC	AC	CC	CC	AC	CC	AC	AC	CC	CC	CC	AC	CC	AC	CC	CC	AC	AC	CC	CC	AC	AA	AC	AC	AC	CC	CC
SNP_IGA_1_15055524	A/T	1	14957732	+	NA	NA	NA	NA	NA	NA	AT	AT	TT	TT	AT	AT	AT	AA	AT	AA	AT	TT	AT	AT	AA	AA	TT	AA	AT	AT	AA	AA	AA	AT	AA	TT	AA	AA	TT	AT	AA	AA	AT	TT	AT	AT	AT	AA	AA
SNP_IGA_1_15056161	A/C	1	14958360	+	NA	NA	NA	NA	NA	NA	AA	AA	AC	AC	AC	AA	AA	AA	AC	AA	AA	CC	AC	AC	AA	AA	AC	AA	AC	AC	AA	AA	AA	AC	AA	AC	AA	AA	AC	AA	AA	AA	AC	CC	AC	AC	AC	AA	AA
SNP_IGA_1_15056764	G/A	1	14958963	+	NA	NA	NA	NA	NA	NA	GG	GG	AG	GG	GG	GG	GG	GG	GG	GG	GG	GG	GG	GG	GG	GG	GG	GG	GG	GG	GG	GG	GG	GG	GG	GG	GG	GG	GG	AG	GG	GG	GG	GG	GG	GG	GG	GG	GG
SNP_IGA_1_15057310	C/G	1	14959500	+	NA	NA	NA	NA	NA	NA	GC	GC	GG	GG	GC	GC	GC	CC	GC	CC	GC	GG	GC	GC	CC	CC	GG	CC	GC	GC	CC	CC	CC	GC	CC	GG	CC	CC	GG	GC	CC	CC	GC	GG	GC	GC	GC	CC	CC
SNP_IGA_1_15067554	G/A	1	14969672	+	NA	NA	NA	NA	NA	NA	GG	GG	AG	GG	GG	GG	GG	GG	GG	GG	GG	GG	GG	GG	GG	GG	GG	GG	AG	GG	GG	GG	GG	AG	GG	GG	GG	GG	GG	GG	GG	GG	AG	AG	AG	AG	AG	GG	GG
SNP_IGA_1_15145376	A/G	1	15047104	+	NA	NA	NA	NA	NA	NA	AG	AA	AG	AA	AG	AG	AA	AG	AA	GG	AG	AA	AG	AA	AA	AA	AG	GG	AA	AG	AA	AG	AA	AA	AA	AG	AA	AA	AG	AA	AG	AA	AG	AG	GG	AG	AG	AA	AA
SNP_IGA_1_15155165	T/C	1	15056854	+	NA	NA	NA	NA	NA	NA	CT	TT	CT	TT	CT	CT	TT	CT	TT	CC	CT	TT	CT	TT	TT	TT	CT	CC	TT	CT	TT	CT	TT	TT	TT	CT	TT	TT	CT	CT	CT	TT	CT	CT	CC	CT	CT	CT	TT
SNP_IGA_1_15157438	A/C	1	15059111	+	NA	NA	NA	NA	NA	NA	AC	AC	CC	CC	AC	AC	AC	AA	AC	AA	AC	CC	AC	AC	AA	AA	AC	AA	CC	AC	AA	AA	AA	AC	AC	AC	AC	AA	AC	AC	AA	AC	AC	CC	AC	AC	AC	AC	AC
SNP_IGA_1_15268005	C/T	1	15168987	+	NA	NA	NA	NA	NA	NA	CC	CC	CT	CT	CT	CT	CT	CC	TT	CT	CC	CT	CT	TT	TT	CT	CT	CC	CT	CT	CC	CT	CC	TT	CC	CC	CC	CC	CT	CT	CC	CC	TT	TT	CT	CT	CT	CT	CC
SNP_IGA_1_15277202	A/G	1	15178144	+	NA	NA	NA	NA	NA	NA	AG	AG	AA	AG	AG	AA	AG	GG	AA	AA	GG	AA	AA	AA	AA	AA	AG	GG	AG	AG	AA	AG	AA	AA	AA	AG	AA	AA	AG	AA	AG	AA	AA	AA	AG	AG	AA	AG	GG
SNP_IGA_1_15301750	C/T	1	15202583	+	NA	NA	NA	NA	NA	NA	TT	CT	CT	CC	CT	TT	CT	TT	CT	TT	CT	CC	CT	CT	TT	TT	CT	TT	CT	CT	TT	TT	TT	CT	TT	CC	TT	TT	CT	TT	TT	TT	TT	CT	TT	CT	TT	CT	TT
SNP_IGA_1_15307050	T/G	1	15207847	+	NA	NA	NA	NA	NA	NA	TT	GT	GT	GT	TT	TT	GT	TT	TT	GT	GT	TT	GT	TT	TT	TT	TT	TT	TT	TT	TT	TT	TT	TT	TT	GT	TT	TT	TT	TT	TT	TT	GT	GT	GT	TT	GT	TT	TT
SNP_IGA_1_15334712	T/A	1	15235295	+	NA	NA	NA	NA	NA	NA	TT	TT	AT	TT	TT	TT	TT	TT	AT	TT	TT	TT	TT	TT	TT	TT	AT	TT	AT	AT	TT	TT	TT	TT	TT	TT	TT	TT	TT	TT	TT	TT	AT	AT	AT	TT	AT	AT	TT
SNP_IGA_1_15403072	T/C	1	15303241	+	NA	NA	NA	NA	NA	NA	CC	CT	CT	CT	CC	TT	TT	CT	TT	CT	CT	CT	CT	CT	TT	TT	CT	CC	TT	CT	CT	TT	TT	CT	TT	TT	TT	TT	CC	TT	CT	CT	TT	CT	TT	CC	TT	CT	CT
SNP_IGA_1_15405757	T/C	1	15305921	+	NA	NA	NA	NA	NA	NA	TT	CT	TT	CT	TT	CC	CC	CT	CT	CT	CT	TT	CT	CT	CC	CC	TT	TT	CT	TT	CT	CC	CC	CT	CT	CT	CT	CC	TT	CC	CT	TT	CT	TT	CT	TT	CT	TT	CT
SNP_IGA_1_15436576	G/A	1	15336557	+	NA	NA	NA	NA	NA	NA	AG	AG	AA	GG	GG	AG	AG	AG	AG	AG	GG	GG	AG	AG	AA	AA	GG	GG	GG	GG	AA	AG	AA	AA	AG	GG	AG	AA	GG	AG	AG	AG	AA	AG	AG	AG	AA	GG	AG
SNP_IGA_1_15438603	C/T	1	15338580	+	NA	NA	NA	NA	NA	NA	CC	CC	CT	CT	CT	CC	CC	CT	CT	CC	CC	TT	CT	CT	CC	CC	CT	CC	CT	CT	CC	CT	CC	CC	CT	CT	CT	CC	CT	CC	CC	CT	CT	TT	CT	CC	CT	CT	CC
SNP_IGA_1_15438818	G/A	1	15338795	+	NA	NA	NA	NA	NA	NA	AG	AG	AG	GG	GG	AG	AG	AG	AG	AG	GG	GG	AG	AG	AA	AA	GG	GG	GG	GG	AA	AG	AA	AG	AG	GG	AG	AA	GG	AG	AG	AG	AG	GG	GG	GG	AG	GG	AG
SNP_IGA_1_15445044	T/C	1	15344983	+	NA	NA	NA	NA	NA	NA	CT	CT	CT	TT	TT	CT	CT	CT	CT	CT	TT	TT	CT	CT	CC	CC	TT	TT	TT	TT	CC	CT	CC	CT	CT	CT	CT	CC	TT	CC	CC	CT	CT	TT	TT	TT	CT	TT	CT
SNP_IGA_1_15453396	C/T	1	15353291	+	NA	NA	NA	NA	NA	NA	CT	CT	CC	CC	CC	CC	CT	CT	CT	CT	CC	CC	CT	CT	TT	CT	CC	CC	CC	CC	CT	CT	CC	CT	CC	CT	CC	CC	CC	CT	CT	CT	CT	CC	CC	CC	CC	CC	CT
SNP_IGA_1_15466853	A/T	1	15366690	+	NA	NA	NA	NA	NA	NA	AT	AT	AT	AA	AA	AA	AT	AT	TT	AT	AA	AA	TT	TT	TT	AT	AT	AA	AA	AT	AT	AT	AA	TT	AA	AT	AA	AA	AA	AT	AT	AT	AT	AA	AA	AT	AA	AT	AT
SNP_IGA_1_15517598	A/C	1	15417121	+	NA	NA	NA	NA	NA	NA	AC	CC	AA	CC	AC	CC	CC	AC	AC	AC	AC	AC	AC	CC	CC	CC	AA	AC	AC	AA	CC	CC	CC	AC	CC	AC	CC	CC	AC	CC	CC	CC	AC	AC	AC	AA	AC	AC	AC
SNP_IGA_1_15529289	A/C	1	15428722	+	NA	NA	NA	NA	NA	NA	AA	AA	AC	AC	AC	AC	CC	AA	CC	AC	AA	CC	AC	CC	CC	CC	AC	AC	AC	AC	AC	AC	CC	CC	AC	CC	AC	CC	AC	CC	CC	AA	AC	AC	AA	AC	AC	CC	AA
SNP_IGA_1_15541571	A/G	1	15440911	+	NA	NA	NA	NA	NA	NA	GG	AG	AA	AA	AG	AG	AG	GG	AA	AG	AG	AA	AG	AA	AA	AG	AG	GG	AA	AG	GG	AG	GG	AA	GG	AG	GG	GG	AG	AG	AG	GG	AA	AA	AA	AA	AG	AG	AG
SNP_IGA_1_15566345	C/T	1	15465488	+	NA	NA	NA	NA	NA	NA	CT	CC	CC	CC	CC	CC	CC	CC	CC	CT	CC	CC	CT	CC	CC	CC	CC	CT	CC	CC	CC	CC	CC	CC	CT	CC	CT	CC	CC	CC	CC	CT	CC	CC	CC	CC	CC	CC	CC
SNP_IGA_1_15566948	C/T	1	15466088	+	NA	NA	NA	NA	NA	NA	CC	CC	CT	CT	CT	CT	TT	CT	CT	CT	CC	CT	CT	TT	TT	TT	CC	CC	CC	CC	CT	TT	TT	CT	CT	CC	CT	TT	CT	CT	CT	CC	TT	TT	CT	CC	TT	CC	CT
SNP_IGA_1_15572845	C/T	1	15471963	+	NA	NA	NA	NA	NA	NA	CT	CT	CC	CT	CC	CC	CC	CT	CC	CT	CT	CC	CT	CC	CC	CC	CC	CT	CT	CC	CC	CT	CC	CT	CT	CT	CT	CC	CC	CC	CC	CT	CC	CC	CT	TT	CC	CC	CT
SNP_IGA_1_15581405	G/T	1	15480435	+	NA	NA	NA	NA	NA	NA	GT	GT	GT	GG	GG	GG	GG	GG	GT	GT	GG	GG	GT	GG	GG	GG	GT	GT	TT	GT	GT	GG	GG	GT	GT	GT	GT	GG	GG	GT	GG	TT	GG	GG	GG	TT	GG	GT	GT
SNP_IGA_1_15607870	C/T	1	15506779	+	NA	NA	NA	NA	NA	NA	CC	CT	CC	CT	CC	CT	TT	CC	CT	CC	CT	CT	CC	CT	TT	TT	CC	CC	CC	CC	CT	CT	TT	CT	CT	TT	CT	TT	CC	TT	CT	CC	CT	CC	CT	CT	CT	CT	CC
SNP_IGA_1_15620810	T/G	1	15519653	+	NA	NA	NA	NA	NA	NA	TT	TT	TT	GT	TT	GT	GT	TT	TT	GT	TT	GT	GT	GT	TT	GT	TT	TT	TT	TT	GT	TT	GG	TT	GT	TT	GT	GG	GT	GT	GT	TT	TT	TT	TT	TT	GT	TT	GT
SNP_IGA_1_15622128	C/T	1	15520961	+	NA	NA	NA	NA	NA	NA	CT	CC	CT	CT	CT	TT	CT	CT	CC	CT	CT	TT	CT	CT	CC	CT	CT	CT	CC	CT	CT	CC	TT	CC	CT	CT	CT	TT	TT	CT	TT	CC	CC	CC	CC	CC	CT	CT	CT
SNP_IGA_1_15623233	C/T	1	15522059	+	NA	NA	NA	NA	NA	NA	CT	TT	CC	CT	CT	CC	CT	CC	CT	CT	CT	CC	CT	CT	TT	CT	CC	CT	CC	CC	CT	CT	CC	CT	CT	CT	CT	CC	CC	CC	CC	TT	CT	CT	CT	CT	CC	CC	CC
SNP_IGA_1_15698508	A/C	1	15596928	+	NA	NA	NA	NA	NA	NA	AA	AC	AC	CC	AA	AA	AC	AC	AC	AA	AC	CC	AC	CC	CC	AC	AA	AA	AA	AA	AA	AC	AA	CC	AA	AC	AA	AA	AC	AA	AC	AA	CC	AC	CC	AC	AC	AC	AC
SNP_IGA_1_15724458	C/G	1	15622724	+	NA	NA	NA	NA	NA	NA	CC	GG	CC	GG	CC	GC	GC	GG	GC	GG	GC	GG	GG	GC	CC	GC	GC	CC	GC	GC	GG	GC	GG	CC	GC	GG	GC	GG	GC	GC	GG	GC	CC	CC	GC	GC	GC	GG	GC
SNP_IGA_1_15729366	T/C	1	15627612	+	NA	NA	NA	NA	NA	NA	CC	CT	CT	CC	CT	TT	TT	CT	CT	TT	CC	CT	CT	CT	TT	TT	CC	CC	CT	CC	TT	CT	TT	TT	TT	TT	TT	TT	CC	TT	TT	TT	TT	TT	CT	TT	TT	CC	CT
SNP_IGA_1_15776794	G/A	1	15674877	+	NA	NA	NA	NA	NA	NA	AA	AG	GG	AG	AG	GG	GG	GG	GG	AA	AA	GG	AG	GG	GG	GG	AG	AG	GG	AG	GG	GG	GG	GG	GG	GG	GG	GG	AG	AG	GG	GG	GG	GG	AG	GG	GG	GG	AG
SNP_IGA_1_15786602	C/A	1	15684635	+	NA	NA	NA	NA	NA	NA	CC	AC	CC	AC	CC	CC	CC	AA	AC	AC	AC	AC	CC	CC	CC	CC	AC	CC	AC	AC	CC	AC	CC	AC	CC	AC	CC	CC	CC	CC	CC	CC	CC	CC	AC	AA	CC	AC	AC
SNP_IGA_1_15920713	C/T	1	15817736	+	NA	NA	NA	NA	NA	NA	CT	CT	CT	TT	CT	TT	CT	CT	CC	CT	TT	TT	TT	CT	CC	CT	CT	TT	CT	CT	CT	CT	TT	CC	CT	CT	CT	TT	TT	CT	CT	CC	CC	CC	CT	CT	CT	CT	CT
SNP_IGA_1_15954823	G/T	1	15851704	+	NA	NA	NA	NA	NA	NA	GG	GG	GG	GG	GG	GT	GG	GT	GG	GG	GG	GG	GG	GG	GG	GT	GG	GT	GT	GG	GT	GT	TT	GG	GT	GG	GT	TT	GG	GT	GG	GG	GG	GG	GG	GG	GT	GG	GT
SNP_IGA_1_15959032	A/G	1	15855876	+	NA	NA	NA	NA	NA	NA	AG	AG	AA	AA	AG	AA	AA	AG	AG	AG	AG	AA	AA	AA	AA	AA	GG	AG	AG	GG	AG	AA	AA	AA	AA	AG	AA	AA	AG	AA	AA	AG	AA	AA	AA	AA	AA	GG	AG
SNP_IGA_1_15973717	A/C	1	15870486	+	NA	NA	NA	NA	NA	NA	CC	AC	AA	AC	CC	AC	AC	AC	AC	AC	CC	AC	AA	AA	AA	AA	CC	AC	AC	CC	AA	AA	AA	AC	AC	AC	AC	AA	AC	AC	CC	AC	AA	AC	AC	CC	AA	AC	AC
SNP_IGA_1_15995366	T/C	1	15892027	+	NA	NA	NA	NA	NA	NA	CT	CC	TT	CT	CT	CT	CT	CT	CT	CT	CT	CT	CT	TT	TT	CT	CT	CT	CT	CT	CC	CT	CC	CT	CC	CC	CC	CC	TT	CC	CT	CC	TT	CT	TT	CC	CT	CC	CC
SNP_IGA_1_16004302	A/G	1	15900917	+	NA	NA	NA	NA	NA	NA	GG	AG	AA	AA	GG	AA	AA	AG	AA	AG	AG	AA	AA	AA	AA	AA	AG	GG	AA	AG	AG	AA	AA	AA	AG	AG	AG	AA	AG	AG	AG	GG	AA	AG	AG	AG	AA	AA	AA
SNP_IGA_1_16017238	C/T	1	15913783	+	NA	NA	NA	NA	NA	NA	CC	CT	TT	CC	CC	CC	CT	CT	CT	CC	CC	CC	CC	CT	TT	CT	CC	CT	CT	CC	CT	CT	CC	CT	CC	CT	CC	CC	CC	CC	CT	CT	TT	CT	CT	CC	CT	CC	CC
SNP_IGA_1_16098336	C/T	1	15994313	+	NA	NA	NA	NA	NA	NA	TT	CC	CT	CC	CT	CT	CC	CT	CT	CC	CT	CC	CC	CC	CC	CT	TT	CT	CC	TT	CT	CT	TT	CC	CT	CT	CT	TT	CT	CT	CC	CC	CT	CT	TT	CC	TT	CT	CC
SNP_IGA_1_16112068	G/A	1	16007978	+	NA	NA	NA	NA	NA	NA	AA	GG	AG	AG	AA	AG	GG	AG	AG	AA	AG	AA	AA	AG	GG	AG	AA	AA	GG	AA	AG	AG	AA	GG	AA	AA	AA	AA	AA	AG	GG	AG	GG	AG	AG	GG	AG	AA	AG
SNP_IGA_1_16183467	G/T	1	16079033	+	NA	NA	NA	NA	NA	NA	GG	GG	GT	GG	GG	GG	GG	GT	GG	GG	GG	GG	GG	GG	GG	GG	GG	GG	GG	GG	GG	GG	GG	GG	GG	GG	GG	GG	GG	GG	GG	GG	GT	GT	GT	GG	GT	GG	GG
SNP_IGA_1_16219434	A/G	1	16114785	+	NA	NA	NA	NA	NA	NA	AA	AA	AG	AA	AA	AA	AA	AA	AA	AA	AA	AA	AA	AA	AA	AA	AA	AA	AA	AA	AA	AA	AA	AG	AA	AA	AA	AA	AA	AA	AA	AA	AG	AG	AG	AG	AG	AA	AA
SNP_IGA_1_16346446	G/T	1	16240797	+	NA	NA	NA	NA	NA	NA	GG	GT	GG	GG	GG	GT	GG	GG	GG	GT	GG	GG	GT	GG	GG	GG	GG	GG	GG	GG	GT	GG	GG	GG	GG	GT	GG	GG	GG	GT	GT	GT	GG	GG	GG	GT	GG	GG	GG
SNP_IGA_1_16415609	C/G	1	16309436	+	NA	NA	NA	NA	NA	NA	GC	GC	GC	GG	GG	GC	GC	GG	GC	GC	GG	GC	GG	GC	CC	GC	GC	GG	GC	GG	GC	GC	GG	GC	GG	CC	GG	GG	GC	GG	GC	GC	CC	GC	CC	GC	GC	GG	GC
SNP_IGA_1_16473714	A/G	1	16367173	+	NA	NA	NA	NA	NA	NA	AA	AA	AG	AA	AG	AA	AA	AA	AA	AA	AA	AG	AA	AA	AA	AA	AG	AG	AG	AA	AA	AA	AA	AG	AA	AG	AA	AA	AA	AA	AA	AA	AG	AG	AG	AG	AG	AG	AA
SNP_IGA_1_16558951	C/T	1	16451845	+	NA	NA	NA	NA	NA	NA	CC	CT	CT	CT	TT	CT	CC	CT	CC	CT	CC	TT	CT	CT	CC	CT	CT	CT	CC	CC	CT	CT	CT	CT	TT	CT	TT	CT	CT	CT	CC	CT	CC	CT	CC	CT	CT	CT	CT
SNP_IGA_1_16580691	G/T	1	16473472	+	NA	NA	NA	NA	NA	NA	GG	GG	GT	GG	GT	GT	GG	GT	GG	GT	GG	GT	GG	GG	GG	GT	GT	GG	GG	GG	GT	GT	GT	GG	TT	GT	TT	GT	GG	GT	GG	GT	GT	TT	GT	GG	TT	GT	GT
SNP_IGA_1_16587765	T/A	1	16480519	+	NA	NA	NA	NA	NA	NA	TT	AT	AT	AA	AT	TT	AT	AT	TT	AT	AA	AA	AT	AT	TT	TT	AT	AA	TT	AT	AT	TT	TT	AT	TT	AT	TT	TT	AT	TT	AT	AT	TT	TT	TT	AT	TT	AT	TT
SNP_IGA_1_16661360	T/G	1	16553598	+	NA	NA	NA	NA	NA	NA	TT	GT	GG	GT	GT	GT	TT	GT	TT	GT	TT	GG	GT	GT	TT	GT	GT	TT	TT	TT	GG	GT	GT	GT	GT	GT	GT	GT	GT	GT	TT	GT	GT	GT	GT	GT	GG	GT	GT
SNP_IGA_1_16661471	A/G	1	16553709	+	NA	NA	NA	NA	NA	NA	AA	AG	GG	AG	AG	AG	AA	AG	AA	AG	AA	GG	AG	AG	AA	AG	AG	AA	AA	AA	GG	AG	AG	AG	AG	AG	AG	AG	AG	AG	AA	AG	AG	AG	AG	AG	GG	AG	AG
SNP_IGA_1_16671649	T/G	1	16563844	+	NA	NA	NA	NA	NA	NA	GT	GT	TT	GT	TT	GT	GT	GT	GT	GT	GG	TT	GT	TT	TT	TT	GT	GG	GG	GG	TT	TT	GT	TT	TT	GT	TT	GT	TT	GT	GG	TT	TT	TT	GT	GT	TT	GT	GT
SNP_IGA_1_16693007	C/A	1	16585057	+	NA	NA	NA	NA	NA	NA	AC	CC	CC	AC	AA	CC	AC	CC	CC	AA	AA	CC	AC	CC	CC	CC	CC	AC	AC	AC	CC	CC	AC	AC	AC	CC	AC	CC	CC	CC	AC	AC	CC	AC	AC	AC	CC	AC	CC
SNP_IGA_1_16758474	T/C	1	16650199	+	NA	NA	NA	NA	NA	NA	TT	CT	CT	TT	TT	TT	TT	TT	TT	TT	TT	TT	TT	TT	TT	TT	TT	TT	TT	TT	CT	TT	TT	TT	TT	TT	TT	TT	TT	TT	TT	CT	CT	CT	CT	TT	CT	TT	TT
SNP_IGA_1_16758793	A/C	1	16650518	+	NA	NA	NA	NA	NA	NA	AC	CC	CC	AC	AC	AC	AC	AC	AA	AA	CC	AA	AA	AA	AA	AA	AA	CC	AA	AC	AC	AA	CC	AA	AC	AC	CC	AC	AA	AA	CC	CC	AC	CC	CC	AA	AC	AC	AA
SNP_IGA_1_16775284	A/C	1	16666910	+	NA	NA	NA	NA	NA	NA	AA	AC	AC	AA	AA	AA	AA	AA	AA	AA	AA	AA	AA	AA	AA	AA	AA	AA	AA	AA	AC	AA	AA	AA	AA	AA	AA	AA	AA	AA	AA	AC	AC	AC	AC	AA	AC	AA	AA
SNP_IGA_1_16807471	T/A	1	16698903	+	NA	NA	NA	NA	NA	NA	AT	TT	AT	AT	AT	AA	AA	AT	AA	AA	AA	AT	AT	AT	AA	AA	AA	AA	AA	AA	AT	AA	TT	AA	AT	AT	TT	AT	AT	AA	AA	TT	AT	TT	TT	AA	AT	AT	AA
SNP_IGA_1_16825762	T/G	1	16717069	+	NA	NA	NA	NA	NA	NA	TT	GT	GT	TT	TT	TT	TT	TT	TT	TT	TT	TT	TT	TT	TT	TT	TT	TT	TT	TT	GT	TT	TT	TT	TT	TT	TT	TT	TT	TT	TT	GT	GT	GT	GT	TT	GT	TT	TT
SNP_IGA_1_16866243	T/C	1	16757408	+	NA	NA	NA	NA	NA	NA	TT	CC	CT	TT	CT	TT	TT	CT	TT	CT	TT	TT	CT	TT	TT	TT	TT	TT	TT	TT	CT	TT	TT	TT	CT	TT	CT	TT	TT	TT	TT	CC	CT	CC	CT	TT	CT	TT	TT
SNP_IGA_1_16904698	T/A	1	16795675	+	NA	NA	NA	NA	NA	NA	TT	AA	AT	TT	AT	TT	TT	AT	TT	AT	TT	TT	AT	TT	TT	TT	TT	TT	TT	TT	AT	TT	TT	TT	AT	AT	AT	TT	TT	TT	TT	AA	AT	AA	AT	TT	AT	AT	TT
SNP_IGA_1_16995083	A/G	1	16885529	+	NA	NA	NA	NA	NA	NA	AA	AA	AG	AA	AA	AA	AA	AA	AA	AA	AA	AA	AA	AA	AA	AA	AA	AA	AA	AA	AA	AA	AA	AA	AA	AA	AA	AA	AA	AA	AA	AA	AG	AG	AG	AA	AG	AA	AA
SNP_IGA_1_17056488	T/A	1	16946615	+	NA	NA	NA	NA	NA	NA	AA	AT	AT	TT	TT	AA	AT	AA	AA	AT	TT	TT	AT	AT	AA	AA	AT	TT	AT	AT	AA	AA	AA	AT	AT	AT	AT	AT	AT	AT	TT	AT	AT	TT	AT	AT	AT	AA	AA
SNP_IGA_1_17079172	A/T	1	16969193	+	NA	NA	NA	NA	NA	NA	AA	AA	TT	AA	TT	AA	AA	AA	AA	AA	AA	AA	AA	AA	AA	AA	AA	AA	AT	AA	AA	AA	AA	AT	AT	AA	AT	AA	AA	AA	AA	AT	AT	TT	AT	AT	AT	AA	AA
SNP_IGA_1_17109173	T/C	1	16999071	+	NA	NA	NA	NA	NA	NA	TT	CT	TT	CC	CT	TT	CT	TT	TT	CT	CC	CC	CT	CT	TT	TT	CT	CC	TT	CT	TT	TT	TT	CT	TT	CT	TT	CT	CT	CT	CC	TT	TT	TT	TT	CT	TT	TT	TT
SNP_IGA_1_17142847	T/C	1	17032611	+	NA	NA	NA	NA	NA	NA	TT	CT	TT	CC	CT	TT	CT	TT	TT	CT	CC	CC	CT	CT	TT	TT	CT	CC	CT	CT	TT	TT	TT	CT	TT	CT	TT	CT	CT	CT	CC	TT	TT	TT	TT	CT	TT	TT	TT
SNP_IGA_1_17172266	A/G	1	17061891	+	NA	NA	NA	NA	NA	NA	AA	AG	AA	AG	AG	AA	AG	AA	AA	AG	GG	AG	AA	AA	AA	AA	AG	GG	AG	AG	AA	AA	AA	AG	AA	AG	AA	AG	AA	AG	GG	AA	AA	AA	AA	AG	AA	AA	AA
SNP_IGA_1_17177177	G/C	1	17066786	+	NA	NA	NA	NA	NA	NA	CC	GC	GC	GG	GC	CC	GC	CC	CC	GC	GG	GG	GC	GC	CC	CC	GC	GG	GC	GC	CC	CC	CC	GC	CC	GG	CC	GC	GC	GC	GG	CC	GC	GC	GC	GC	GC	CC	CC
SNP_IGA_1_17209291	T/C	1	17098680	+	NA	NA	NA	NA	NA	NA	TT	TT	CT	CT	TT	CT	TT	CT	TT	TT	TT	TT	TT	TT	TT	CT	TT	TT	TT	TT	CT	CT	TT	TT	CT	TT	TT	TT	TT	CT	TT	TT	CT	CT	CT	TT	CC	TT	TT
SNP_IGA_1_17271009	A/C	1	17159975	+	NA	NA	NA	NA	NA	NA	AC	AC	AA	AC	AA	AC	AC	CC	CC	AA	AA	AA	AA	AC	CC	CC	AC	AA	AC	AC	CC	CC	AA	AC	AC	AC	AA	AA	AC	AC	AA	AC	AC	AA	AA	AC	AC	AC	CC
SNP_IGA_1_18241947	G/C	1	18127183	+	NA	NA	NA	NA	NA	NA	GC	GC	GC	GC	GG	GC	GC	CC	CC	GG	GG	GG	GG	GC	CC	CC	GC	GG	CC	GC	CC	CC	GG	GC	GC	GC	GG	GG	GC	GC	GG	GC	CC	GC	GC	GC	CC	GC	CC
SNP_IGA_1_18359804	C/A	1	18244539	+	NA	NA	NA	NA	NA	NA	AC	AC	CC	AC	CC	AC	AC	AA	AA	CC	CC	CC	CC	AC	AA	AA	AC	CC	AC	AC	AA	AA	CC	AC	AC	AC	CC	CC	AC	AC	CC	AC	AC	CC	CC	AC	AC	AC	AA
SNP_IGA_1_18509609	A/G	1	18393494	+	NA	NA	NA	NA	NA	NA	AA	AG	GG	AG	AG	AA	AG	AA	AA	AG	GG	AG	AG	AG	AA	AA	AA	GG	AA	AG	AA	AA	AA	AG	AA	AA	AA	AA	AG	AA	GG	AA	AG	AG	AG	AG	AG	AA	AA
SNP_IGA_1_18528861	A/G	1	18412565	+	NA	NA	NA	NA	NA	NA	AA	AG	GG	AG	AG	AA	AG	AA	AA	AG	GG	GG	AG	AG	AA	NN	AG	GG	AA	AG	AA	AA	AA	AG	AA	AG	AA	AG	AG	AG	GG	AA	AG	AG	AG	AG	AG	AA	AA
SNP_IGA_1_18544490	T/C	1	18428120	+	NA	NA	NA	NA	NA	NA	TT	CT	CC	TT	CT	TT	CT	TT	TT	CT	CC	TT	TT	TT	TT	TT	TT	CC	TT	CT	TT	TT	TT	CT	TT	TT	TT	TT	TT	TT	CC	TT	CT	CT	CT	CT	CT	TT	TT
SNP_IGA_1_18665065	A/C	1	18547970	+	NA	NA	NA	NA	NA	NA	AC	AC	AA	AC	AA	AC	AC	CC	CC	AA	AA	AA	AA	AC	CC	CC	AC	AA	AC	AC	CC	CC	AA	AC	AC	AC	AA	AA	AC	AC	AA	AC	AC	AA	AA	AC	AC	AC	AC
SNP_IGA_1_18686446	A/T	1	18569242	+	NA	NA	NA	NA	NA	NA	AT	AT	AA	AT	AA	AT	AT	TT	TT	AA	AA	AA	AA	AT	TT	TT	AT	AA	AT	AT	TT	TT	AA	AT	AT	AT	AA	AA	AT	AT	AA	AT	AT	AA	AA	AT	AT	AT	AT
SNP_IGA_1_18697939	A/G	1	18580664	+	NA	NA	NA	NA	NA	NA	AG	AG	AA	AG	AA	AG	AG	GG	GG	AA	AA	AA	AA	AG	GG	GG	AG	AA	AG	AG	GG	GG	AA	AG	AG	AG	AA	AA	AG	AG	AA	AG	AG	AA	AA	AG	AG	AG	AG
SNP_IGA_1_18729382	T/A	1	18611946	+	NA	NA	NA	NA	NA	NA	TT	AT	AT	AT	AT	AA	TT	AT	TT	TT	TT	TT	TT	TT	TT	AT	TT	TT	TT	TT	AA	AT	TT	TT	AA	TT	AT	TT	TT	AT	TT	AA	AT	AA	AT	TT	AA	AT	AT
SNP_IGA_1_18845335	C/T	1	18727367	+	NA	NA	NA	NA	NA	NA	CT	CT	TT	CT	CT	CT	TT	TT	TT	CT	TT	CT	CC	CT	TT	TT	TT	TT	TT	TT	TT	TT	CC	CT	TT	TT	CT	CC	CT	CT	TT	TT	TT	TT	TT	CC	TT	TT	CT
SNP_IGA_1_18936727	A/T	1	18818310	+	NA	NA	NA	NA	NA	NA	AA	AA	AT	AT	AA	AA	AA	AA	AA	AT	AA	TT	TT	AT	AA	AA	AA	AA	AA	AA	AA	AA	AA	AA	AA	AA	AA	AT	AT	AT	AA	AA	AA	AA	AT	AT	AA	AA	AA
SNP_IGA_1_18937776	C/G	1	18819353	+	NA	NA	NA	NA	NA	NA	CC	CC	GC	GC	CC	CC	CC	CC	CC	GC	CC	GG	GG	GC	CC	CC	CC	CC	CC	CC	CC	CC	CC	CC	CC	CC	CC	GC	GC	GC	CC	CC	CC	CC	GC	GC	CC	CC	CC
SNP_IGA_1_18938462	C/A	1	18820039	+	NA	NA	NA	NA	NA	NA	CC	CC	AC	CC	CC	CC	CC	CC	CC	CC	CC	CC	CC	CC	CC	CC	CC	CC	CC	CC	CC	CC	CC	CC	CC	CC	CC	CC	CC	CC	CC	CC	AC	AC	AC	CC	AC	CC	CC
SNP_IGA_1_18938618	T/A	1	18820195	+	NA	NA	NA	NA	NA	NA	TT	TT	AT	AT	TT	TT	TT	TT	TT	AT	TT	AA	AA	AT	TT	TT	TT	TT	TT	TT	TT	TT	TT	TT	TT	TT	TT	AT	AT	AT	TT	TT	TT	TT	AT	AT	TT	TT	TT
SNP_IGA_1_18938634	G/C	1	18820211	+	NA	NA	NA	NA	NA	NA	GG	GG	CC	GC	GG	GG	GG	GG	GG	GC	GG	CC	CC	GC	GG	GG	GG	GG	GG	GG	GG	GG	GG	GG	GG	GG	GG	GC	GC	GC	GG	GG	GC	GC	CC	GC	GC	GG	GG
SNP_IGA_1_18939516	G/C	1	18821090	+	NA	NA	NA	NA	NA	NA	GG	GG	GC	GC	GG	GG	GG	GG	GG	GC	GG	CC	CC	GC	GG	GG	GG	GG	GG	GG	GG	GG	GG	GG	GG	GG	GG	GC	GC	GC	GG	GG	GG	GG	GC	GC	GG	GG	GG
SNP_IGA_1_18941108	C/G	1	18822675	+	NA	NA	NA	NA	NA	NA	CC	CC	GC	GC	CC	CC	CC	CC	CC	GC	CC	GG	GG	GC	CC	CC	CC	CC	CC	CC	CC	CC	CC	CC	CC	CC	CC	GC	GC	GC	CC	CC	CC	CC	GC	GC	CC	CC	CC
SNP_IGA_1_19036672	G/A	1	18917534	+	NA	NA	NA	NA	NA	NA	GG	GG	AA	AA	GG	AA	GG	AG	GG	GG	GG	AA	AG	AG	GG	AG	GG	GG	AG	GG	AG	AG	GG	GG	AG	AG	GG	GG	AG	AG	AG	GG	AG	AG	AG	GG	AA	AG	AG
SNP_IGA_1_19057384	A/G	1	18938152	+	NA	NA	NA	NA	NA	NA	GG	AG	AA	AA	AG	AA	GG	AG	GG	AG	GG	AA	AG	AG	GG	AG	AG	AG	AG	GG	AG	AG	GG	AG	AG	AA	GG	GG	AG	AG	AG	GG	AG	AG	AG	AG	AA	AG	AG
SNP_IGA_1_19165352	G/A	1	19045583	+	NA	NA	NA	NA	NA	NA	AG	AA	AG	GG	AG	GG	AG	GG	GG	GG	AA	GG	GG	GG	GG	GG	AG	AG	GG	AG	AG	GG	AA	AG	GG	AG	AG	AG	GG	GG	AG	AG	AG	AG	AG	AG	AG	GG	GG
SNP_IGA_1_19176247	A/G	1	19056416	+	NA	NA	NA	NA	NA	NA	AG	AA	AA	AG	AG	GG	AG	GG	GG	AG	AA	AA	AG	AG	GG	GG	AG	AA	AG	AG	AG	GG	AA	AG	GG	AG	AG	AA	AG	AG	AG	AG	AG	AG	AG	AG	AG	GG	GG
SNP_IGA_1_19198644	C/T	1	19078713	+	NA	NA	NA	NA	NA	NA	TT	CT	CT	CT	CT	TT	TT	TT	TT	CT	TT	CC	CT	CT	TT	TT	CT	CT	CT	TT	TT	TT	TT	CT	TT	CT	TT	CT	CT	CT	TT	TT	TT	TT	TT	CT	TT	TT	TT
SNP_IGA_1_19234007	A/G	1	19113902	+	NA	NA	NA	NA	NA	NA	AG	AA	AG	AG	AG	AG	AG	GG	GG	AG	AA	AA	AG	AG	GG	GG	AG	AA	AA	AG	AG	GG	AA	AG	GG	AG	AG	AA	AG	AG	AA	AG	GG	GG	GG	AG	GG	GG	AG
SNP_IGA_1_19320993	A/G	1	19200547	+	NA	NA	NA	NA	NA	NA	AG	AA	AG	AG	AA	AG	AA	AG	AG	AG	AG	AA	AA	AA	AA	AG	AG	AG	AG	AG	AG	AG	AG	AA	AG	AA	AA	AG	AA	GG	AA	AA	AA	AA	AG	AA	AG	AG	AG
SNP_IGA_1_19559901	G/C	1	19438557	+	NA	NA	NA	NA	NA	NA	GG	GC	CC	GC	GC	GG	GG	GG	GG	GG	GG	CC	GC	GC	GG	GG	GC	GG	GC	GG	GG	GG	GC	GC	GG	GC	GC	GC	GC	GG	GC	GG	GC	GC	GC	GC	GC	GG	GC
SNP_IGA_1_19577544	T/C	1	19456097	+	NA	NA	NA	NA	NA	NA	TT	TT	CT	CT	TT	CT	TT	CT	TT	CT	TT	TT	CT	TT	TT	CT	TT	TT	TT	TT	CT	CT	TT	TT	CT	CT	TT	TT	TT	CT	TT	TT	CT	TT	CT	TT	CT	CT	TT
SNP_IGA_1_19608748	A/C	1	19487143	+	NA	NA	NA	NA	NA	NA	CC	AC	AC	AA	AC	AC	AC	AC	CC	AA	AC	AC	AA	AC	CC	AC	CC	AA	AC	AC	AA	AC	CC	AC	AC	AC	CC	AC	AC	AA	AA	AC	AC	CC	AC	AC	AA	AC	AC
SNP_IGA_1_19636773	C/A	1	19515064	+	NA	NA	NA	NA	NA	NA	CC	AC	AC	CC	CC	CC	AC	CC	CC	CC	AC	CC	CC	CC	CC	CC	CC	AA	CC	AC	AC	CC	CC	CC	CC	CC	CC	AC	CC	AC	AC	AC	AC	CC	AC	CC	CC	CC	CC
SNP_IGA_1_19660549	T/C	1	19538715	+	NA	NA	NA	NA	NA	NA	TT	CC	CT	TT	CT	CT	TT	TT	CT	CT	TT	CT	TT	TT	TT	TT	CC	TT	TT	CT	CT	TT	TT	CT	TT	CC	TT	TT	TT	TT	TT	CT	CT	CT	CC	CT	CT	CC	CT
SNP_IGA_1_19722148	C/T	1	19599962	+	NA	NA	NA	NA	NA	NA	CC	CC	CT	CT	CT	CC	CT	CT	CC	CC	CT	CC	CC	CC	CC	CC	CC	TT	TT	CT	CC	CT	CC	CT	CC	CC	CC	CC	CC	CC	TT	CC	CT	CC	CT	CT	CT	CT	CT
SNP_IGA_1_19740238	C/T	1	19617880	+	NA	NA	NA	NA	NA	NA	CC	CC	TT	CT	CC	CC	CT	CT	CC	CT	CT	CC	CC	CC	CC	CC	CC	TT	CT	CT	CC	CT	CC	CC	CC	CC	CC	CT	CC	CT	CT	CC	CT	CC	TT	CC	CC	CT	CC
SNP_IGA_1_19740243	A/C	1	19617885	+	NA	NA	NA	NA	NA	NA	CC	CC	AA	AC	CC	CC	AC	AC	CC	AC	AC	CC	CC	CC	CC	CC	CC	AA	AA	AC	CC	AC	CC	CC	CC	CC	CC	AC	CC	AC	AA	CC	AC	CC	AA	CC	CC	AC	AC
SNP_IGA_1_19809403	A/G	1	19686637	+	NA	NA	NA	NA	NA	NA	AA	AA	AG	AG	AA	AA	AG	AA	AA	AA	AA	AG	AG	AG	AA	AA	AA	AA	AA	AA	AA	AA	AA	AA	AA	AA	AA	AG	AG	AG	AA	AA	AG	AA	AG	AA	AA	AA	AA
SNP_IGA_1_19822655	A/C	1	19699854	+	NA	NA	NA	NA	NA	NA	AA	CC	AA	AA	AC	AA	AA	AA	AA	AC	AA	AC	AA	AA	AA	AA	AC	AA	AC	AA	AC	AA	AA	AA	AA	CC	AC	AC	AA	AC	AA	CC	AA	CC	AC	AA	AA	AA	AC
SNP_IGA_1_19884741	C/A	1	19761710	+	NA	NA	NA	NA	NA	NA	CC	CC	AC	CC	CC	CC	CC	CC	CC	CC	CC	CC	CC	CC	CC	CC	CC	CC	CC	CC	CC	CC	CC	CC	CC	CC	CC	CC	CC	CC	CC	CC	AC	CC	AC	CC	CC	CC	CC
SNP_IGA_1_19956327	T/C	1	19832916	+	NA	NA	NA	NA	NA	NA	TT	CT	CT	CC	CC	CT	CT	CT	CT	CT	TT	CT	CC	CT	TT	TT	CT	CT	TT	CT	TT	CT	TT	CT	CT	CT	CT	TT	CT	TT	TT	CT	CT	CT	CC	CT	CT	CC	CT
SNP_IGA_1_19973768	G/C	1	19850265	+	NA	NA	NA	NA	NA	NA	GG	GG	GC	GG	GC	GG	GG	GG	GG	GG	GG	GG	GG	GG	GG	GG	GG	GG	GG	GG	GG	GG	GG	GG	GG	GG	GC	GG	GG	GG	GG	GC	GC	GC	GC	GG	GG	GG	GG
SNP_IGA_1_19977862	G/T	1	19854335	+	NA	NA	NA	NA	NA	NA	GG	GG	GT	GT	GT	GG	GT	GG	GG	GG	GG	GT	GT	GT	GG	GG	GT	GT	GT	GG	GG	GG	GG	GT	GT	GT	GG	GG	GT	GG	GT	GG	GT	GT	GT	GT	GT	GG	TT
SNP_IGA_1_20016774	C/T	1	19893134	+	NA	NA	NA	NA	NA	NA	CC	CC	CC	CT	CT	CT	CT	CC	CC	CC	CC	CT	CT	CT	CC	CT	CC	CT	CT	CC	CT	CC	CC	CT	TT	CT	CC	CC	CT	CT	CT	CC	CC	CC	CT	CT	TT	CC	TT
SNP_IGA_1_20055489	C/A	1	19931625	+	NA	NA	NA	NA	NA	NA	CC	AC	AC	CC	CC	CC	CC	CC	CC	CC	CC	CC	CC	CC	CC	CC	CC	AC	CC	CC	AC	CC	CC	CC	CC	CC	CC	CC	CC	CC	CC	AC	AC	AC	AC	CC	CC	CC	CC
SNP_IGA_1_20180282	T/C	1	20055753	+	NA	NA	NA	NA	NA	NA	CT	TT	CT	TT	CC	CT	TT	CT	CT	TT	TT	CT	TT	CT	CC	CT	CT	TT	CT	TT	TT	CT	TT	CC	CT	CC	CT	CT	CT	CT	CT	CT	CC	CC	CT	CT	CT	TT	CC
SNP_IGA_1_20207971	G/T	1	20083280	+	NA	NA	NA	NA	NA	NA	GT	GG	GT	GG	TT	GT	GG	GT	GT	GG	GG	GT	GG	GT	TT	GT	GT	GG	GT	GG	GG	GT	GG	TT	GT	TT	GT	GT	GT	GT	GT	GT	TT	TT	GT	GT	GT	GG	TT
SNP_IGA_1_20232148	G/A	1	20107399	+	NA	NA	NA	NA	NA	NA	AG	GG	AG	GG	GG	AG	GG	AG	AG	GG	GG	GG	GG	AG	AA	AG	GG	AG	AG	GG	GG	AG	GG	AG	GG	AG	GG	GG	AG	GG	GG	GG	AA	GG	AG	GG	GG	GG	GG
SNP_IGA_1_20294838	A/G	1	20169616	+	NA	NA	NA	NA	NA	NA	GG	AG	AA	AA	AA	AG	AA	AG	AA	AA	AG	AA	AA	AA	AA	AG	AA	AG	AA	AA	GG	AA	AG	AA	AG	AA	AA	AG	AG	GG	AA	AG	AA	AA	AA	AA	AG	AA	AA
SNP_IGA_1_20301734	T/C	1	20176477	+	NA	NA	NA	NA	NA	NA	TT	CT	TT	TT	TT	TT	TT	TT	TT	TT	TT	TT	TT	TT	TT	TT	TT	CT	TT	TT	CT	TT	TT	TT	TT	TT	TT	TT	TT	TT	TT	CT	TT	TT	TT	TT	TT	TT	TT
SNP_IGA_1_20351329	C/G	1	20225709	+	NA	NA	NA	NA	NA	NA	GC	CC	GG	GC	CC	CC	CC	GG	CC	CC	CC	CC	CC	CC	CC	CC	CC	GC	GC	CC	CC	GC	CC	CC	CC	CC	CC	GC	CC	GC	CC	CC	GC	CC	GC	CC	CC	CC	GC
SNP_IGA_1_20354811	G/A	1	20229171	+	NA	NA	NA	NA	NA	NA	GG	AG	AG	AG	AG	GG	AG	GG	AG	GG	GG	AA	AG	AA	AA	AG	AG	GG	AG	GG	AG	AG	GG	AG	GG	AA	AG	AG	AA	AG	AG	AA	AA	AA	AG	GG	GG	GG	AG
SNP_IGA_1_20404473	A/G	1	20278514	+	NA	NA	NA	NA	NA	NA	GG	GG	AG	AG	AG	AG	AG	AG	AG	AG	AG	GG	AG	GG	GG	GG	AG	AA	AG	AA	GG	AG	AG	AG	GG	GG	AG	AG	GG	GG	AG	GG	GG	GG	AG	AA	AG	AA	AG
SNP_IGA_1_20431124	C/A	1	20305015	+	NA	NA	NA	NA	NA	NA	CC	AC	AA	AC	CC	AA	AC	AC	CC	AC	AC	CC	AC	CC	CC	AC	AC	AC	CC	AC	AA	AC	AC	CC	AC	AC	AC	AA	CC	AC	AC	AC	AC	CC	AA	AC	AC	AC	AC
SNP_IGA_1_20435945	T/C	1	20309808	+	NA	NA	NA	NA	NA	NA	TT	CT	CC	TT	TT	CC	CT	TT	TT	CT	CT	TT	CT	TT	TT	CT	CT	CT	TT	CT	CC	TT	CT	TT	CT	CT	CT	CC	TT	CT	CT	CT	CT	TT	CT	CT	CT	CT	CT
SNP_IGA_1_20476429	C/A	1	20350065	+	NA	NA	NA	NA	NA	NA	AC	CC	AC	AA	AC	AC	AA	AA	AC	AA	AC	AA	AA	AA	AC	AC	AA	AA	AA	AA	CC	AA	AC	CC	CC	AC	AC	CC	AC	CC	AA	AC	AC	AA	AC	AC	CC	AA	AA
SNP_IGA_1_20497566	T/A	1	20371098	+	NA	NA	NA	NA	NA	NA	TT	TT	AT	AT	AT	TT	AT	TT	TT	TT	TT	AT	AT	AT	TT	TT	TT	TT	TT	TT	TT	TT	TT	TT	AT	TT	TT	TT	AT	TT	TT	TT	AT	TT	AT	AT	TT	TT	TT
SNP_IGA_1_20501336	C/T	1	20374851	+	NA	NA	NA	NA	NA	NA	CC	CC	CT	CT	CC	CT	CT	CT	CT	TT	CT	CC	CT	CT	CT	CT	CC	TT	CC	CT	CC	TT	CT	CT	CC	CC	CC	CT	CC	CC	CT	CC	CT	CC	CT	CT	CT	TT	CT
SNP_IGA_1_20501812	A/G	1	20375326	+	NA	NA	NA	NA	NA	NA	AA	AA	AA	AA	AA	AA	AA	AA	AG	AA	AA	AA	AA	AG	AG	AG	AA	AG	AA	AA	AA	AG	AA	AA	AA	AA	AA	AA	AA	AA	AA	AA	AG	AA	AA	AA	AA	AG	AA
SNP_IGA_1_20503098	C/A	1	20376607	+	NA	NA	NA	NA	NA	NA	CC	CC	AC	CC	AC	CC	CC	CC	CC	CC	CC	CC	CC	CC	CC	CC	CC	CC	CC	CC	CC	CC	CC	CC	CC	CC	CC	CC	CC	CC	CC	CC	AC	CC	AC	CC	CC	CC	CC
SNP_IGA_1_20508630	C/T	1	20382103	+	NA	NA	NA	NA	NA	NA	TT	CT	CC	CT	CC	CT	CT	CT	CT	CC	CT	TT	CT	CT	CT	CT	TT	CC	TT	CT	TT	CC	CC	CT	CT	TT	CC	CC	TT	TT	CT	CT	CC	CC	CC	CC	CT	CC	CT
SNP_IGA_1_20541531	C/A	1	20414808	+	NA	NA	NA	NA	NA	NA	AC	AC	AA	AC	AA	AA	AC	AC	CC	AA	AA	AC	AC	CC	AC	AC	AC	AA	CC	AA	AC	AC	AC	AC	AA	CC	AC	AC	AC	AA	AC	AC	AC	AA	AA	AC	AC	AC	AC
SNP_IGA_1_20764064	C/T	1	20636017	+	NA	NA	NA	NA	NA	NA	CT	CC	CT	CC	TT	CC	CC	CT	CC	CT	CC	CC	CT	CC	CC	CC	CC	CC	CC	CC	CC	CC	CC	CC	CC	CC	CT	CC	CC	CC	CC	CT	CT	TT	CT	CC	CC	CC	CC
SNP_IGA_1_20771739	A/G	1	20643636	+	NA	NA	NA	NA	NA	NA	AG	AG	AA	GG	AA	AG	GG	AG	AA	AG	GG	GG	AG	AG	AG	AA	AG	GG	AG	GG	AA	AG	GG	AA	AA	AA	AG	GG	GG	AG	GG	AA	AA	AA	AG	AG	AA	AA	GG
SNP_IGA_1_20902726	G/A	1	20773809	+	NA	NA	NA	NA	NA	NA	AA	AA	GG	AA	GG	AA	AA	AA	AG	AG	AA	AA	AA	AG	AG	AG	AG	AA	AA	AA	AA	AG	AA	GG	AG	AG	AG	AA	AA	AA	AA	AG	GG	GG	AG	AG	AG	GG	AA
SNP_IGA_1_20950164	C/A	1	20820926	+	NA	NA	NA	NA	NA	NA	CC	CC	CC	AC	AC	AC	AC	AC	AC	AC	AC	CC	AC	AC	AC	AC	AA	AA	AC	AA	CC	AA	CC	AA	AC	AC	AC	CC	CC	AC	AC	AC	AC	AC	AC	AC	AC	AC	CC
SNP_IGA_1_20981003	G/A	1	20851544	+	NA	NA	NA	NA	NA	NA	GG	GG	AG	GG	AG	GG	GG	GG	GG	GG	GG	GG	GG	GG	GG	GG	GG	GG	AG	AG	GG	GG	GG	AG	GG	GG	GG	GG	GG	GG	GG	GG	AG	GG	AG	AG	GG	GG	AG
SNP_IGA_1_20985477	G/A	1	20856003	+	NA	NA	NA	NA	NA	NA	GG	GG	AG	GG	AG	GG	GG	GG	GG	GG	GG	GG	GG	GG	GG	GG	GG	GG	AG	GG	GG	GG	GG	AG	GG	GG	GG	GG	GG	GG	GG	GG	AG	GG	AG	AG	GG	GG	AG
SNP_IGA_1_21032950	G/A	1	20903211	+	NA	NA	NA	NA	NA	NA	AG	GG	AG	AG	GG	GG	GG	AG	GG	GG	GG	GG	AG	GG	GG	GG	AA	AG	GG	GG	AG	AG	GG	GG	AG	AG	GG	GG	GG	AA	GG	GG	GG	GG	AG	GG	AG	GG	GG
SNP_IGA_1_21040311	T/C	1	20910535	+	NA	NA	NA	NA	NA	NA	CT	CT	TT	CC	CT	TT	CC	CT	TT	TT	CT	CT	CC	CT	CT	TT	CC	CC	TT	CT	CT	CT	TT	CT	CC	CC	CT	TT	CT	CC	CT	CT	TT	CT	TT	CT	CC	TT	CT
SNP_IGA_1_21061452	A/G	1	20931541	+	NA	NA	NA	NA	NA	NA	AA	GG	AG	AA	AA	AG	AA	AA	AG	GG	AA	AA	AA	AA	AA	AA	AA	AA	AA	AA	AG	AA	GG	AG	AA	AA	AG	GG	AA	AA	AA	AG	AA	AA	AA	AG	AG	AG	AA
SNP_IGA_1_21077598	T/C	1	20947606	+	NA	NA	NA	NA	NA	NA	TT	TT	TT	CT	CT	TT	CT	CT	CT	TT	CC	TT	TT	TT	CC	TT	CT	CC	TT	CT	CT	CT	CT	TT	CT	CT	CC	CT	CT	CC	CT	CT	TT	CT	CT	CT	CT	CT	TT
SNP_IGA_1_21101483	C/A	1	20971406	+	NA	NA	NA	NA	NA	NA	AA	AA	AC	AC	AC	AC	AC	AC	AC	AC	CC	AA	AA	AC	CC	AC	CC	CC	AC	AC	AC	CC	AC	AC	AC	CC	CC	AC	AC	CC	CC	AC	AC	AC	AC	CC	CC	AC	AC
SNP_IGA_1_21165251	A/C	1	21034815	+	NA	NA	NA	NA	NA	NA	AA	AC	AA	CC	AC	AC	AC	AC	AC	AC	AC	AC	AC	AC	AC	AA	AC	AC	AA	AC	AA	AC	AC	AA	AA	AA	AC	AA	CC	AA	AA	AC	AA	AC	AC	AC	AA	AC	AC
SNP_IGA_1_21244759	G/A	1	21113887	+	NA	NA	NA	NA	NA	NA	AA	AG	AA	GG	AG	AG	AG	AG	AA	AA	AA	GG	AG	AG	AG	AA	GG	AA	GG	AG	AG	AG	GG	GG	GG	GG	GG	AG	AG	AG	AG	AG	AA	AG	AA	GG	GG	AA	AG
SNP_IGA_1_21333320	A/G	1	21201936	+	NA	NA	NA	NA	NA	NA	AA	AA	AA	AG	AG	AA	AA	AG	AA	GG	AA	AA	AG	AA	AA	AA	AG	AA	AG	AA	AA	AG	AA	AG	AA	AA	AA	AG	AA	AA	AG	AG	AA	AG	AA	AA	AA	AA	AG
SNP_IGA_1_21570867	A/C	1	21437989	+	NA	NA	NA	NA	NA	NA	AA	AC	AC	AA	AC	AC	AA	AA	AA	AC	AA	AC	AA	AA	AC	AA	AA	AA	AC	AC	AA	AA	AA	AA	AC	AC	AA	AA	AA	AA	AA	AA	AC	AA	AC	AC	AA	AA	AA
SNP_IGA_1_21572867	A/G	1	21439974	+	NA	NA	NA	NA	NA	NA	AG	AA	AG	AG	AG	GG	AG	AG	AG	AA	AG	GG	AG	AG	GG	AG	AG	AG	GG	AG	AA	AA	AA	AA	AA	GG	AA	AA	GG	AG	AG	AA	AG	AA	AG	AG	AA	AG	AG
SNP_IGA_1_21572990	G/A	1	21440097	+	NA	NA	NA	NA	NA	NA	AG	AG	AG	AG	AG	AG	AG	AG	AG	GG	AG	AG	AG	AG	AG	AG	AG	AG	AG	AG	GG	GG	GG	GG	AG	AG	GG	GG	AA	AG	GG	GG	AG	GG	AG	GG	GG	AA	AG
SNP_IGA_1_21573667	T/C	1	21440771	+	NA	NA	NA	NA	NA	NA	TT	CC	CT	CT	CT	TT	CT	TT	CT	CT	TT	CT	CT	CT	TT	TT	TT	CT	CT	CT	CT	TT	TT	TT	CT	TT	TT	TT	CT	TT	TT	CT	CT	CT	CT	TT	TT	CT	CT
SNP_IGA_1_21573730	C/A	1	21440834	+	NA	NA	NA	NA	NA	NA	AC	CC	AC	AC	AC	AA	CC	AA	AC	AC	AA	AC	AC	CC	AA	AC	AA	AA	CC	AC	AC	AC	AA	AC	AC	AA	AA	AC	AC	AA	CC	AC	CC	AA	AC	AA	AA	AC	CC
SNP_IGA_1_21574058	G/A	1	21441162	+	NA	NA	NA	NA	NA	NA	AG	GG	GG	GG	GG	GG	AG	GG	GG	AG	GG	GG	GG	AG	GG	AG	GG	GG	AG	GG	GG	AG	GG	AG	GG	GG	GG	AG	GG	GG	AA	GG	AG	GG	GG	GG	GG	GG	AG
SNP_IGA_1_21574960	A/G	1	21442057	+	NA	NA	NA	NA	NA	NA	AG	AA	AA	AA	AA	AA	AG	AA	AA	AG	AA	AA	AA	AG	AA	AG	AA	AA	AG	AA	AA	AG	AA	AG	AA	AA	AA	AG	AA	AA	GG	AA	AG	AA	AA	AA	AA	AA	AG
SNP_IGA_1_21576843	A/C	1	21443932	+	NA	NA	NA	NA	NA	NA	AC	AA	AC	AC	AC	CC	AA	CC	AC	AA	CC	AC	AC	AA	CC	AC	CC	AC	AA	AC	AC	AC	CC	AC	AC	CC	CC	AC	AC	CC	AA	AC	AA	AC	AC	CC	CC	AC	AA
SNP_IGA_1_21585603	A/G	1	21452631	+	NA	NA	NA	NA	NA	NA	AA	AG	GG	AA	GG	AA	AA	AA	AA	AA	AA	AA	AA	AA	AA	AA	AA	AG	AG	AA	AA	AA	GG	AG	AA	AA	AG	AG	AA	AA	AA	AG	AG	GG	AG	AG	AG	AA	AA
SNP_IGA_1_21590500	T/C	1	21457496	+	NA	NA	NA	NA	NA	NA	TT	CT	CT	TT	CT	CT	TT	TT	TT	TT	TT	TT	TT	TT	CT	TT	TT	CT	TT	TT	TT	TT	CC	TT	TT	CT	CT	CT	TT	TT	TT	CT	TT	CT	TT	TT	TT	TT	TT
SNP_IGA_1_21619139	T/G	1	21485952	+	NA	NA	NA	NA	NA	NA	TT	GG	GG	GT	GG	TT	TT	GT	GT	GT	TT	TT	GT	TT	GT	TT	GT	TT	TT	GT	GG	GT	GG	GT	GT	GT	GG	GT	TT	GT	TT	GG	GT	GT	GT	GT	GG	TT	TT
SNP_IGA_1_21633358	T/A	1	21500024	+	NA	NA	NA	NA	NA	NA	AT	TT	AT	TT	TT	TT	TT	TT	TT	AT	AA	AT	TT	AT	TT	AT	TT	AT	AT	AT	TT	AT	TT	AT	TT	TT	TT	AT	TT	TT	TT	TT	AT	AA	TT	AT	AT	AT	TT
SNP_IGA_1_21634081	A/G	1	21500747	+	NA	NA	NA	NA	NA	NA	AG	AA	AG	GG	AG	AG	AG	AG	AA	GG	AG	AG	AG	GG	AG	AG	AG	GG	AA	GG	AG	GG	AA	AA	AG	AG	AG	AA	AG	AG	AA	AA	GG	AA	AG	AA	AG	AA	AA
SNP_IGA_1_21648473	A/G	1	21515086	+	NA	NA	NA	NA	NA	NA	AA	AG	AG	AG	AG	AA	AG	AG	AA	GG	GG	AA	AG	AA	AG	AA	AG	AG	GG	GG	AA	AG	GG	AG	AA	AG	GG	GG	AA	AA	GG	AG	AA	AA	AG	AA	AA	AG	AA
SNP_IGA_1_21662140	T/A	1	21528693	+	NA	NA	NA	NA	NA	NA	AT	TT	AT	AT	AT	AT	AA	TT	TT	AT	AT	AT	AT	AA	TT	AT	TT	AT	TT	TT	AT	AT	TT	AT	AT	TT	AT	AT	AT	AT	AT	TT	AA	TT	AA	AT	AT	AT	TT
SNP_IGA_1_21695671	C/T	1	21561942	+	NA	NA	NA	NA	NA	NA	CC	CT	CT	CT	CT	CC	CT	CT	CC	CC	CC	CC	CC	CC	CC	CC	CT	CC	CC	CC	CC	CT	CC	CT	CC	CC	CC	CC	CC	CC	CT	CC	CT	CT	CT	CT	CC	CT	CC
SNP_IGA_1_21698450	C/T	1	21564684	+	NA	NA	NA	NA	NA	NA	CC	CT	CT	CC	TT	CC	CC	CC	CT	CT	CC	CC	CC	CC	CC	CC	CC	CC	CT	CC	CT	CC	CT	CT	CC	CC	CC	CC	CC	CC	CC	TT	CT	CT	CT	CT	CT	CT	CC
SNP_IGA_1_21716418	C/G	1	21582531	+	NA	NA	NA	NA	NA	NA	CC	GC	GC	GG	GC	CC	GG	GC	GC	GC	GG	GG	GC	GC	GC	CC	GC	GG	GC	GG	GG	GC	GC	GC	GG	GC	GC	GC	GC	CC	GG	GG	CC	GC	CC	CC	GC	GC	CC
SNP_IGA_1_21737152	A/G	1	21603147	+	NA	NA	NA	NA	NA	NA	GG	AA	AG	GG	AG	GG	AG	GG	AG	AG	AG	AG	AG	AG	GG	AG	AG	AG	AG	AG	AA	AG	AG	AA	AA	AG	AA	AG	GG	AG	AG	AG	AA	AA	AA	AA	AG	AG	AG
SNP_IGA_1_21751281	A/G	1	21617192	+	NA	NA	NA	NA	NA	NA	GG	AG	GG	AG	GG	AG	AA	GG	GG	AG	AA	AA	AA	AA	AG	AG	GG	AA	AG	AA	AG	AG	AG	GG	AA	AG	GG	GG	AG	AG	AA	GG	AG	AG	AG	AG	GG	AG	GG
SNP_IGA_1_21781089	G/A	1	21646818	+	NA	NA	NA	NA	NA	NA	AA	AG	AG	AG	AG	AA	AG	AA	AG	GG	AG	GG	GG	GG	AA	AG	AG	AG	AG	AG	GG	AG	GG	GG	AG	GG	GG	AG	AG	AG	AA	AG	GG	AG	GG	GG	AG	AG	AG
SNP_IGA_1_21790414	T/C	1	21656084	+	NA	NA	NA	NA	NA	NA	TT	CT	TT	CT	CT	TT	TT	CT	CC	CT	CT	TT	CT	CT	CT	CT	CC	CT	CT	TT	CC	CC	TT	CT	CT	CT	TT	TT	CT	CC	TT	CC	CT	CT	CT	CT	CC	CC	CC
LG_I_11_SNP_467	G/T	1	21675044	+	NA	NA	NA	NA	NA	NA	GG	GT	GT	GT	GT	GG	GG	GT	TT	GT	GG	GG	GG	GG	GT	GG	TT	GG	GG	GG	GT	GT	GG	TT	GG	TT	GG	GG	GT	GT	GG	GT	GT	GT	GT	GT	GT	TT	TT
SNP_IGA_1_21809488	G/T	1	21675046	+	NA	NA	NA	NA	NA	NA	GG	GT	GT	GT	GT	GG	GG	GT	TT	GT	GG	GG	GG	GG	GT	GG	TT	GG	GG	GG	GT	GT	GG	TT	GG	TT	GG	GG	GT	GT	GG	GT	GT	GT	GT	GT	GT	TT	TT
SNP_IGA_1_22160771	G/A	1	22024945	+	NA	NA	NA	NA	NA	NA	AG	AA	AG	GG	AG	AA	GG	AG	AA	AG	GG	GG	GG	AG	AA	AA	AG	GG	AA	GG	AG	AG	GG	GG	GG	AA	AG	GG	AG	AG	AG	AG	AA	AG	AG	GG	GG	AA	AA
SNP_IGA_1_22175680	G/A	1	22039770	+	NA	NA	NA	NA	NA	NA	GG	AG	AG	AG	AA	GG	GG	AG	AA	AG	GG	GG	GG	AG	AG	AG	AA	AG	AG	AG	AG	AA	AA	GG	AG	AA	AA	AA	AG	AG	GG	AA	AA	GG	AG	GG	AG	AG	AA
SNP_IGA_1_22202129	T/C	1	22066055	+	NA	NA	NA	NA	NA	NA	TT	CT	CT	TT	TT	CT	TT	TT	CC	TT	TT	CT	TT	TT	CC	TT	TT	CT	CT	TT	CT	TT	TT	CC	TT	TT	TT	TT	CT	CT	CT	CC	TT	CT	TT	CC	CC	CC	CT
SNP_IGA_1_22234966	T/C	1	22098698	+	NA	NA	NA	NA	NA	NA	TT	TT	CT	TT	CT	TT	TT	TT	TT	TT	TT	TT	TT	TT	TT	TT	TT	TT	TT	TT	TT	TT	TT	CT	TT	TT	TT	TT	TT	TT	TT	TT	CT	CT	CT	TT	CT	TT	TT
SNP_IGA_1_22587603	A/G	1	22449900	+	NA	NA	NA	NA	NA	NA	AG	GG	AG	AG	AA	AA	AG	AA	AG	AA	GG	GG	GG	GG	AA	AG	AG	AG	AA	AG	GG	AG	AA	AA	GG	GG	AA	AG	AG	AG	AG	AG	AG	AA	AG	AA	AA	AA	AG
CTR_1_22667143_Y	T/C	1	22529003	+	NA	NA	NA	NA	NA	NA	CT	CT	TT	TT	TT	CC	TT	CT	TT	CT	TT	TT	CT	TT	CT	CT	TT	TT	CT	TT	TT	TT	CC	CT	TT	TT	CC	CT	TT	TT	CT	CT	TT	CT	TT	CT	CT	CT	TT
CTR_1_22670980_R	A/G	1	22532835	+	NA	NA	NA	NA	NA	NA	AG	AA	AA	GG	AA	AA	AG	AA	AA	AA	GG	AG	AG	AG	AA	AA	AG	GG	AG	AG	AG	AA	AA	AA	GG	GG	AG	AG	AG	AG	AG	AA	AA	AA	AG	AA	AA	AA	AG
scaffold_148_1_SNP3_96	A/G	1	22907869	+	NA	NA	NA	NA	NA	NA	AG	GG	AA	AA	AA	GG	AA	AG	AG	AA	AA	AA	AA	AA	AG	AG	AA	AA	AG	AG	GG	AA	GG	AA	AG	AG	AG	AG	AA	AG	AG	AG	AA	AA	AA	AG	AA	AG	AG
SNP_IGA_1_23233896	C/T	1	23092752	+	NA	NA	NA	NA	NA	NA	CT	CC	CC	CT	CC	CC	CT	CC	CC	CT	CT	CT	CT	CT	CC	CC	CC	CT	CC	CT	CT	CC	TT	CC	CT	CT	CT	CT	CT	CT	CT	CC	CC	CC	CC	CT	CC	CC	CC
SNP_IGA_1_23615983	C/T	1	23472352	+	NA	NA	NA	NA	NA	NA	CT	CC	CT	CT	CC	CT	CT	CC	TT	CT	TT	CT	TT	CT	TT	CC	CC	TT	CT	CT	TT	CC	CC	TT	TT	CC	CT	CT	TT	TT	CC	CT	CT	CT	CT	TT	TT	TT	TT
SNP_IGA_1_23704779	T/C	1	23560591	+	NA	NA	NA	NA	NA	NA	TT	CC	TT	CT	CT	TT	CT	CT	TT	TT	CT	TT	TT	CT	TT	CT	CT	TT	CT	TT	TT	CC	TT	TT	TT	TT	TT	CT	TT	TT	CT	CT	CT	TT	CT	TT	TT	TT	TT
SNP_IGA_1_23834613	T/G	1	23689634	+	NA	NA	NA	NA	NA	NA	TT	GT	TT	GT	TT	TT	GT	TT	TT	GG	GT	GT	GG	GG	TT	GT	TT	TT	TT	GT	TT	GT	TT	GT	TT	TT	TT	GT	GT	GT	GT	TT	GG	GG	GT	TT	GT	TT	GT
SNP_IGA_1_24112137	G/T	1	23965374	+	NA	NA	NA	NA	NA	NA	GT	GG	GT	GG	GT	TT	GG	GT	GG	TT	GT	GG	GT	GG	GG	GT	GT	GT	GG	GT	GG	GG	GG	GT	GT	GT	GT	GT	GG	GG	GG	GT	GT	GT	GT	GT	TT	GG	GG
SNP_IGA_1_24208852	T/C	1	24061523	+	NA	NA	NA	NA	NA	NA	TT	TT	TT	TT	TT	CT	TT	TT	CT	CT	TT	TT	CT	TT	TT	TT	TT	TT	CT	CT	TT	TT	CT	CT	CT	CT	TT	CT	TT	CT	TT	TT	TT	TT	TT	TT	TT	CT	CT
SNP_IGA_1_24343474	T/C	1	24195353	+	NA	NA	NA	NA	NA	NA	TT	CC	CT	CT	CT	CT	CT	CT	TT	CT	CT	CT	TT	CT	TT	CT	CT	CT	CC	CT	CC	CC	CC	TT	CT	TT	TT	CT	TT	CT	CT	CT	CT	TT	CT	TT	TT	CT	CT
SNP_IGA_1_24414891	G/A	1	24266234	+	NA	NA	NA	NA	NA	NA	AG	AG	GG	GG	GG	GG	GG	GG	GG	AG	AG	GG	AG	GG	AG	GG	GG	AG	GG	AA	AG	GG	AG	AG	AG	AG	GG	AG	GG	AA	AG	GG	GG	GG	AG	AG	GG	GG	AA
SNP_IGA_1_24459397	T/C	1	24310488	+	NA	NA	NA	NA	NA	NA	CT	CT	CT	CT	CT	TT	CT	TT	CC	TT	CT	CT	CT	CC	CT	CT	TT	TT	CT	CT	TT	CT	TT	CT	TT	CC	TT	TT	CC	TT	TT	TT	CC	CT	CT	CT	CT	CT	TT
SNP_IGA_1_24556789	C/T	1	24407360	+	NA	NA	NA	NA	NA	NA	CC	CC	CT	CT	CT	TT	CT	CT	CT	CT	CT	CT	TT	CT	CT	CT	CT	CC	CT	CC	CT	CC	CC	CT	CT	CC	CC	CT	TT	CT	CT	CC	CC	CC	CT	TT	CC	CT	CC
SNP_IGA_1_24588423	C/A	1	24438835	+	NA	NA	NA	NA	NA	NA	CC	CC	CC	AC	AC	CC	AC	CC	CC	CC	AC	AA	AC	AC	CC	CC	CC	CC	AC	CC	AC	CC	CC	AC	AC	CC	CC	CC	AC	AC	CC	CC	CC	CC	AC	CC	CC	AC	CC
SNP_IGA_1_24627413	G/C	1	24477657	+	NA	NA	NA	NA	NA	NA	GC	GC	GC	CC	GC	GC	CC	CC	GC	CC	GC	GC	CC	CC	CC	CC	CC	GC	CC	GC	GC	CC	GC	GG	GG	GC	CC	CC	CC	GG	CC	CC	CC	CC	GC	CC	CC	GC	GG
SNP_IGA_1_24772268	C/T	1	24621632	+	NA	NA	NA	NA	NA	NA	CC	CC	CC	CC	CC	CT	CC	CC	CT	CC	CC	CC	CC	CC	CC	CC	CC	CT	CC	CC	CC	CC	CC	CC	CC	CC	CC	CC	CC	CC	CC	CC	CC	CC	CC	CC	CC	CC	CT
SNP_IGA_1_24778732	G/A	1	24628075	+	NA	NA	NA	NA	NA	NA	AG	AG	GG	AG	AG	GG	AG	AG	GG	AA	AG	AG	GG	AG	GG	AG	AG	AG	AG	GG	AG	AG	GG	GG	GG	AG	AG	AA	GG	AG	AA	AG	AG	AG	AG	GG	GG	GG	NN
SNP_IGA_1_24779270	G/T	1	24628613	+	NA	NA	NA	NA	NA	NA	GT	GG	GT	GT	GT	GT	GT	GG	GT	GG	GT	GT	GT	GT	GG	GG	GG	TT	GT	GG	GT	GG	GG	TT	GT	GT	GT	GG	GT	GT	GG	GT	GT	GT	GT	GT	TT	GG	GT
SNP_IGA_1_25124240	T/A	1	24971500	+	NA	NA	NA	NA	NA	NA	TT	TT	TT	TT	TT	TT	TT	TT	AT	TT	TT	TT	AT	TT	AT	TT	TT	TT	TT	TT	TT	TT	TT	TT	AT	TT	TT	TT	AT	TT	TT	TT	TT	TT	TT	AT	TT	AA	TT
SNP_IGA_1_25502555	C/T	1	25347434	+	NA	NA	NA	NA	NA	NA	CT	CT	CT	CT	CC	CT	CT	CT	CT	CT	CC	CT	CT	CT	CT	CT	CT	CT	CC	CT	CT	CC	CT	CT	CC	CT	CT	CT	TT	CT	CC	CT	CT	CC	CT	TT	CT	TT	CT
SNP_IGA_1_25503358	T/C	1	25348236	+	NA	NA	NA	NA	NA	NA	CT	CT	TT	CT	TT	CT	CT	CT	CT	CT	TT	CT	CT	CT	CT	CT	CT	CT	TT	CT	CT	TT	CT	CT	TT	CT	CT	CT	CC	TT	TT	CT	CT	TT	CT	CC	CT	CC	TT
SNP_IGA_1_26071622	A/C	1	25913910	+	NA	NA	NA	NA	NA	NA	CC	AA	AA	AA	AA	AA	AA	AC	AA	AA	AA	AA	AC	AA	AC	AA	AA	AC	AC	CC	AC	AA	AA	AA	AA	AC	AA	AA	AA	AA	CC	AC	AC	AA	AA	AC	AC	AA	AC
SNP_IGA_1_26073087	A/C	1	25915368	+	NA	NA	NA	NA	NA	NA	CC	AC	AA	AA	AA	AC	AA	AC	AA	AA	AA	AA	AC	AA	AC	AC	AC	AC	AC	CC	AC	AA	AA	AA	AA	AC	AA	AA	AA	AA	CC	AC	AC	AA	AA	AC	AC	AA	AC
SNP_IGA_1_26478953	T/C	1	26318979	+	NA	NA	NA	NA	NA	NA	CT	CT	CT	TT	TT	CC	TT	CT	CT	TT	TT	TT	CT	TT	CT	CT	CT	TT	CT	CT	TT	TT	CC	TT	TT	CT	CT	TT	TT	TT	TT	TT	TT	CT	TT	CT	CT	TT	TT
LG_I_2_SNP_71	C/T	1	26446441	+	NA	NA	NA	NA	NA	NA	TT	CC	CT	CT	CT	CT	CT	CT	CC	CC	CT	CT	CT	CT	CC	CC	CC	CT	CT	CT	CC	CC	CT	CC	CC	CT	CC	CC	TT	CC	CC	CC	CC	CT	CC	CT	CT	CT	CC
SNP_IGA_1_27645342	T/C	1	27478223	+	NA	NA	NA	NA	NA	NA	TT	CT	TT	TT	CT	CT	TT	TT	TT	TT	TT	CT	CC	CT	CT	CC	CT	CC	TT	CT	CT	TT	TT	CT	CT	TT	TT	CT	TT	CT	TT	CT	CT	CT	CT	CC	CT	TT	TT
SNP_IGA_1_27752132	A/C	1	27584349	+	NA	NA	NA	NA	NA	NA	AA	AC	AA	AA	AC	CC	AA	AA	AC	AC	AA	AC	CC	AC	AC	CC	AC	AC	AC	AA	AA	AA	AA	AA	AC	AC	AC	AA	AA	AC	AA	AA	AA	AA	AA	AC	AA	AC	AC
SNP_IGA_1_28541163	T/C	1	28368425	+	NA	NA	NA	NA	NA	NA	TT	CT	CC	CC	CC	TT	CC	CT	CC	CT	CT	CC	CC	CC	CC	CT	CT	CC	CT	CC	CC	CC	CT	TT	CC	CT	CC	CC	CC	CC	TT	CC	CC	CT	CC	CC	CC	CC	CC
SNP_IGA_1_28805076	A/G	1	28630509	+	NA	NA	NA	NA	NA	NA	AA	AA	AG	AA	AA	AA	AG	AA	AA	AG	AA	AA	AA	AA	AA	AA	AA	AA	AA	AA	AA	AA	AG	AA	AA	AA	AG	AG	AA	AA	AA	AA	AA	AA	AA	AA	AG	AG	AA
SNP_IGA_1_28915546	T/G	1	28740291	+	NA	NA	NA	NA	NA	NA	GT	TT	TT	TT	GT	TT	GT	TT	TT	GT	GT	GT	GT	GT	GT	GT	TT	TT	TT	TT	GT	TT	TT	GT	GG	GT	GT	TT	TT	TT	TT	GT	GT	GT	GT	GT	GT	GT	GT
SNP_IGA_1_28924092	A/G	1	28748770	+	NA	NA	NA	NA	NA	NA	AA	AA	AG	AA	AA	AA	AG	AA	AA	AA	AG	AA	AA	AA	AA	AA	AA	AA	AA	GG	AA	GG	AG	AA	AG	AG	AA	AG	AA	AA	AA	AA	AA	AA	AA	AA	AA	AG	AG
SNP_IGA_1_28932608	G/A	1	28757244	+	NA	NA	NA	NA	NA	NA	GG	AG	AG	AG	AG	AG	AG	GG	GG	AG	AG	GG	AG	AG	GG	AG	AG	AG	GG	AG	GG	AG	AG	GG	GG	GG	GG	AG	AA	AA	GG	GG	AG	AG	AG	GG	GG	AG	AG
SNP_IGA_1_29080736	A/G	1	28904373	+	NA	NA	NA	NA	NA	NA	AA	AG	AA	AG	AA	AA	AA	AG	AA	AA	AA	AA	AA	AA	AA	AA	AG	AG	AA	AA	AG	AA	AA	AA	AG	AG	AG	AA	AA	AA	AA	AG	AA	AA	AA	AA	AA	AA	AA
SNP_IGA_1_29084031	A/C	1	28907657	+	NA	NA	NA	NA	NA	NA	CC	AC	AC	AC	AC	CC	CC	AC	AC	CC	CC	CC	CC	CC	CC	CC	AC	AA	AC	CC	AC	CC	AC	AC	AC	AC	AC	CC	CC	CC	CC	AC	CC	AA	CC	CC	AC	CC	CC
SNP_IGA_1_29158751	G/C	1	28981855	+	NA	NA	NA	NA	NA	NA	GG	GG	GG	GG	GC	GG	GG	GG	CC	GG	GC	GG	GC	GG	GC	GG	GG	GC	GC	GG	GC	GC	GG	GC	GC	GG	GC	GC	GG	GC	GG	GC	GC	CC	GG	GG	GC	GG	CC
SNP_IGA_1_29550802	A/C	1	29371580	+	NA	NA	NA	NA	NA	NA	AA	AA	AA	AA	AA	AC	AC	AA	AA	AC	AC	AA	AC	AA	AC	AA	AA	AA	AA	AC	AA	AA	AA	AA	AA	AA	AC	AC	AA	CC	AA	AA	AA	AA	AC	CC	AA	AC	CC
CAM2_nigra_SNP_349	T/C	1	29550278	+	NA	NA	NA	NA	NA	NA	TT	TT	CT	TT	TT	TT	TT	CT	TT	TT	CT	TT	CT	TT	TT	TT	TT	TT	TT	CT	TT	TT	TT	CT	TT	TT	TT	TT	TT	CT	TT	TT	TT	CT	CT	CT	CT	TT	CC
SNP_IGA_1_30474663	G/T	1	30290079	+	NA	NA	NA	NA	NA	NA	GT	GG	GG	GG	GG	GG	GG	GT	GG	GG	GG	GG	GG	GG	GG	GG	GG	GG	GG	GG	GG	GG	GG	GG	GG	GT	GG	GG	GG	GT	GT	GG	GG	GG	GG	GG	GG	GG	GT
SNP_IGA_1_30745881	C/G	1	30559750	+	NA	NA	NA	NA	NA	NA	CC	GG	GC	GC	GC	GG	CC	GC	GC	CC	CC	GC	GC	CC	CC	GC	GG	GG	GC	GC	GG	CC	CC	GC	GG	CC	GC	CC	GC	CC	GC	GG	GC	GC	CC	GC	GG	CC	CC
SNP_IGA_1_30755715	A/C	1	30569539	+	NA	NA	NA	NA	NA	NA	AC	AA	CC	AC	AC	AA	CC	AC	CC	CC	CC	AC	CC	CC	CC	AC	AA	AA	AA	AC	AA	CC	CC	AC	AA	AC	AC	CC	AC	CC	AC	AA	AC	AC	AC	AC	AC	CC	CC
SNP_IGA_1_30812276	G/A	1	30625733	+	NA	NA	NA	NA	NA	NA	AG	GG	AG	AG	AA	AG	AG	AG	AG	GG	AG	AG	AA	AA	AG	AG	GG	AG	AG	GG	AG	GG	AG	AG	AG	GG	GG	GG	AG	GG	GG	AG	AA	AG	GG	AG	AA	AG	GG
SNP_IGA_1_30932900	A/T	1	30745544	+	NA	NA	NA	NA	NA	NA	AT	TT	AT	TT	AT	TT	AT	AA	AT	TT	TT	TT	AT	TT	TT	TT	TT	AT	AA	TT	TT	AT	AT	TT	TT	AT	TT	TT	TT	AA	AA	TT	TT	AA	AA	TT	AT	AT	AT
SNP_IGA_1_31011841	A/G	1	30824051	+	NA	NA	NA	NA	NA	NA	AA	AA	AG	AA	AA	AA	AG	AA	AG	AA	AA	AA	AG	AA	AA	AA	AA	AA	GG	AA	AA	AA	AA	AA	AA	AA	AG	AA	AG	AA	AG	AA	AA	AG	AG	AA	AG	AA	AA
SNP_IGA_1_31217623	C/G	1	31028663	+	NA	NA	NA	NA	NA	NA	GC	CC	GC	CC	CC	GC	CC	GG	GC	CC	CC	CC	CC	CC	GC	CC	CC	CC	GC	CC	CC	CC	GC	GC	CC	GC	GC	GC	CC	CC	GC	CC	CC	CC	GC	CC	GC	CC	GC
SNP_IGA_1_31277554	A/G	1	31088192	+	NA	NA	NA	NA	NA	NA	AG	GG	AG	AG	AA	GG	AA	GG	AA	AA	AA	AG	AA	AA	AA	AG	GG	AA	AG	AA	AG	AA	AG	AA	AA	GG	AA	AA	AA	AG	AG	AG	AA	AA	GG	AA	AG	AA	AG
SNP_IGA_1_31335073	C/T	1	31145351	+	NA	NA	NA	NA	NA	NA	CC	CC	CC	CC	CT	CT	CC	CC	CT	CT	CC	CC	CT	CC	CT	CC	CC	CT	TT	CC	CC	CC	CT	CC	CC	CT	CC	CT	CC	CT	TT	CC	CC	TT	CC	CC	CC	CT	CC
SNP_IGA_1_31335832	T/C	1	31146110	+	NA	NA	NA	NA	NA	NA	TT	TT	TT	TT	TT	CT	TT	TT	CT	CT	TT	TT	TT	TT	CT	TT	TT	TT	CT	TT	TT	TT	TT	TT	TT	TT	TT	CT	TT	CT	CT	TT	TT	CT	TT	TT	TT	CT	TT
SNP_IGA_1_31338176	T/A	1	31148445	+	NA	NA	NA	NA	NA	NA	TT	TT	TT	TT	AT	AT	TT	TT	AT	AT	TT	TT	AT	TT	AT	TT	TT	AT	AA	TT	TT	TT	AT	TT	TT	AT	TT	AT	TT	AT	AA	TT	TT	AA	TT	TT	TT	AT	TT
SNP_IGA_1_31481223	G/A	1	31290422	+	NA	NA	NA	NA	NA	NA	AG	GG	GG	AG	AG	GG	AA	AG	AG	AA	AA	AG	AA	AA	AG	AG	AG	AG	GG	GG	GG	AG	AA	AG	AG	AG	AA	AA	AA	AG	AG	GG	AG	GG	AG	AG	GG	AG	AG
SNP_IGA_1_31674244	A/C	1	31482266	+	NA	NA	NA	NA	NA	NA	AC	CC	CC	CC	AC	AC	AC	AC	AA	CC	CC	CC	CC	CC	AC	CC	AC	AA	CC	AC	AC	AA	AC	CC	AA	AC	CC	CC	AC	AC	AC	AC	CC	AC	AC	AC	AC	AC	AA
SNP_IGA_1_31674296	C/A	1	31482317	+	NA	NA	NA	NA	NA	NA	AC	AA	AA	AA	AC	AC	AC	AC	CC	AA	AA	AA	AA	AA	AC	AA	AC	CC	AA	AC	AC	CC	AC	AA	CC	AC	AA	AA	AC	AC	AC	AC	AA	AC	AC	AC	AC	AC	CC
SNP_IGA_1_31755556	T/C	1	31562963	+	NA	NA	NA	NA	NA	NA	CT	TT	TT	TT	TT	TT	TT	TT	TT	TT	TT	TT	TT	TT	TT	TT	TT	TT	CT	TT	TT	TT	CT	TT	TT	CT	TT	TT	TT	TT	CC	TT	CT	CT	TT	TT	TT	CT	TT
SNP_IGA_1_31804353	G/A	1	31611391	+	NA	NA	NA	NA	NA	NA	AG	GG	AG	GG	AG	GG	GG	AG	GG	GG	GG	GG	GG	GG	GG	GG	GG	AG	AA	GG	GG	AG	AA	AG	GG	AG	AG	GG	GG	AG	AG	GG	AG	AA	AG	GG	AG	AG	AG
SNP_IGA_1_32025948	C/T	1	31831614	+	NA	NA	NA	NA	NA	NA	CT	CC	CT	CC	CC	CT	CT	CC	CC	CC	CC	CC	CT	CC	CC	CC	CC	CT	CT	CC	CT	CT	CC	CT	CT	CT	CT	CT	CC	CT	TT	CT	CC	CC	CT	CC	TT	CT	CT
LG_I_3_SNP_226	G/A	1	32165875	+	NA	NA	NA	NA	NA	NA	GG	GG	GG	GG	AA	AG	GG	AG	GG	AG	AG	AG	AA	AG	GG	AG	GG	AA	GG	AG	AG	GG	AG	GG	AA	AG	AG	AG	AG	AG	GG	AG	AG	AA	AG	AG	AG	GG	AG
SNP_IGA_1_32940171	G/A	1	32740006	+	NA	NA	NA	NA	NA	NA	AG	GG	AA	GG	AG	GG	GG	GG	GG	GG	AG	GG	GG	GG	AG	GG	GG	AG	AG	GG	GG	GG	AA	AG	GG	GG	GG	AA	GG	AG	AG	GG	AG	AG	GG	GG	AG	GG	GG
SNP_IGA_1_33301872	A/T	1	33099647	+	NA	NA	NA	NA	NA	NA	AA	AT	AT	AA	AT	AT	AA	AT	AT	AA	AA	AA	AA	AA	AA	AA	AT	AT	AA	AT	AA	AA	AT	AA	AA	AT	AA	AA	AT	AA	AT	AA	AA	AA	AT	TT	AT	AT	AT
SNP_IGA_1_33408522	A/C	1	33205656	+	NA	NA	NA	NA	NA	NA	AA	AC	AC	AA	CC	AC	AA	AA	AC	AA	AA	AA	AA	AA	AA	AA	AC	AC	AC	AA	AA	AA	AA	AA	AA	AC	AA	AC	AC	AA	AA	AA	AC	CC	AC	AC	AC	AA	AA
SNP_IGA_1_33501415	T/C	1	33298015	+	NA	NA	NA	NA	NA	NA	TT	TT	TT	CT	TT	TT	TT	TT	TT	TT	CT	CT	CT	CT	TT	CT	TT	TT	CT	TT	CT	TT	CT	TT	CT	TT	CT	TT	TT	TT	TT	CT	TT	TT	TT	TT	CT	TT	TT
SNP_IGA_1_33737578	A/C	1	33532702	+	NA	NA	NA	NA	NA	NA	AA	AA	AC	AA	AC	AA	AA	AA	AA	CC	AC	AA	AA	AA	AA	AA	AA	AC	AC	AA	AC	AA	AA	AA	AC	AC	AC	AA	AA	AA	AA	AC	AA	AA	AC	AA	CC	AA	AA
SNP_IGA_1_34708322	T/C	1	34497770	+	NA	NA	NA	NA	NA	NA	CT	CC	CC	TT	CT	CT	TT	CT	CT	TT	CT	CT	TT	TT	CT	CT	CT	CT	TT	CC	CT	CC	TT	CT	CT	CT	CT	TT	TT	CT	TT	CT	TT	TT	CC	TT	CT	CT	TT
SNP_IGA_1_34724948	A/G	1	34514278	+	NA	NA	NA	NA	NA	NA	AA	AG	AA	AG	AG	AG	AA	AG	AA	AA	AA	AG	AA	AA	AA	AG	AG	AG	AG	AG	AA	AA	AA	AA	AA	AA	AA	AG	AG	AG	AG	AA	AA	AG	AA	AA	AA	AA	GG
SNP_IGA_1_34771114	G/A	1	34560187	+	NA	NA	NA	NA	NA	NA	AG	GG	GG	AG	AG	GG	GG	AG	GG	AG	GG	GG	GG	GG	GG	GG	GG	AG	GG	AG	GG	GG	AG	GG	GG	AG	AG	AG	AG	AG	GG	GG	GG	AG	GG	AG	GG	GG	AA
SNP_IGA_1_35047891	T/C	1	34835175	+	NA	NA	NA	NA	NA	NA	CT	CT	TT	TT	TT	CT	TT	TT	TT	TT	TT	CT	TT	TT	TT	CT	CT	TT	CT	TT	TT	TT	TT	TT	TT	CT	TT	TT	TT	CT	TT	TT	CT	CT	CT	CT	TT	TT	TT
SNP_IGA_1_35053882	C/A	1	34841103	+	NA	NA	NA	NA	NA	NA	CC	AC	AC	CC	CC	AC	CC	CC	CC	CC	CC	AC	AC	CC	CC	AC	AC	AC	CC	AC	CC	AC	CC	CC	AC	CC	CC	AC	CC	CC	CC	CC	CC	CC	AA	CC	AC	CC	CC
SNP_IGA_1_35054916	T/C	1	34842132	+	NA	NA	NA	NA	NA	NA	TT	CC	CT	CT	CT	CT	TT	CC	TT	CT	CT	CC	CT	CT	TT	CC	CT	TT	TT	TT	CT	CT	TT	CT	TT	TT	CT	CT	CT	CC	TT	CT	TT	TT	CT	CT	TT	TT	CC
SNP_IGA_1_35070752	A/G	1	34857881	+	NA	NA	NA	NA	NA	NA	AG	GG	GG	AG	GG	GG	AA	GG	AA	AG	AG	GG	AG	AG	AA	GG	AG	GG	AA	AA	AG	AG	AG	AG	AA	AA	AG	AG	AG	GG	AA	AG	AA	AG	AG	AG	AG	AA	GG
SNP_IGA_1_35077705	T/C	1	34864805	+	NA	NA	NA	NA	NA	NA	CT	TT	TT	CT	CT	TT	CT	TT	CT	TT	TT	TT	TT	CT	CC	TT	TT	CT	CC	TT	CT	TT	CT	CT	CT	TT	TT	CT	CT	TT	CT	CT	CC	CC	TT	CT	CT	CC	CT
SNP_IGA_1_35079079	G/A	1	34866177	+	NA	NA	NA	NA	NA	NA	GG	AA	AG	AG	AG	AA	AG	AA	AG	AA	AA	AA	AA	AG	GG	AA	AA	AG	GG	AA	AG	AA	AG	AG	AG	AG	AA	AG	AG	AA	AG	AG	GG	GG	AG	AG	GG	GG	AG
SNP_IGA_1_35079395	T/C	1	34866491	+	NA	NA	NA	NA	NA	NA	TT	CC	CT	CT	CT	CC	CT	CC	CT	CC	CC	CC	CC	CT	TT	CC	CC	CT	TT	CC	CT	CC	CT	CT	CT	CT	CC	CT	CT	CC	CT	CT	TT	TT	CT	CT	TT	TT	CT
SNP_IGA_1_35105554	T/A	1	34892406	+	NA	NA	NA	NA	NA	NA	TT	TT	TT	TT	TT	TT	AT	TT	TT	TT	TT	TT	TT	TT	TT	TT	TT	TT	TT	AT	TT	AT	TT	TT	AT	TT	TT	AT	TT	TT	TT	TT	TT	TT	TT	TT	TT	TT	TT
SNP_IGA_1_35116004	G/T	1	34902789	+	NA	NA	NA	NA	NA	NA	GT	GT	GT	GT	TT	GT	GG	GT	TT	GT	TT	GT	TT	GT	GT	GT	GT	GT	GT	GG	TT	GT	TT	GG	GT	GG	GT	TT	GT	GG	GT	TT	GG	GT	TT	GT	GT	GT	GG
SNP_IGA_1_35118974	T/G	1	34905743	+	NA	NA	NA	NA	NA	NA	TT	TT	TT	GT	TT	TT	GT	GT	TT	GT	TT	TT	TT	GT	GT	TT	TT	GT	TT	GT	TT	TT	TT	GT	TT	GT	GT	GT	GT	GG	TT	TT	GG	GT	TT	GT	TT	GT	GT
SNP_IGA_1_35119421	T/G	1	34906190	+	NA	NA	NA	NA	NA	NA	TT	TT	TT	GT	TT	TT	GT	GT	TT	GT	TT	TT	TT	GT	GT	TT	TT	GT	TT	GT	TT	TT	TT	GT	TT	GT	GT	TT	GT	GG	TT	TT	GG	GT	TT	GT	TT	GT	GT
SNP_IGA_1_35132987	A/G	1	34919670	+	NA	NA	NA	NA	NA	NA	AA	AG	GG	GG	AG	AA	AG	AA	AA	AA	AA	AA	AA	AG	AG	AA	AA	AG	AG	AA	AG	AG	AA	GG	AA	AA	AA	AG	AG	AA	AA	AG	GG	GG	AA	GG	AG	AG	AG
SNP_IGA_1_35133076	T/C	1	34919759	+	NA	NA	NA	NA	NA	NA	CT	CT	TT	TT	CT	CC	CT	CC	CC	CC	CC	CC	CC	CT	CT	CC	CC	CT	CT	CC	CT	CT	CC	TT	CC	CT	CC	CT	CT	CC	CC	CT	TT	TT	CC	TT	CT	CT	CT
SNP_IGA_1_35134730	T/C	1	34921392	+	NA	NA	NA	NA	NA	NA	TT	TT	TT	TT	TT	TT	CT	TT	TT	TT	TT	TT	TT	TT	TT	TT	TT	TT	TT	CT	TT	CT	TT	TT	CT	TT	TT	TT	TT	TT	TT	TT	TT	TT	TT	TT	TT	TT	TT
SNP_IGA_1_35343304	T/C	1	35129160	+	NA	NA	NA	NA	NA	NA	TT	TT	TT	TT	CT	TT	TT	TT	TT	CT	CT	TT	TT	TT	TT	TT	TT	TT	TT	CT	TT	CT	CT	TT	TT	CT	TT	TT	TT	CT	TT	TT	TT	CT	CT	CT	TT	TT	TT
SNP_IGA_1_35343930	G/T	1	35129783	+	NA	NA	NA	NA	NA	NA	GG	GG	GT	GG	GT	GG	GG	TT	GG	GG	GG	GG	GT	GG	GG	GG	GG	GT	GT	GG	GT	GG	GG	GT	GT	GG	GG	GT	GG	GT	GT	GT	GT	GT	GG	GG	TT	GG	GT
SNP_IGA_1_35344427	T/A	1	35130278	+	NA	NA	NA	NA	NA	NA	TT	TT	TT	TT	AT	TT	TT	TT	TT	AT	AT	TT	TT	TT	TT	TT	TT	TT	TT	AT	TT	AT	AT	TT	TT	AT	TT	TT	TT	AT	TT	TT	TT	AT	AT	AT	TT	TT	TT
SNP_IGA_1_35344513	T/C	1	35130364	+	NA	NA	NA	NA	NA	NA	TT	TT	TT	TT	CT	TT	TT	TT	TT	CT	CT	TT	TT	TT	TT	TT	TT	TT	TT	CT	TT	CT	CT	TT	TT	CT	TT	TT	TT	CT	TT	TT	TT	CT	CT	CT	TT	TT	TT
SNP_IGA_1_35345223	T/A	1	35131059	+	NA	NA	NA	NA	NA	NA	TT	TT	TT	TT	AT	TT	TT	TT	TT	AT	AT	TT	TT	TT	TT	TT	TT	TT	TT	AT	TT	AT	AT	TT	TT	AT	TT	TT	TT	AT	TT	TT	TT	AT	AT	AT	TT	TT	TT
SNP_IGA_1_35380180	C/A	1	35165797	+	NA	NA	NA	NA	NA	NA	CC	CC	AA	CC	AA	AC	CC	AA	CC	CC	AC	CC	AC	CC	AC	CC	CC	AC	AC	AC	AA	CC	CC	AC	AC	AC	NN	CC	CC	AC	AC	AA	AC	AA	AC	AC	AA	CC	AA
SNP_IGA_1_35399283	A/G	1	35184810	+	NA	NA	NA	NA	NA	NA	GG	AA	AG	AA	AG	AG	AG	AG	AA	AA	AA	AG	AA	AG	AA	AG	AG	GG	GG	AA	AA	AG	AA	AG	AA	GG	AA	AA	AG	AG	AG	AA	GG	AG	AA	AG	AG	AG	AG
SNP_IGA_1_35422399	C/A	1	35207789	+	NA	NA	NA	NA	NA	NA	CC	CC	CC	CC	CC	AC	CC	CC	CC	CC	CC	CC	CC	CC	AC	CC	CC	CC	CC	AC	CC	CC	CC	AC	CC	CC	CC	CC	CC	CC	CC	CC	CC	CC	CC	CC	CC	CC	CC
SNP_IGA_1_35422832	G/A	1	35208220	+	NA	NA	NA	NA	NA	NA	AG	AA	AG	AA	AG	GG	AA	GG	AA	AG	AA	AG	AG	AA	AG	AG	AG	AG	AG	GG	AG	AG	AA	AG	AG	AG	AA	AG	AA	AG	AG	AG	AG	AG	AA	AG	GG	AG	AG
SNP_IGA_1_35490583	G/T	1	35275504	+	NA	NA	NA	NA	NA	NA	TT	GT	GG	GT	GG	TT	TT	GG	GT	GT	TT	TT	GT	TT	TT	TT	GT	GT	GT	GT	GT	GT	GG	TT	TT	GG	GT	GG	TT	GT	TT	GT	GT	GG	GG	GG	GT	GT	GT
SNP_IGA_1_35520772	T/C	1	35305537	+	NA	NA	NA	NA	NA	NA	CT	TT	TT	CC	TT	TT	CC	TT	CT	TT	CC	CT	CT	CC	TT	CT	CT	CT	CT	TT	CT	CT	CT	CT	CT	CT	TT	TT	CT	TT	CT	CT	CT	TT	CT	CT	CT	CC	CT
SNP_IGA_1_35522252	T/A	1	35307014	+	NA	NA	NA	NA	NA	NA	AA	TT	TT	AA	TT	AT	AA	AT	AT	TT	AA	AA	AA	AA	TT	AA	AA	AT	AT	TT	AT	AT	AA	AT	AT	AT	TT	AT	AT	TT	AT	AT	AT	TT	AT	AA	AT	AA	AT
SNP_IGA_1_35522538	C/T	1	35307298	+	NA	NA	NA	NA	NA	NA	CC	CT	CT	CC	CT	CT	CC	TT	CT	CC	CC	CC	CT	CC	TT	CC	CC	CT	CC	CT	CC	CC	CT	CT	CT	CC	CC	CT	CT	CT	CC	CC	CT	CT	CC	CC	CT	CC	CT
SNP_IGA_1_35545316	C/A	1	35329906	+	NA	NA	NA	NA	NA	NA	CC	CC	AC	AC	AC	AC	AC	CC	AC	CC	CC	CC	CC	CC	AC	CC	AC	AC	AC	AC	CC	CC	AC	CC	CC	CC	CC	AC	CC	AC	CC	CC	AC	AC	CC	AC	AC	CC	CC
SNP_IGA_1_35545699	C/T	1	35330289	+	NA	NA	NA	NA	NA	NA	CT	CT	CT	CT	CC	CT	CC	TT	CT	CT	TT	TT	TT	CT	CT	TT	CT	CC	CC	CT	TT	CT	CC	CT	CT	TT	CT	CT	CC	CT	CT	TT	CC	CC	CT	CT	CT	CT	TT
SNP_IGA_1_35546823	G/T	1	35331413	+	NA	NA	NA	NA	NA	NA	GT	GT	GT	GT	GG	GT	GG	TT	GT	GT	TT	TT	TT	GT	GT	TT	GT	GG	GG	GG	TT	GG	GG	GT	GT	GT	GT	GT	GG	GT	GT	TT	GG	GG	GT	GT	GT	GT	GT
SNP_IGA_1_35548833	C/T	1	35333410	+	NA	NA	NA	NA	NA	NA	CT	CT	CT	CT	TT	CT	CT	CC	CC	CT	CC	CC	CC	CT	CT	CC	CT	TT	CT	TT	CC	TT	CT	CT	CT	CT	CT	CC	TT	CT	CT	CC	CT	CT	CT	CC	CT	CT	CT
SNP_IGA_1_35604228	G/T	1	35388517	+	NA	NA	NA	NA	NA	NA	GT	GT	GT	GT	GT	TT	GT	TT	TT	GT	GG	GT	GT	GG	TT	GT	TT	GG	GG	GT	GT	GG	GT	GG	GG	GT	GT	TT	GG	GT	GG	GT	GT	TT	GG	GT	GG	GG	GT
SNP_IGA_1_35604703	C/G	1	35388992	+	NA	NA	NA	NA	NA	NA	GC	GC	GC	GC	GC	GG	GC	GG	GG	GC	CC	GC	GC	CC	GG	GC	GG	CC	CC	GC	GC	CC	GC	CC	CC	GC	GC	GG	CC	GC	CC	GC	GC	GG	CC	GC	CC	CC	GC
SNP_IGA_1_35605892	C/T	1	35390179	+	NA	NA	NA	NA	NA	NA	CT	CT	CT	CT	CT	TT	CT	TT	TT	CT	CC	CT	CT	CC	TT	CT	TT	CC	CC	CT	CT	CC	CT	CC	CC	CT	CT	TT	CC	CT	CC	CT	CT	TT	CC	CT	CC	CC	CT
LG_I_4_SNP_131	T/G	1	35390490	+	NA	NA	NA	NA	NA	NA	GT	GT	GT	GT	GT	GG	GT	GG	GG	GT	TT	GT	GT	TT	GG	GT	GG	TT	TT	GT	GT	TT	GT	TT	TT	GT	GT	GG	TT	GT	TT	GT	GT	GG	TT	GT	TT	TT	GT
LG_I_4_SNP_255	C/T	1	35390614	+	NA	NA	NA	NA	NA	NA	CC	CC	CC	CC	CC	CC	CT	CC	CC	CC	CC	CC	CC	CT	CC	CC	CC	CT	CT	CC	CC	CT	CC	CT	CC	CC	CC	CC	CT	CC	CC	CC	CT	CC	CC	CC	CC	TT	CC
LG_I_4_SNP_267	A/G	1	35390626	+	NA	NA	NA	NA	NA	NA	AG	AG	AG	AG	AG	GG	AG	GG	GG	AG	AA	AG	AG	AA	GG	AG	GG	AA	AA	AG	AG	AA	AG	AA	AA	AG	AG	GG	AA	AG	AA	AG	AG	GG	AA	AG	AA	AA	AG
LG_I_4_SNP_337	C/A	1	35390696	+	NA	NA	NA	NA	NA	NA	CC	CC	CC	CC	CC	CC	AC	CC	CC	CC	CC	CC	CC	AC	CC	CC	CC	AC	AC	CC	CC	AC	CC	AC	CC	CC	CC	CC	AC	CC	CC	CC	AC	CC	CC	CC	CC	AA	CC
LG_I_4_SNP_392	G/C	1	35390751	+	NA	NA	NA	NA	NA	NA	GC	GG	GG	GC	GG	GG	GG	GG	GG	GG	CC	GC	GC	GC	GG	GC	GG	GG	GC	GG	GG	GG	GG	GG	GG	GC	GG	GG	GG	GC	GC	GG	GG	GG	GG	GC	GG	GG	GC
LG_I_4_SNP_421	A/G	1	35390780	+	NA	NA	NA	NA	NA	NA	AA	AA	AA	AG	AA	AA	AA	AA	AA	AA	AG	AG	AG	AG	AA	AG	AA	AA	AA	AA	AA	AA	AA	AA	AA	AG	AA	AA	AA	AG	AA	AA	AA	AA	AA	AG	AA	AA	AG
LG_I_4_SNP_458	G/A	1	35390817	+	NA	NA	NA	NA	NA	NA	AG	AG	AG	AG	AG	AA	AG	AA	AA	AG	GG	AG	AG	GG	AA	AG	AA	GG	GG	AG	AG	GG	AG	GG	GG	AG	AG	AA	GG	AG	GG	AG	AG	AA	GG	AG	GG	GG	AG
LG_I_4_SNP_478	G/A	1	35390837	+	NA	NA	NA	NA	NA	NA	AG	AG	AG	AG	AG	AA	AG	AA	AA	AG	GG	AG	AG	GG	AA	AG	AA	GG	GG	AG	AG	GG	AG	GG	GG	AG	AG	AA	GG	AG	GG	AG	AG	AA	GG	AG	GG	GG	AG
LG_I_4_SNP_516	C/T	1	35390875	+	NA	NA	NA	NA	NA	NA	CT	CT	CT	CT	CT	TT	CT	TT	TT	CT	CC	CT	CT	CC	TT	CT	TT	CC	CC	CT	CT	CC	CT	CC	CC	CT	CT	TT	CC	CT	CC	CT	CT	TT	CC	CT	CC	CC	CT
LG_I_4_SNP_552	C/T	1	35390911	+	NA	NA	NA	NA	NA	NA	CT	CT	CT	CT	CT	TT	CT	TT	TT	CT	CC	CT	CT	CC	TT	CT	TT	CC	CC	CT	CT	CC	CT	CC	CC	CT	CT	TT	CC	CT	CC	CT	CT	TT	CC	CT	CC	CC	CT
LG_I_4_SNP_563	G/A	1	35390922	+	NA	NA	NA	NA	NA	NA	AG	AG	AG	AG	AG	AA	AG	AA	AA	AG	GG	AG	AG	GG	AA	AG	AA	GG	GG	AG	AG	GG	AG	GG	GG	AG	AG	AA	GG	AG	GG	AG	AG	AA	GG	AG	GG	GG	AG
LG_I_4_SNP_622	G/A	1	35390981	+	NA	NA	NA	NA	NA	NA	AG	AG	AG	AG	AG	AA	AG	AA	AA	AG	GG	AG	AG	GG	AA	AG	AA	GG	GG	AG	AG	GG	AG	GG	GG	AG	AG	AA	GG	AG	GG	AG	AG	AA	GG	AG	GG	GG	AG
SNP_IGA_1_35645882	C/G	1	35429984	+	NA	NA	NA	NA	NA	NA	GC	CC	CC	GC	GC	GC	GC	GG	GG	GC	CC	GC	GC	GC	GC	GC	GG	GC	GC	CC	CC	GC	CC	GC	CC	GC	CC	GC	GC	CC	CC	CC	GG	GG	CC	GG	CC	GC	GC
SNP_IGA_1_35655069	C/T	1	35439097	+	NA	NA	NA	NA	NA	NA	CT	CC	CC	TT	CC	CT	CT	CC	CT	TT	CT	TT	CT	CT	CC	TT	TT	CC	CC	CC	CT	CC	CC	CT	CT	CC	CT	CC	CC	TT	CC	CT	CC	CC	CT	TT	CT	CT	CT
SNP_IGA_1_35657221	C/T	1	35441235	+	NA	NA	NA	NA	NA	NA	CC	CC	CC	TT	CC	CT	CC	CC	CC	TT	CT	CT	CT	CT	CT	CT	CT	CC	CC	TT	CT	CT	TT	CT	CT	CC	CT	CC	CC	CT	CC	CT	CC	CC	CT	CT	CT	CT	CC
SNP_IGA_1_35658355	G/A	1	35442367	+	NA	NA	NA	NA	NA	NA	GG	AG	AG	AA	GG	AG	AG	GG	GG	AA	AG	AG	AG	AG	AG	AG	AG	GG	GG	AA	AA	AG	AA	AG	AG	GG	AA	AG	GG	AA	GG	AA	GG	GG	AG	AG	AG	AG	AG
SNP_IGA_1_35693653	A/G	1	35477436	+	NA	NA	NA	NA	NA	NA	GG	AG	GG	AA	GG	AG	AA	GG	AG	AG	AA	AG	AG	AA	AG	AG	AG	AG	GG	AA	AG	AA	AA	AA	AA	AG	AG	GG	AA	AG	GG	AG	AA	AG	AA	AA	AG	AA	AG
SNP_IGA_1_35694499	A/G	1	35478280	+	NA	NA	NA	NA	NA	NA	GG	AG	GG	AA	GG	AG	AA	GG	AG	AG	AA	AG	AG	AA	AG	AG	AG	AG	GG	AA	AG	AA	AA	AA	AA	AG	AG	GG	AA	AG	GG	AG	AA	AG	AA	AA	AG	AA	AG
SNP_IGA_1_35695341	T/C	1	35479121	+	NA	NA	NA	NA	NA	NA	CC	CT	CC	TT	CC	CT	TT	CC	CT	CT	TT	CT	CT	TT	CT	CT	CT	CT	CC	TT	CT	TT	TT	TT	TT	CT	CT	CC	TT	CT	CC	CT	TT	CT	TT	TT	CT	TT	CT
SNP_IGA_1_35701845	T/C	1	35485556	+	NA	NA	NA	NA	NA	NA	CC	CT	CC	TT	CC	CT	TT	CC	CT	CT	TT	CT	CT	TT	CT	CT	CT	CC	CC	TT	CT	TT	TT	TT	TT	CT	CT	CC	TT	CT	CC	CT	TT	CT	TT	TT	CT	TT	CT
SNP_IGA_1_35706963	G/C	1	35490635	+	NA	NA	NA	NA	NA	NA	CC	GC	CC	GG	CC	GC	GG	CC	GC	GC	GG	GC	GC	GG	GC	GC	GC	GC	CC	GG	GC	GG	GG	GG	GG	GC	GC	CC	GG	GC	CC	GC	GG	GC	GG	GG	GC	GG	GC
SNP_IGA_1_35709168	A/T	1	35492829	+	NA	NA	NA	NA	NA	NA	TT	AT	TT	AA	TT	AT	AA	TT	AT	AT	AA	AT	AT	AA	AT	AT	AT	AT	TT	AA	AT	AA	AA	AA	AA	AT	AT	TT	AA	AT	TT	AT	AA	AT	AA	AA	AT	AA	AT
SNP_IGA_1_35709876	C/T	1	35493535	+	NA	NA	NA	NA	NA	NA	TT	CT	TT	CC	TT	CT	CC	TT	CT	CT	CC	CT	CT	CC	CT	CT	CT	CT	TT	CC	CT	CC	CC	CC	CC	CT	CT	TT	CC	CT	TT	CT	CC	CT	CC	CC	CT	CC	CT
SNP_IGA_1_35739170	T/A	1	35522644	+	NA	NA	NA	NA	NA	NA	AA	AT	AT	AT	TT	AA	AA	TT	TT	TT	AA	AA	AT	AA	TT	AA	AT	AT	TT	AT	AA	AA	AT	AT	AT	AT	AT	AA	AT	AT	AT	AA	AT	TT	AA	AT	AT	AT	AT
SNP_IGA_1_35744304	T/G	1	35527752	+	NA	NA	NA	NA	NA	NA	GG	TT	TT	GT	TT	GG	GG	TT	TT	TT	GG	GG	GT	GG	TT	GG	GT	GT	TT	GT	GT	GG	GT	GT	GT	GT	TT	GT	GT	GT	GT	GT	GT	TT	GG	GT	GT	GT	GT
SNP_IGA_1_35753653	C/A	1	35537073	+	NA	NA	NA	NA	NA	NA	AA	CC	CC	AC	CC	AC	CC	CC	CC	CC	AA	AA	AC	AC	CC	AA	AC	CC	CC	AC	AC	AC	AC	CC	AA	AC	CC	AC	CC	AC	AC	AC	CC	CC	AA	AC	AC	AC	CC
SNP_IGA_1_35772894	G/A	1	35556195	+	NA	NA	NA	NA	NA	NA	GG	AG	AG	GG	AA	GG	AA	GG	AA	AG	GG	GG	AG	AG	AG	GG	GG	AA	AG	GG	GG	AG	AA	AA	AG	AA	GG	GG	AA	AG	AG	GG	AG	AG	AG	AG	AG	AA	AG
SNP_IGA_1_35773897	A/T	1	35557195	+	NA	NA	NA	NA	NA	NA	AT	AT	AT	AA	AA	AT	AA	AA	AA	AA	AA	AT	AA	AA	AA	AT	AT	AA	AA	AA	TT	AA	AA	AA	AT	AA	AT	TT	AA	AA	AT	TT	AA	AA	AT	AT	AT	AA	AA
SNP_IGA_1_35775411	C/T	1	35558708	+	NA	NA	NA	NA	NA	NA	CC	CC	CC	CC	CT	CC	CC	CT	CC	CC	CC	CC	CC	CC	CC	CC	CC	CC	CT	CC	CC	CC	CC	CC	CC	CC	CC	CC	CC	CC	CC	CC	CT	TT	CC	CC	CC	CC	CT
SNP_IGA_1_35780389	C/G	1	35563668	+	NA	NA	NA	NA	NA	NA	GG	GC	GC	GC	CC	GC	CC	CC	CC	CC	GG	GG	GC	GC	CC	GG	GC	CC	CC	GC	GG	GC	CC	CC	GC	CC	GG	GG	CC	GC	GC	GG	CC	CC	GC	GC	GC	CC	CC
SNP_IGA_1_35782887	A/T	1	35566166	+	NA	NA	NA	NA	NA	NA	AT	AA	AA	AA	AA	AT	AA	AA	AA	AA	AA	AT	AA	AA	AA	AT	AT	AA	AA	AA	AT	AA	AA	AA	AT	AA	AA	AT	AA	AA	AT	AT	AA	AA	AT	AT	AT	AA	AA
SNP_IGA_1_35784118	G/A	1	35567386	+	NA	NA	NA	NA	NA	NA	AA	AG	AG	AG	GG	AG	GG	GG	GG	GG	AA	AA	AG	AG	GG	AA	AG	GG	GG	AG	AA	AG	GG	GG	AG	GG	AG	AA	GG	AG	AG	AA	GG	GG	AG	AG	AG	GG	GG
SNP_IGA_1_35788775	C/A	1	35572028	+	NA	NA	NA	NA	NA	NA	CC	CC	CC	CC	AC	CC	CC	AC	CC	CC	CC	CC	CC	CC	CC	CC	CC	CC	AC	CC	CC	CC	CC	CC	CC	CC	CC	CC	CC	CC	CC	CC	AC	AA	CC	CC	CC	CC	AC
SNP_IGA_1_35801338	T/C	1	35584554	+	NA	NA	NA	NA	NA	NA	CT	CT	CC	TT	CT	CT	CC	TT	TT	TT	TT	CT	TT	CT	TT	CT	CT	CC	TT	TT	CC	CT	CT	CT	CT	CT	CT	CC	CT	CT	CT	CC	CC	CT	CT	CT	CC	CT	CT
SNP_IGA_1_35817590	G/A	1	35600724	+	NA	NA	NA	NA	NA	NA	AG	GG	GG	AG	GG	GG	GG	AG	AG	GG	AA	AG	AG	AG	AG	AG	GG	GG	AG	AA	GG	AG	GG	GG	GG	AG	AG	GG	GG	AG	GG	GG	AG	AG	AG	AG	GG	GG	GG
SNP_IGA_1_35818949	A/G	1	35602083	+	NA	NA	NA	NA	NA	NA	AG	AG	AG	AG	AA	AG	GG	AA	AG	AG	AA	AG	AG	AG	AG	AG	GG	AG	AA	AA	GG	AG	AG	GG	AG	AG	AG	GG	AG	AA	GG	GG	AG	AA	AG	AG	AG	AG	AG
SNP_IGA_1_35860921	G/A	1	35643767	+	NA	NA	NA	NA	NA	NA	AA	AG	AG	AG	GG	AA	AA	GG	AG	GG	AA	AA	AA	AA	GG	AA	AG	AG	AG	AA	AA	AA	AG	AG	AG	AG	AG	AA	AG	AG	AG	AA	AG	GG	AG	AA	AG	AA	GG
SNP_IGA_1_35866211	T/C	1	35649036	+	NA	NA	NA	NA	NA	NA	CC	CT	CT	CT	TT	CC	CC	TT	CC	CT	CC	CC	CC	CC	CT	CC	CT	CT	CT	CC	CC	CC	CC	CC	CT	CT	CT	CC	CT	CC	CC	CC	CC	CT	CC	CC	CT	CC	TT
SNP_IGA_1_35895410	A/G	1	35678060	+	NA	NA	NA	NA	NA	NA	AA	AG	AA	AG	AG	AA	GG	AA	AG	AG	AG	AG	AG	GG	AG	AG	AA	AA	AA	AA	AG	AG	GG	AG	GG	AG	AA	AA	GG	AG	AG	AG	GG	GG	AG	AA	AG	AA	AA
SNP_IGA_1_35898609	T/G	1	35681243	+	NA	NA	NA	NA	NA	NA	GG	GT	GT	TT	TT	GG	TT	TT	GT	TT	GT	GT	GT	TT	GT	GT	GT	GT	GT	GG	GT	GT	TT	GT	TT	GT	GG	GG	TT	TT	GT	GT	TT	TT	GT	GT	TT	GG	GT
SNP_IGA_1_35908449	T/G	1	35691022	+	NA	NA	NA	NA	NA	NA	TT	GT	TT	GT	GT	TT	GG	TT	GT	GT	GT	GT	GT	GG	GT	GT	TT	TT	TT	TT	GT	GT	GG	GT	GG	GT	TT	TT	GG	GT	GT	GT	GG	GG	GT	TT	GT	TT	TT
SNP_IGA_1_35909370	T/G	1	35691939	+	NA	NA	NA	NA	NA	NA	TT	GT	TT	GT	TT	TT	GG	TT	GT	TT	GT	GT	GT	GG	GT	GT	TT	TT	TT	TT	GT	GT	GG	GT	GG	GT	TT	TT	GG	GT	GT	GT	GG	GT	GT	TT	GT	TT	TT
SNP_IGA_1_35931951	A/G	1	35714427	+	NA	NA	NA	NA	NA	NA	AA	AG	AA	AG	AG	AA	AG	AA	AG	AG	AG	AG	AG	AG	GG	AG	AA	AA	AA	AA	AG	AA	AA	AG	GG	GG	AA	AA	AG	GG	AG	AG	AA	AG	AG	AA	AG	AG	AA
SNP_IGA_1_35933193	C/T	1	35715664	+	NA	NA	NA	NA	NA	NA	TT	CT	CT	CC	CT	TT	CT	CT	CT	CC	CT	CT	CT	CT	CC	CT	CT	CT	TT	TT	CT	TT	TT	CT	CC	CC	TT	TT	CT	CC	CT	CT	CT	CT	CT	TT	CC	CT	CT
SNP_IGA_1_35986049	T/C	1	35768270	+	NA	NA	NA	NA	NA	NA	TT	CT	CT	CT	CT	TT	CT	CT	CT	CT	CT	CT	TT	TT	TT	TT	CT	CT	CT	CC	CC	CT	CT	CT	CT	CT	CC	CT	TT	CT	TT	CC	CT	CC	CT	CT	CT	CC	CT
SNP_IGA_1_35988844	T/C	1	35771054	+	NA	NA	NA	NA	NA	NA	TT	CT	CT	TT	CT	TT	TT	TT	CT	CT	TT	TT	TT	TT	CT	TT	TT	CT	CT	TT	TT	TT	CT	TT	CT	TT	TT	TT	CT	CT	TT	TT	CT	CT	TT	CC	CT	TT	TT
SNP_IGA_1_36005402	A/C	1	35787542	+	NA	NA	NA	NA	NA	NA	CC	AC	AC	AA	AA	CC	CC	AC	AA	AC	AC	AC	AC	AC	AA	AC	AC	AC	AC	CC	AC	CC	AC	AC	AA	AA	CC	CC	AC	AA	AC	AC	AC	AA	CC	AA	AA	CC	CC
SNP_IGA_1_36019509	A/G	1	35801561	+	NA	NA	NA	NA	NA	NA	GG	AG	AG	AA	AA	GG	GG	AG	AA	AG	AG	AG	AG	AG	AA	AG	AG	AG	AG	GG	AG	GG	AG	AG	AA	AA	GG	GG	AG	AA	AG	AG	AG	AA	GG	AA	AA	GG	GG
SNP_IGA_1_36052750	G/A	1	35834623	+	NA	NA	NA	NA	NA	NA	GG	GG	GG	GG	GG	GG	GG	GG	GG	AG	GG	GG	GG	GG	AG	GG	GG	GG	GG	GG	GG	GG	GG	GG	GG	AG	GG	GG	GG	GG	GG	GG	GG	GG	GG	GG	GG	GG	GG
SNP_IGA_1_36056540	A/G	1	35838399	+	NA	NA	NA	NA	NA	NA	AA	GG	AG	GG	AA	AA	AG	AA	AA	AG	AG	GG	AG	AG	AG	AG	AG	AG	AA	AG	AG	AG	AG	AG	AG	GG	AG	AG	AG	AG	AA	AG	AG	AG	AA	AA	AA	AG	AA
SNP_IGA_1_36060665	C/G	1	35842507	+	NA	NA	NA	NA	NA	NA	GG	GC	CC	CC	CC	GG	GC	CC	GG	GC	CC	CC	GC	GC	GC	GC	GC	CC	GC	GC	CC	GG	CC	GC	GC	GC	CC	GC	GG	CC	GG	CC	GG	GC	GC	GG	CC	CC	GC
SNP_IGA_1_36060978	T/C	1	35842820	+	NA	NA	NA	NA	NA	NA	CC	CT	TT	TT	TT	CC	CT	TT	CC	CT	TT	TT	CT	CT	CT	CT	CT	TT	CT	CT	TT	CC	TT	CT	CT	CT	TT	CT	CC	TT	CC	TT	CC	CT	CT	CC	TT	TT	CT
SNP_IGA_1_36078086	T/C	1	35859854	+	NA	NA	NA	NA	NA	NA	CC	TT	TT	TT	TT	CC	CT	TT	CT	CC	TT	TT	CT	CT	TT	CT	CT	TT	TT	CT	CT	CC	TT	TT	CT	CT	TT	CT	CT	CT	CT	CT	CC	CT	CT	CT	CT	CT	CT
SNP_IGA_1_36079464	A/C	1	35861223	+	NA	NA	NA	NA	NA	NA	AA	AC	CC	CC	AC	AA	AC	AC	AC	AA	CC	CC	AC	AC	AC	AC	AC	CC	CC	AC	AC	AA	CC	CC	AA	AC	CC	AC	AA	AC	AC	AC	AA	AA	AC	AC	AC	AC	AC
SNP_IGA_1_36101585	C/A	1	35883199	+	NA	NA	NA	NA	NA	NA	CC	CC	CC	CC	AC	CC	CC	AC	CC	AC	CC	CC	CC	CC	AC	CC	CC	CC	CC	AC	CC	AC	CC	CC	CC	CC	CC	CC	CC	CC	CC	CC	AC	AA	CC	AC	CC	CC	CC
SNP_IGA_1_36102902	C/T	1	35884515	+	NA	NA	NA	NA	NA	NA	CC	CC	CC	CC	CT	CC	CC	CT	CC	CT	CC	CC	CC	CC	CT	CC	CC	CC	CC	CT	CC	CT	CC	CC	CC	CC	CC	CC	CC	CC	CC	CC	CT	TT	CC	CT	CC	CC	CC
SNP_IGA_1_36114561	A/G	1	35896122	+	NA	NA	NA	NA	NA	NA	AA	AG	GG	GG	AG	AA	AG	AG	AG	AA	GG	GG	AG	AG	AG	AG	AG	GG	GG	AG	GG	AA	GG	GG	AG	AG	GG	AG	AA	AG	AG	GG	AA	AA	AA	AA	GG	AG	GG
SNP_IGA_1_36115523	A/C	1	35897083	+	NA	NA	NA	NA	NA	NA	AA	AA	AA	AA	AC	AA	AA	AC	AA	AC	AA	AA	AA	AA	AC	AA	AA	AA	AA	AC	AA	AC	AA	AA	AA	AA	AA	AA	AA	AA	AA	AA	AC	CC	AA	AC	AA	AA	AA
SNP_IGA_1_36138172	T/C	1	35919596	+	NA	NA	NA	NA	NA	NA	TT	CC	CC	CC	CT	TT	TT	CT	CT	CT	CC	CC	CT	CT	CT	CT	CT	CC	CC	CT	CC	TT	CC	CC	CC	CT	CC	CT	CT	CT	CT	CC	TT	TT	CT	TT	CC	CC	CC
SNP_IGA_1_36162808	A/G	1	35944021	+	NA	NA	NA	NA	NA	NA	GG	AG	AG	GG	AG	GG	AG	AA	GG	GG	AG	AG	GG	GG	GG	GG	GG	AG	AG	AA	AA	AG	AG	AG	AG	AG	AA	AG	GG	GG	GG	AA	AG	AA	GG	GG	AG	AG	AA
SNP_IGA_1_36165031	T/C	1	35946228	+	NA	NA	NA	NA	NA	NA	TT	TT	CT	CT	CT	TT	TT	CT	TT	CT	CT	TT	TT	TT	CT	TT	CT	CT	CT	TT	TT	TT	CT	TT	TT	CT	CT	TT	TT	TT	TT	TT	TT	TT	TT	TT	CT	TT	TT
SNP_IGA_1_36166505	A/C	1	35947699	+	NA	NA	NA	NA	NA	NA	AA	AA	AC	AC	AC	AA	AC	AC	AA	AC	AC	AA	AA	AA	AA	AA	AC	AC	AC	AA	AA	AA	CC	AA	AA	AA	AC	AA	AA	AA	AA	AA	AA	AA	AA	AA	AC	AA	AA
SNP_IGA_1_36168203	A/C	1	35949389	+	NA	NA	NA	NA	NA	NA	AA	AA	AA	AA	AA	AA	AA	AC	AA	AA	AC	AA	AA	AA	AA	AA	AA	AA	AA	AA	AA	AA	AC	AA	AA	AA	AC	AA	AA	AA	AA	AA	AA	AA	AA	AA	AA	AA	AA
SNP_IGA_1_36168793	C/T	1	35949979	+	NA	NA	NA	NA	NA	NA	TT	TT	CT	CC	CT	TT	CT	CT	TT	CC	CC	CT	CT	CT	CT	CT	CT	CT	CC	CT	CT	TT	CC	TT	CT	CT	CT	TT	TT	CT	TT	CT	TT	TT	TT	TT	CC	TT	CC
SNP_IGA_1_36355079	G/A	1	36135388	+	NA	NA	NA	NA	NA	NA	GG	GG	GG	GG	GG	GG	AG	GG	AG	AG	GG	GG	GG	GG	GG	GG	GG	GG	GG	GG	GG	GG	GG	GG	GG	GG	GG	GG	GG	GG	GG	GG	AG	AG	GG	AG	GG	GG	GG
SNP_IGA_1_36442481	A/T	1	36222292	+	NA	NA	NA	NA	NA	NA	AA	AA	AT	AA	TT	AA	AT	AA	TT	AT	AA	AA	AA	AA	TT	AA	AA	AT	AA	AA	AA	AA	AA	AT	AA	AA	AA	AA	AA	AA	AT	AA	AT	TT	AT	AT	AT	AA	AA
SNP_IGA_1_36472182	T/C	1	36251869	+	NA	NA	NA	NA	NA	NA	TT	TT	TT	TT	TT	TT	TT	TT	TT	TT	TT	TT	TT	TT	TT	TT	TT	TT	TT	CT	CT	CT	CT	TT	CT	CT	TT	TT	TT	CT	TT	CT	CT	CT	TT	TT	CT	TT	CT
PnPAT1LGI_289	G/T	1	36252677	+	NA	NA	NA	NA	NA	NA	GG	GT	GG	GT	GG	GG	GT	GT	GT	GG	TT	GT	GT	TT	TT	GT	GG	GG	GG	GG	GT	GT	GG	GT	TT	GG	GT	GT	TT	TT	GT	GT	GG	GG	GT	GG	GT	GG	GT
PnPAT1LGI_940	G/A	1	36253328	+	NA	NA	NA	NA	NA	NA	GG	AG	GG	AG	GG	GG	AG	AG	AG	GG	AA	AG	AG	AA	AA	AG	GG	GG	GG	GG	AG	AG	GG	AG	AA	GG	AG	AG	AA	AA	AG	AG	GG	GG	AG	GG	AG	GG	AG
PnPAT1LGI_1009	C/T	1	36253397	+	NA	NA	NA	NA	NA	NA	CC	CT	CC	CT	CC	CC	CT	CT	CT	CC	TT	CT	CT	TT	TT	CT	CC	CC	CC	CC	CT	CT	CC	CT	TT	CC	CT	CT	TT	TT	CT	CT	CC	CC	CT	CC	CT	CC	CT
PnPAT1LGI_1451	G/C	1	36253839	+	NA	NA	NA	NA	NA	NA	GG	GG	GG	GG	GG	GG	GC	GG	GG	GC	GG	GG	GG	GG	GG	GG	GG	GG	GG	GG	GG	GG	GC	GG	GG	GG	GG	GG	GG	GG	GG	GG	GG	GG	GG	GC	GG	GG	GG
PnPAT1LGI_1681	A/G	1	36254069	+	NA	NA	NA	NA	NA	NA	AA	AA	AA	AA	AA	AA	AA	AA	AA	AA	AA	AA	AA	AA	AA	AA	AA	AA	AA	AA	AG	AA	AA	AA	AG	AA	AG	AG	AA	AG	AA	AG	AA	AA	AA	AA	AG	AA	AG
PnPAT1LGI_1707	G/T	1	36254095	+	NA	NA	NA	NA	NA	NA	GG	GG	GG	GG	GG	GG	GG	GG	GG	GG	GG	GG	GG	GG	GG	GG	GG	GG	GG	GG	GG	GG	GG	GG	GG	GG	GG	GG	GG	GG	GG	GG	GG	GG	GG	GG	GG	GG	GG
PnPAT1LGI_1862	C/T	1	36254250	+	NA	NA	NA	NA	NA	NA	CC	CC	CC	CC	CC	CC	CC	CC	CC	CC	CC	CC	CC	CC	CC	CC	CC	CC	CC	CC	CC	CC	CC	CC	CC	CC	CT	CT	CC	CC	CC	CC	CC	CC	CC	CC	CC	CC	CC
SNP_IGA_1_36489260	A/T	1	36268842	+	NA	NA	NA	NA	NA	NA	AA	AT	AA	AA	AA	AA	AA	AT	AT	AA	AT	AA	AA	AA	TT	AA	AA	AA	AA	AT	AA	AT	AT	AT	AT	AA	AA	AA	AT	AT	AT	AA	AA	AA	AA	AA	AA	AA	AA
SNP_IGA_1_36540726	T/C	1	36320055	+	NA	NA	NA	NA	NA	NA	CC	CC	CT	CC	TT	CC	CC	CC	CT	CC	CC	CC	CT	CC	CC	CC	CC	CT	CT	CC	CT	CC	CC	CC	CT	TT	TT	TT	CC	CC	CC	CT	CC	CT	CT	CT	TT	CC	CT
SNP_IGA_1_36544278	C/T	1	36323586	+	NA	NA	NA	NA	NA	NA	TT	CT	CT	TT	CC	TT	TT	TT	CT	TT	TT	TT	CT	TT	TT	TT	TT	CT	CT	TT	CT	TT	TT	TT	CC	CC	CT	CT	CT	TT	TT	CT	CT	CC	CT	CT	CC	TT	CT
SNP_IGA_1_36635294	A/G	1	36414113	+	NA	NA	NA	NA	NA	NA	AG	AG	GG	GG	GG	AG	AG	AG	AA	AG	AG	AG	GG	GG	AA	GG	GG	GG	AG	AG	AG	AG	AG	AG	AA	AA	AG	GG	AG	AG	AG	AG	GG	GG	AG	AA	AG	GG	AG
SNP_IGA_1_36635738	T/C	1	36414557	+	NA	NA	NA	NA	NA	NA	CT	CT	CC	CC	CC	CT	CT	CT	TT	CT	CT	CT	CC	CC	TT	CC	CC	CC	CT	CT	CT	CT	CT	CT	TT	TT	CT	CC	CT	CT	CT	CT	CC	CC	CT	TT	CT	CC	CT
SNP_IGA_1_36636533	T/C	1	36415352	+	NA	NA	NA	NA	NA	NA	CT	CT	TT	CT	TT	CT	CT	TT	CT	CC	CC	CC	CT	CT	CC	CT	TT	TT	CT	TT	CT	TT	CT	CT	CC	TT	CC	CT	CT	CC	CT	CT	TT	TT	CT	CT	CT	TT	CT
SNP_IGA_1_36648954	C/G	1	36427686	+	NA	NA	NA	NA	NA	NA	GC	GC	NN	GC	GC	GC	CC	GG	GC	CC	GC	GC	GC	GC	CC	GC	CC	NN	GC	GC	GC	CC	GC	GC	CC	GG	GC	CC	CC	GC	CC	GC	GC	CC	GG	GC	GC	GC	GC
SNP_IGA_1_36649110	T/A	1	36427842	+	NA	NA	NA	NA	NA	NA	AT	AT	AA	AT	AT	AT	TT	AA	AT	TT	AT	AT	AT	AT	TT	AT	TT	AA	AT	AT	AT	TT	AT	AT	TT	AA	AT	TT	TT	AT	TT	AT	AT	TT	AA	AT	AT	AT	AT
SNP_IGA_1_36649933	C/T	1	36428665	+	NA	NA	NA	NA	NA	NA	CT	CT	TT	CT	CT	CT	CC	TT	CT	CC	CT	CT	CT	CT	CC	CT	CC	TT	CT	CT	CT	CC	CT	CT	CC	TT	CT	CC	CC	CT	CC	CT	CT	CC	TT	CT	CT	CT	CT
SNP_IGA_1_36651288	T/G	1	36430009	+	NA	NA	NA	NA	NA	NA	TT	TT	TT	TT	TT	TT	GG	TT	TT	GT	TT	GT	TT	GT	TT	TT	TT	TT	TT	GT	TT	GG	GT	TT	TT	TT	GT	GT	GT	TT	TT	TT	GT	GT	TT	GT	TT	TT	TT
SNP_IGA_1_36657437	T/C	1	36436120	+	NA	NA	NA	NA	NA	NA	CT	CT	TT	CT	TT	CT	CC	TT	TT	TT	TT	CT	TT	CT	TT	CT	CC	TT	TT	TT	TT	CT	CT	TT	CT	TT	TT	TT	CC	TT	CT	TT	CT	CT	TT	CT	TT	TT	TT
SNP_IGA_1_36672005	T/C	1	36450630	+	NA	NA	NA	NA	NA	NA	CT	CT	CC	CT	CT	CT	TT	CC	CT	TT	CT	CT	CT	CT	TT	CT	TT	CC	CT	CT	CC	TT	CT	CT	CT	CC	CT	TT	TT	CT	TT	CC	CT	TT	CC	CT	CC	CT	CC
SNP_IGA_1_36673772	T/C	1	36452388	+	NA	NA	NA	NA	NA	NA	CT	CT	CC	CT	CT	CT	TT	CC	CT	TT	CT	CT	CT	CT	TT	CT	TT	CC	CT	CT	CC	TT	CT	CT	CT	CC	CT	TT	TT	CT	TT	CC	CT	TT	CC	CT	CC	CT	CC
SNP_IGA_1_36736390	G/A	1	36514544	+	NA	NA	NA	NA	NA	NA	AG	AG	AG	AA	AA	AG	GG	GG	AA	AG	AG	AA	AA	AG	AA	AA	AA	AG	AG	GG	GG	GG	GG	AG	AG	GG	AG	AA	AG	AG	AA	GG	GG	AG	AA	AA	AG	GG	GG
SNP_IGA_1_36736602	C/G	1	36514756	+	NA	NA	NA	NA	NA	NA	GC	CC	CC	CC	CC	CC	GC	GC	CC	GC	CC	CC	CC	GC	CC	CC	CC	CC	CC	CC	GC	GC	GG	CC	GC	GC	CC	CC	GC	CC	CC	GC	CC	CC	CC	CC	GC	CC	GC
SNP_IGA_1_36767810	A/G	1	36545740	+	NA	NA	NA	NA	NA	NA	AG	GG	AG	AG	AG	GG	AA	GG	AA	AA	AA	AG	AA	AA	AA	AG	GG	AG	AG	GG	GG	AG	AA	AG	GG	AG	AG	AG	AG	AG	AG	GG	GG	GG	AA	AA	AG	GG	GG
SNP_IGA_1_36795592	G/T	1	36573395	+	NA	NA	NA	NA	NA	NA	GT	TT	GT	GT	GT	TT	GT	GT	GT	GG	GG	GT	GG	GG	TT	GT	TT	GT	GT	GT	GT	GG	GG	TT	GT	TT	GT	GT	GT	TT	TT	GT	GT	GT	GG	GG	GG	TT	GT
SNP_IGA_1_36795988	T/C	1	36573790	+	NA	NA	NA	NA	NA	NA	CT	CC	CT	CT	CT	CC	CT	CT	CT	TT	TT	CT	TT	TT	CC	CT	CC	CT	CT	CT	CT	TT	TT	CC	CT	CC	CT	CT	CT	CC	CC	CT	CT	CT	TT	TT	TT	CC	CT
SNP_IGA_1_36798251	G/A	1	36576045	+	NA	NA	NA	NA	NA	NA	AG	AA	AG	AG	AG	AA	AG	AG	AG	GG	GG	AG	GG	GG	AA	AG	AA	AG	AG	AG	AG	GG	GG	AA	AG	AA	AG	AG	AG	AA	AA	AG	AG	AG	GG	GG	GG	AA	AG
SNP_IGA_1_36798939	C/A	1	36576733	+	NA	NA	NA	NA	NA	NA	AC	AA	AC	AC	AC	AA	AC	AC	AC	CC	CC	AC	CC	CC	AA	AC	AA	AC	AC	AC	AC	CC	CC	AA	AC	AA	AC	AC	AC	AA	AA	AC	AC	AC	CC	CC	CC	AA	AC
SNP_IGA_1_36864770	G/A	1	36642158	+	NA	NA	NA	NA	NA	NA	AA	AA	AG	AA	AG	AA	AG	AA	AG	AA	AA	AG	AG	AA	AA	AA	AA	AG	AG	AG	AA	AG	AA	AA	AA	GG	AA	AA	AA	AA	AA	AA	AA	AA	GG	AG	AG	AA	AA
SNP_IGA_1_36865328	G/A	1	36642714	+	NA	NA	NA	NA	NA	NA	AA	AA	AG	AA	AG	AA	AG	AA	AG	AA	AA	AG	AG	AA	AA	AA	AA	AG	AG	AG	AA	AG	AA	AA	AA	GG	AA	AA	AA	AA	AA	AA	AA	AA	GG	AG	AG	AA	AA
SNP_IGA_1_36868148	T/C	1	36645533	+	NA	NA	NA	NA	NA	NA	CC	CC	CT	CC	CT	CC	CT	CC	CT	CC	CC	CT	CT	CC	CC	CC	CC	CT	CT	CT	CC	CT	CT	CC	CC	CT	CC	CC	CC	CT	CC	CC	CT	CT	TT	CT	CT	CC	CC
SNP_IGA_1_36901460	C/A	1	36678681	+	NA	NA	NA	NA	NA	NA	CC	CC	AC	CC	AC	CC	CC	CC	AC	CC	CC	AC	CC	CC	CC	CC	CC	AC	AC	AC	CC	AC	CC	CC	CC	CC	CC	CC	CC	CC	CC	CC	CC	CC	AA	AC	AC	CC	CC
SNP_IGA_1_36901675	G/A	1	36678896	+	NA	NA	NA	NA	NA	NA	GG	GG	AG	GG	AG	GG	GG	GG	AG	GG	GG	AG	GG	GG	GG	GG	GG	AG	AG	AG	GG	AG	GG	GG	GG	GG	GG	GG	GG	GG	GG	GG	GG	GG	AA	AG	AG	GG	GG
SNP_IGA_1_36902062	G/A	1	36679278	+	NA	NA	NA	NA	NA	NA	GG	GG	AG	GG	AG	GG	GG	GG	AG	GG	GG	AG	GG	GG	GG	GG	GG	AG	AG	AG	GG	AG	GG	GG	GG	GG	GG	GG	GG	GG	GG	GG	GG	GG	AA	AG	AG	GG	GG
SNP_IGA_1_36904193	T/G	1	36681403	+	NA	NA	NA	NA	NA	NA	TT	TT	GT	TT	GT	TT	TT	TT	GT	TT	TT	GT	TT	TT	TT	TT	TT	GT	GT	GT	TT	GT	TT	TT	TT	TT	TT	TT	TT	TT	TT	TT	TT	TT	GG	GT	GT	TT	TT
SNP_IGA_1_36906955	C/A	1	36684157	+	NA	NA	NA	NA	NA	NA	CC	CC	AC	CC	AC	CC	CC	CC	AC	CC	CC	AC	CC	CC	CC	CC	CC	AC	AC	AC	CC	AC	CC	CC	CC	CC	CC	CC	CC	CC	CC	CC	CC	CC	AA	AC	AC	CC	CC
SNP_IGA_1_36920223	A/G	1	36697381	+	NA	NA	NA	NA	NA	NA	AA	AG	AG	AA	AG	AG	AA	AA	AG	AA	AA	AG	AG	AA	AA	AA	AA	AG	AG	AA	AA	AA	AG	AA	AG	AG	AG	AG	AG	AG	AG	AA	AA	AA	GG	AG	AG	AA	AA
SNP_IGA_1_36920854	G/A	1	36698012	+	NA	NA	NA	NA	NA	NA	GG	AG	AG	GG	AG	AG	GG	GG	AG	GG	GG	AG	AG	GG	GG	GG	GG	AG	AG	GG	GG	GG	AG	GG	AG	AG	AG	AG	AG	GG	GG	GG	GG	GG	AA	AG	AG	GG	GG
SNP_IGA_1_36921549	T/A	1	36698706	+	NA	NA	NA	NA	NA	NA	TT	TT	AT	TT	AT	TT	TT	TT	AT	TT	TT	AT	TT	TT	TT	TT	TT	AT	AT	TT	TT	TT	AT	TT	TT	TT	TT	TT	TT	TT	TT	TT	TT	TT	AA	AT	AT	TT	TT
SNP_IGA_1_36923902	T/G	1	36701056	+	NA	NA	NA	NA	NA	NA	TT	GT	GT	TT	GT	GT	TT	TT	GT	TT	TT	GT	GT	TT	TT	TT	TT	GT	GT	TT	TT	TT	GT	TT	GT	GT	GT	GT	GT	TT	TT	TT	TT	TT	GG	GT	GT	TT	TT
SNP_IGA_1_36924979	T/G	1	36702132	+	NA	NA	NA	NA	NA	NA	TT	GT	GT	TT	GT	GT	TT	TT	GT	TT	TT	GT	GT	TT	TT	TT	TT	GT	GT	TT	TT	TT	GT	TT	GT	GT	GT	GT	GT	GT	GT	TT	TT	TT	GG	GT	GT	TT	TT
SNP_IGA_1_36926477	T/A	1	36703623	+	NA	NA	NA	NA	NA	NA	TT	AT	AT	TT	AT	AT	TT	TT	AT	TT	TT	AT	AT	TT	TT	TT	TT	AT	AT	TT	TT	TT	AT	TT	AT	AT	AT	AT	AT	AT	AT	TT	TT	TT	AA	AT	AT	TT	TT
SNP_IGA_1_36927386	A/C	1	36704532	+	NA	NA	NA	NA	NA	NA	AA	AC	AC	AA	AC	AC	AA	AA	AC	AA	AA	AC	AC	AA	AA	AA	AA	AC	AC	AA	AA	AA	AC	AA	AC	AC	AC	AC	AC	AA	AA	AA	AA	AA	CC	AC	AC	AA	AA
SNP_IGA_1_36956137	A/G	1	36733136	+	NA	NA	NA	NA	NA	NA	AA	AG	GG	AA	GG	AG	GG	AA	AG	AG	AA	AG	AA	AG	AA	AA	AA	GG	GG	AG	AG	AG	GG	AG	AA	AG	AG	AA	AG	AG	AA	AG	AG	AG	GG	AG	AG	AG	AG
SNP_IGA_1_36957417	G/A	1	36734415	+	NA	NA	NA	NA	NA	NA	AG	AA	AG	GG	AG	AG	AA	AG	GG	AG	GG	GG	AG	AG	GG	GG	GG	AG	AG	AA	AA	AA	AG	AG	AA	AG	AG	AG	AA	AG	AG	AA	AA	AA	GG	GG	AG	AG	AA
SNP_IGA_1_36962469	T/G	1	36739426	+	NA	NA	NA	NA	NA	NA	GG	TT	TT	GT	TT	GT	TT	TT	TT	TT	GT	TT	TT	TT	TT	GT	GG	TT	TT	TT	GT	TT	TT	TT	GT	TT	GT	GT	TT	GT	TT	GT	TT	TT	TT	GT	GT	GT	GT
SNP_IGA_1_36963047	G/A	1	36739985	+	NA	NA	NA	NA	NA	NA	AA	AG	GG	AG	GG	AG	AG	AG	GG	GG	AG	GG	GG	GG	GG	AG	AA	GG	GG	GG	AG	GG	GG	GG	AA	GG	AG	AA	AG	AG	GG	AG	GG	GG	GG	AG	AG	AG	AG
SNP_IGA_1_36963796	T/A	1	36740724	+	NA	NA	NA	NA	NA	NA	TT	TT	AT	TT	AT	TT	TT	TT	AT	TT	TT	AT	TT	TT	TT	TT	TT	AT	AT	TT	TT	TT	AT	TT	TT	AT	TT	TT	TT	TT	TT	TT	TT	TT	AA	AT	AT	TT	TT
SNP_IGA_1_37015899	T/G	1	36792585	+	NA	NA	NA	NA	NA	NA	GG	GT	GG	GG	GG	GG	GG	TT	GT	GG	GG	GT	GT	GG	GG	GG	GG	GG	GT	GT	GG	GT	GT	GG	GT	TT	GG	GT	GT	GG	GG	GG	GT	GT	GT	GT	GG	GG	GG
SNP_IGA_1_37052719	A/G	1	36829287	+	NA	NA	NA	NA	NA	NA	GG	AG	GG	GG	GG	GG	GG	AA	AG	GG	AG	AG	AG	GG	GG	GG	GG	GG	AG	AG	GG	AG	AG	GG	AG	AA	AG	AG	AG	GG	AG	GG	AG	AG	AG	AG	GG	AG	GG
SNP_IGA_1_37089742	G/A	1	36866005	+	NA	NA	NA	NA	NA	NA	AG	AG	AA	AA	AG	AG	AG	AG	GG	AG	AA	AG	AG	AA	GG	AA	AA	AA	AG	AA	AA	AA	GG	AG	AG	GG	AG	AG	AG	AG	GG	AA	AA	AG	AG	AG	AA	AA	AA
SNP_IGA_1_37092319	C/T	1	36868575	+	NA	NA	NA	NA	NA	NA	CT	CT	TT	TT	CT	CT	CT	CT	CC	CT	TT	CT	CT	TT	CC	TT	TT	TT	CT	TT	TT	TT	CC	CT	CT	CC	CT	CT	CT	CT	CC	TT	TT	CT	CT	CT	TT	TT	TT
SNP_IGA_1_37093525	T/G	1	36869780	+	NA	NA	NA	NA	NA	NA	TT	TT	TT	TT	TT	TT	TT	GT	TT	TT	GT	TT	TT	TT	TT	TT	TT	TT	TT	TT	GT	TT	TT	TT	GT	TT	TT	TT	TT	TT	TT	GT	TT	TT	TT	TT	GT	GT	GT
SNP_IGA_1_37109879	C/T	1	36886086	+	NA	NA	NA	NA	NA	NA	CT	CT	TT	TT	TT	CT	TT	CC	CT	CT	CT	CT	CT	TT	TT	TT	TT	TT	CT	TT	CT	TT	CC	TT	CC	CC	CT	CT	CT	TT	CT	CT	TT	TT	CT	CT	CT	CT	CT
SNP_IGA_1_37127750	T/C	1	36903839	+	NA	NA	NA	NA	NA	NA	TT	TT	TT	CT	TT	TT	CT	TT	TT	TT	CT	TT	TT	TT	TT	TT	CT	TT	TT	TT	TT	TT	CT	TT	TT	TT	TT	TT	TT	TT	TT	TT	TT	TT	TT	TT	TT	TT	TT
SNP_IGA_1_37131626	A/C	1	36907708	+	NA	NA	NA	NA	NA	NA	AA	AA	AC	AC	CC	AA	AC	AC	AC	AC	AC	AA	AA	AA	CC	AA	AC	AC	AC	AA	AC	AA	AC	AC	AC	AA	AA	AA	AA	AC	AC	AC	AC	CC	AC	AA	CC	AA	AC
SNP_IGA_1_37216696	T/C	1	36992142	+	NA	NA	NA	NA	NA	NA	CT	CT	TT	CT	CT	CT	CT	CT	CT	CC	CT	TT	CT	CT	CT	CT	CC	TT	CC	TT	TT	CT	CT	TT	CT	CT	TT	TT	CC	CT	CC	TT	TT	CT	TT	TT	TT	TT	CT
SNP_IGA_1_37233635	T/A	1	37009043	+	NA	NA	NA	NA	NA	NA	AA	AT	TT	AT	TT	AA	AT	TT	AT	AT	AT	AA	AA	AT	TT	AA	AT	TT	AT	AT	AT	AT	AT	TT	AA	AT	AA	AA	AT	TT	AT	AT	TT	TT	TT	AA	AT	TT	AA
SNP_IGA_1_37242475	T/C	1	37017800	+	NA	NA	NA	NA	NA	NA	CC	CT	TT	TT	TT	CC	CT	TT	CT	CT	TT	CT	CT	TT	TT	CT	CT	TT	CT	CT	TT	CT	CT	TT	CT	CT	CC	CC	CT	TT	CT	TT	TT	TT	TT	CT	TT	TT	CT
SNP_IGA_1_37243267	C/T	1	37018585	+	NA	NA	NA	NA	NA	NA	CC	CT	CT	TT	CT	CC	CT	TT	CT	CT	TT	CT	CT	TT	TT	CT	CT	CT	CT	CT	TT	CT	TT	TT	CT	CC	CC	CC	CT	TT	CT	TT	CT	CT	CT	CT	CT	TT	CT
SNP_IGA_1_37244056	C/T	1	37019371	+	NA	NA	NA	NA	NA	NA	CC	CT	CT	TT	CT	CC	CC	CT	CT	CT	TT	CT	CT	CT	CT	CT	CT	CT	CT	CT	TT	CC	CC	CT	CT	CC	CC	CC	CC	CT	CT	TT	CT	CT	CC	CC	CT	CT	CT
SNP_IGA_1_37256904	G/T	1	37032145	+	NA	NA	NA	NA	NA	NA	TT	GG	GT	GG	GT	TT	GG	GT	GG	GT	GG	GT	GG	GG	GG	GT	GT	GT	GG	GG	GG	GG	TT	GG	GG	GT	GT	GG	GG	GT	GG	GG	GT	GT	GT	GT	GT	GG	GG
SNP_IGA_1_37263107	A/G	1	37038321	+	NA	NA	NA	NA	NA	NA	AA	AG	AG	AA	AG	AA	AA	GG	AA	GG	AA	AA	AA	AA	AG	AA	AA	GG	AA	AG	AG	AG	GG	GG	AA	AG	AA	AA	AA	GG	AA	AG	GG	AG	AG	AG	AG	AG	AA
SNP_IGA_1_37263922	A/G	1	37039128	+	NA	NA	NA	NA	NA	NA	AA	AG	AG	AA	AG	AA	AA	GG	AA	GG	AA	AA	AA	AA	AG	AA	AA	GG	AA	AG	AG	AG	AG	GG	AA	AG	AA	AA	AA	GG	AA	AG	GG	AG	AG	AA	AG	AG	AA
SNP_IGA_1_37265824	C/T	1	37041029	+	NA	NA	NA	NA	NA	NA	CC	CT	CT	CC	CT	CC	CC	TT	CC	CC	CC	CC	CC	CC	CT	CC	CC	TT	CC	CT	CT	CT	CT	TT	CC	CT	CC	CC	CC	TT	CC	CT	TT	CT	CT	CC	CT	CT	CC
SNP_IGA_1_37266206	G/C	1	37041411	+	NA	NA	NA	NA	NA	NA	GG	GC	GC	GG	GC	GG	GG	CC	GG	CC	GG	GG	GG	GG	GC	GG	GG	CC	GG	GC	GC	GC	GC	CC	GG	GC	GG	GG	GG	CC	GG	GC	CC	GC	GC	GG	GC	GC	GG
SNP_IGA_1_37302466	G/A	1	37077428	+	NA	NA	NA	NA	NA	NA	AG	AG	AG	AG	AG	AG	AG	AG	GG	AG	AG	AA	AA	AG	GG	AG	GG	AG	AG	GG	AG	GG	AA	GG	AA	AG	AG	GG	AG	AA	AG	AG	AG	AG	AG	AG	AA	GG	AA
SNP_IGA_1_37312258	G/A	1	37087148	+	NA	NA	NA	NA	NA	NA	AG	AG	AG	AG	AG	AG	AG	AG	AA	AG	AG	GG	GG	AG	AA	AG	AA	AG	GG	AA	AG	AA	GG	AA	GG	GG	GG	AG	AG	GG	AG	AG	AG	AG	GG	AG	GG	AA	GG
SNP_IGA_1_37327859	T/C	1	37102684	+	NA	NA	NA	NA	NA	NA	CT	CT	CT	TT	CT	CT	TT	TT	TT	CT	TT	CT	CT	TT	TT	TT	TT	CT	CT	TT	TT	TT	CC	TT	CT	CT	CT	TT	CT	CT	CT	TT	CT	CT	CC	TT	CT	TT	CT
SNP_IGA_1_37328738	C/T	1	37103557	+	NA	NA	NA	NA	NA	NA	CT	CT	CT	CT	CT	CT	CT	CT	TT	CT	CT	CC	CC	CT	TT	CT	TT	CT	CT	TT	CT	TT	CC	TT	CC	CC	CT	TT	CT	CC	CT	CT	CT	CT	CC	TT	CC	TT	CC
SNP_IGA_1_37351444	T/A	1	37126135	+	NA	NA	NA	NA	NA	NA	AA	AT	AT	AT	AT	AT	AT	TT	AT	AT	AT	AT	AT	AT	AT	AA	AT	AA	AT	AT	AA	AT	AT	AT	AT	TT	TT	TT	TT	TT	AT	AT	AA	AT	AA	AT	AA	TT	AT
SNP_IGA_1_37376394	A/T	1	37150967	+	NA	NA	NA	NA	NA	NA	AT	AA	AA	TT	AT	AT	AT	AT	AT	AA	TT	AT	AT	TT	AT	TT	TT	AA	AT	AA	AT	AT	AT	AT	AT	AA	AA	AT	AT	AA	AA	TT	AA	AT	AT	AT	AT	TT	AA
SNP_IGA_1_37379145	T/C	1	37153702	+	NA	NA	NA	NA	NA	NA	CT	TT	TT	CC	CT	CT	CT	CT	CT	TT	CC	CT	CT	CC	CT	CC	CC	TT	CT	TT	CT	CT	CT	CT	CT	TT	TT	CT	CT	TT	TT	CC	TT	CT	CT	CT	CT	CC	TT
SNP_IGA_1_37379659	C/T	1	37154211	+	NA	NA	NA	NA	NA	NA	CT	CC	CC	TT	CT	CT	CT	CT	CT	CC	TT	CT	CT	TT	CT	TT	TT	CC	CT	CC	CT	CT	CT	CT	CT	CC	CC	CT	CT	CC	CC	TT	CC	CT	CT	CT	CT	TT	CC
SNP_IGA_1_37380878	G/T	1	37155426	+	NA	NA	NA	NA	NA	NA	GT	GG	GG	TT	GT	GT	GT	GT	GT	GG	TT	GT	GT	TT	GT	TT	TT	GG	GT	GG	GT	GT	GT	GT	GT	GG	GG	GT	GT	GG	GG	TT	GG	GT	GT	GT	GT	TT	GG
SNP_IGA_1_37409616	G/T	1	37184036	+	NA	NA	NA	NA	NA	NA	GT	GG	GG	TT	GT	GT	GT	GT	GT	GG	TT	GT	GT	TT	GT	TT	TT	GG	GG	GG	GT	GT	GT	GT	GT	GG	GG	GT	GT	GG	GG	TT	GG	GT	GT	GT	GT	TT	GG
SNP_IGA_1_37418309	A/G	1	37192661	+	NA	NA	NA	NA	NA	NA	AA	AA	AA	GG	AG	AA	AG	AG	AG	AA	GG	AG	AG	GG	AG	AG	AG	AA	AA	AA	AG	AG	GG	AG	AG	AA	AG	GG	AG	AA	AA	GG	AA	AG	AG	GG	AG	GG	AA
SNP_IGA_1_37419112	A/G	1	37193445	+	NA	NA	NA	NA	NA	NA	AA	AA	AA	GG	AG	AA	AG	AA	AG	AA	GG	AG	AG	GG	AG	AG	AG	AA	AA	AA	AG	AG	GG	AG	AG	AA	AG	GG	AG	AA	AA	GG	AA	AG	AG	GG	AG	GG	AA
SNP_IGA_1_37419551	C/T	1	37193878	+	NA	NA	NA	NA	NA	NA	CC	CC	CC	TT	CT	CC	CT	CC	CT	CC	TT	CT	CT	TT	CT	CT	CT	CC	CC	CC	CT	CT	TT	CT	CT	CC	CT	TT	CT	CC	CC	TT	CC	CT	CT	TT	CT	TT	CC
SNP_IGA_1_37450841	C/G	1	37224988	+	NA	NA	NA	NA	NA	NA	GG	GG	GC	GC	GC	GC	CC	GG	GC	GC	GC	GC	GG	GC	GG	GG	GC	GC	GG	GG	GG	GC	CC	GC	GG	GC	CC	CC	GC	GG	GG	GC	GC	GC	CC	CC	GC	CC	GG
SNP_IGA_1_37481594	T/C	1	37255516	+	NA	NA	NA	NA	NA	NA	TT	TT	TT	CC	TT	TT	CT	CT	CT	CC	CC	CT	CT	CC	CT	CT	CT	TT	CT	TT	CT	CT	CC	CT	CT	TT	CT	CC	CT	TT	TT	CC	TT	TT	CT	CC	CT	CC	TT
SNP_IGA_1_37481778	T/G	1	37255700	+	NA	NA	NA	NA	NA	NA	GT	TT	TT	TT	GT	TT	TT	TT	GT	TT	TT	TT	TT	TT	GG	TT	TT	TT	GT	TT	TT	TT	TT	TT	TT	TT	GT	GT	TT	TT	GT	TT	TT	GT	TT	TT	TT	TT	GT
SNP_IGA_1_37530404	A/C	1	37303993	+	NA	NA	NA	NA	NA	NA	AC	AC	AA	AA	AC	AC	AC	CC	CC	AC	AA	AC	AC	AA	AC	AA	AA	AA	CC	AC	AA	AA	AA	AA	AC	AC	AC	AC	AC	AC	AC	AC	AA	AC	AC	AC	AA	AC	AC
SNP_IGA_1_37568971	G/C	1	37342323	+	NA	NA	NA	NA	NA	NA	GG	GG	GG	GG	GG	GG	GG	GG	GG	GG	GG	GG	GG	GG	GG	GG	GG	GG	GG	GG	GG	GG	CC	GG	GG	GG	GC	GC	GG	GG	GG	GG	GG	GG	GG	GG	GG	GG	GG
SNP_IGA_1_37572586	C/T	1	37345926	+	NA	NA	NA	NA	NA	NA	CC	CC	CC	CC	CC	CC	CC	CC	CC	CC	CC	CC	CC	CC	CC	CC	CC	CC	CC	CC	CC	CC	TT	CC	CC	CC	CT	CT	CC	CC	CC	CC	CC	CC	CC	CC	CC	CC	CC
SNP_IGA_1_37615168	G/A	1	37388254	+	NA	NA	NA	NA	NA	NA	GG	GG	GG	GG	GG	GG	GG	AG	AG	AG	GG	GG	GG	GG	GG	GG	GG	GG	GG	GG	AG	GG	AG	GG	AG	GG	AG	AA	GG	GG	GG	AA	GG	GG	GG	AG	AG	AA	AG
SNP_IGA_1_37616179	T/A	1	37389261	+	NA	NA	NA	NA	NA	NA	TT	TT	TT	TT	TT	TT	TT	AT	TT	AT	TT	TT	TT	TT	TT	TT	TT	TT	TT	TT	AT	TT	AT	TT	AT	TT	AT	AA	TT	TT	TT	AT	TT	TT	TT	TT	AT	AT	AT
SNP_IGA_1_37617722	T/A	1	37390802	+	NA	NA	NA	NA	NA	NA	TT	AT	TT	TT	TT	TT	TT	AT	AT	AA	TT	TT	TT	TT	AT	TT	TT	AT	TT	AT	AA	AT	AT	AT	AT	TT	AT	AA	TT	TT	TT	AA	AT	TT	TT	AT	AT	AA	AT
SNP_IGA_1_37631295	C/G	1	37404292	+	NA	NA	NA	NA	NA	NA	GC	GC	CC	CC	CC	GC	GG	GC	GG	GC	CC	GC	CC	GC	GC	CC	CC	GC	CC	GC	GG	GG	GC	GC	GC	CC	GG	GC	GC	GC	CC	GG	GC	CC	CC	GG	GC	GC	CC
SNP_IGA_1_37803973	C/T	1	37575934	+	NA	NA	NA	NA	NA	NA	CT	CC	CC	CC	CT	CC	CC	TT	CT	CT	CC	CC	CC	CC	CT	CC	CC	CC	CT	CC	CC	CC	CT	CC	CC	CC	CC	CC	CC	CT	CC	CT	CC	CT	CC	CT	CC	CT	CC
SNP_IGA_1_37805154	G/A	1	37577113	+	NA	NA	NA	NA	NA	NA	AG	GG	GG	GG	AG	GG	GG	AA	AG	AG	GG	GG	GG	GG	AG	GG	GG	GG	AG	GG	GG	GG	AG	GG	GG	GG	GG	GG	GG	AG	GG	AG	GG	AG	GG	AG	GG	AG	GG
SNP_IGA_1_37807583	G/A	1	37579519	+	NA	NA	NA	NA	NA	NA	AG	AG	GG	GG	AG	GG	AG	AG	GG	AA	GG	GG	GG	GG	AG	GG	GG	AG	GG	AG	AA	AG	AA	AG	AG	AG	AG	AG	GG	AG	GG	AG	AG	AG	GG	AG	AG	GG	GG
SNP_IGA_1_37823825	C/T	1	37595646	+	NA	NA	NA	NA	NA	NA	CC	CT	CC	CC	CC	CC	TT	CT	CT	CT	CT	CC	CT	CT	CT	CC	CC	CC	CT	CT	CT	CT	CT	CC	TT	CT	CC	CT	TT	TT	CT	CT	CC	CC	CC	CT	CT	CT	CT
SNP_IGA_1_37826339	A/G	1	37598117	+	NA	NA	NA	NA	NA	NA	AG	AG	AA	GG	AG	GG	AG	GG	GG	AG	AG	GG	AG	GG	GG	GG	GG	AG	AG	AG	AG	GG	AA	GG	AA	AG	GG	GG	AG	AG	AG	AG	AG	AG	AG	GG	AA	AG	AA
SNP_IGA_1_37827179	C/T	1	37598953	+	NA	NA	NA	NA	NA	NA	CT	CT	CT	CC	CC	CC	CT	CC	CC	CT	CT	CC	CT	CC	CC	CC	CC	CC	CT	CT	CT	CC	TT	CC	TT	CT	CC	CC	CT	CT	CT	CT	CC	CC	CC	CC	CT	CT	CT
SNP_IGA_1_37830902	A/G	1	37602658	+	NA	NA	NA	NA	NA	NA	AG	AA	AA	GG	AG	AG	AA	GG	AG	AG	AG	AG	AG	AG	AG	GG	GG	AA	AG	AA	AA	AA	AA	AG	AA	AG	AG	GG	AA	AG	AG	AG	AA	AG	AG	AG	AA	AG	AA
SNP_IGA_1_37871766	T/G	1	37643260	+	NA	NA	NA	NA	NA	NA	GT	GT	TT	GG	TT	GT	GT	GT	GT	GT	GT	GG	GT	GT	TT	GT	GT	GT	GT	GT	GT	GT	TT	GT	TT	TT	GT	GT	TT	GT	GT	GT	GT	TT	GT	GT	TT	GT	GT
SNP_IGA_1_37871887	G/A	1	37643381	+	NA	NA	NA	NA	NA	NA	AG	AG	GG	AA	GG	AG	AG	AG	AG	AG	AG	AA	AG	AG	GG	AG	AG	AG	AG	AG	AG	AG	GG	AG	GG	GG	AG	AG	GG	AG	AG	AG	AG	GG	AG	AG	GG	AG	AG
SNP_IGA_1_37873491	T/C	1	37644982	+	NA	NA	NA	NA	NA	NA	TT	TT	TT	CC	TT	TT	TT	TT	TT	CT	CT	CT	CT	CT	TT	CT	CT	TT	TT	TT	TT	TT	TT	TT	TT	TT	TT	TT	TT	CT	CT	TT	TT	TT	CT	TT	TT	TT	TT
SNP_IGA_1_37875669	A/G	1	37647156	+	NA	NA	NA	NA	NA	NA	AG	AG	AA	GG	AA	AG	AG	AG	AG	AG	AG	GG	AG	AG	AA	AG	AG	AG	AG	AG	AG	AG	AA	AG	AA	AA	AG	AG	AA	AG	AG	AG	AG	AA	AG	AG	AA	AG	AG
SNP_IGA_1_37882676	A/G	1	37654131	+	NA	NA	NA	NA	NA	NA	AG	AG	AA	AA	AA	AG	AG	AG	AG	AA	AA	AG	AA	AA	AA	AA	AA	AG	AG	AG	AG	AG	AA	AG	AA	AA	AG	AG	AA	AA	AA	AG	AG	AA	AA	AG	AA	AG	AG
SNP_IGA_1_37884537	T/C	1	37655981	+	NA	NA	NA	NA	NA	NA	CT	CT	TT	CC	TT	CT	CT	CT	CT	CT	CT	CC	CT	CT	TT	CT	CT	CT	CT	CT	CT	CT	TT	CT	TT	TT	CT	CT	TT	CT	CT	CT	CT	TT	CT	CT	TT	CT	CT
SNP_IGA_1_37884808	C/T	1	37656251	+	NA	NA	NA	NA	NA	NA	CT	CT	CC	TT	CC	CT	CT	CT	CT	CT	CT	TT	CT	CT	CC	CT	CT	CT	CT	CT	CT	CT	CC	CT	CC	CC	CT	CT	CC	CT	CT	CT	CT	CC	CT	CT	CC	CT	CT
SNP_IGA_1_37888461	C/T	1	37659882	+	NA	NA	NA	NA	NA	NA	CT	CT	CC	TT	CC	CT	CT	CT	CT	CT	CT	TT	CT	CT	CC	CT	CT	CT	CT	CT	CT	CT	CC	CT	CC	CC	CT	CT	CC	CT	CT	CT	CT	CC	CT	CT	CC	CT	CT
SNP_IGA_1_37931206	C/T	1	37702403	+	NA	NA	NA	NA	NA	NA	CC	CC	CC	CC	CC	CT	CT	CC	CC	CC	CC	CT	CC	CT	CC	CC	CC	CC	CC	CC	CT	CT	CT	CC	CT	CC	CT	CC	CT	CC	CC	CT	CC	CC	CC	CT	CT	CC	CC
SNP_IGA_1_37931703	A/T	1	37702897	+	NA	NA	NA	NA	NA	NA	AA	AA	AA	AA	AA	AT	AT	AA	AA	AA	AA	AT	AA	AT	AA	AA	AA	AA	AA	AA	AT	AT	AT	AA	AT	AA	AT	AA	AT	AA	AA	AT	AA	AA	AA	AT	AT	AA	AA
SNP_IGA_1_37932519	T/G	1	37703710	+	NA	NA	NA	NA	NA	NA	GG	TT	GG	TT	GG	GT	TT	GT	GT	GT	TT	TT	TT	TT	GG	GT	GT	GT	TT	TT	TT	TT	GT	GT	TT	TT	GT	GT	TT	GT	TT	TT	GT	GG	GT	TT	GT	GT	TT
SNP_IGA_1_38005035	G/T	1	37775896	+	NA	NA	NA	NA	NA	NA	GG	GG	GG	TT	GT	GG	GT	GT	GT	TT	GT	GT	GT	GT	GT	GT	GT	GG	GT	GG	GG	GG	GT	GT	GG	GG	GT	TT	GG	TT	GT	GT	GG	GT	GT	GT	GG	TT	GG
SNP_IGA_1_38008202	C/G	1	37779045	+	NA	NA	NA	NA	NA	NA	CC	CC	CC	GG	GC	CC	GC	GC	GC	GG	GC	GC	GC	GC	GC	GC	GC	CC	GC	CC	CC	CC	GC	GC	CC	CC	GC	GG	CC	GG	GC	GC	CC	GC	GC	GC	CC	GG	CC
SNP_IGA_1_38012497	C/T	1	37783326	+	NA	NA	NA	NA	NA	NA	CT	CC	CC	CC	CC	TT	CT	CC	CC	CC	CC	CT	CC	CT	CC	CT	CT	CC	CC	CC	CT	CT	CT	CC	CT	CC	CT	CC	CT	CC	CC	CT	CC	CC	CC	CT	CT	CC	CC
SNP_IGA_1_38013832	T/C	1	37784659	+	NA	NA	NA	NA	NA	NA	TT	CC	CC	TT	CC	TT	TT	CT	CT	CT	CT	TT	CT	TT	CC	TT	TT	CC	CC	CC	CT	CT	CT	CT	CT	CT	CT	CT	CT	CT	CT	TT	CC	CC	CT	TT	CT	CT	CC
SNP_IGA_1_38031296	T/C	1	37802041	+	NA	NA	NA	NA	NA	NA	TT	TT	TT	CC	TT	CT	CT	TT	CT	CT	CT	CC	CT	CC	CT	CT	CT	TT	TT	TT	TT	CT	TT	TT	TT	TT	CT	TT	CT	TT	CT	TT	TT	TT	CT	CT	TT	TT	TT
SNP_IGA_1_38035972	C/T	1	37806698	+	NA	NA	NA	NA	NA	NA	CC	TT	CT	TT	CC	CC	CT	CC	CT	CT	TT	CT	CT	CT	CC	CT	CT	CT	TT	TT	CT	CT	CC	CT	CT	CT	CC	CC	CT	CT	TT	CT	CT	CC	CT	CT	CC	TT	TT
SNP_IGA_1_38048683	C/T	1	37819311	+	NA	NA	NA	NA	NA	NA	CT	CC	CC	CC	CC	TT	CT	CC	CT	CC	CC	CT	CC	CT	CT	CT	CT	CC	CC	CC	CT	CT	CT	CC	CT	CC	CT	CC	CT	CC	CC	CT	CC	CC	CC	CT	CT	CC	CC
SNP_IGA_1_38051247	A/G	1	37821868	+	NA	NA	NA	NA	NA	NA	AG	AA	AA	AA	AA	GG	AG	AA	AG	AA	AA	AG	AA	AG	AG	AG	AG	AA	AA	AA	AG	AG	AG	AA	AG	AA	AG	AA	AG	AA	AA	AG	AA	AA	AA	AG	AG	AA	AA
SNP_IGA_1_38053633	A/G	1	37824249	+	NA	NA	NA	NA	NA	NA	AG	AA	AA	AA	AA	AG	AA	AA	AG	AA	AA	AA	AA	AA	AG	AG	AG	AA	AA	AA	AG	AA	AG	AA	AG	AA	AA	AA	AA	AA	AA	AG	AA	AA	AA	AA	AG	AA	AA
SNP_IGA_1_38054547	C/T	1	37825161	+	NA	NA	NA	NA	NA	NA	CT	CC	CC	CC	CC	TT	CT	CC	CT	CC	CC	CT	CC	CT	CT	CT	CT	CC	CC	CC	CT	CT	CT	CC	CT	CC	CT	CC	CT	CC	CC	CT	CC	CC	CC	CT	CT	CC	CC
SNP_IGA_1_38082240	A/C	1	37852612	+	NA	NA	NA	NA	NA	NA	CC	AC	AA	AC	AA	CC	AC	AA	AC	AC	AC	CC	CC	CC	AC	CC	AC	AC	AA	AC	CC	CC	AC	AC	AC	AA	CC	AC	AC	AC	AC	AC	AC	AA	AC	AC	AC	AA	AA
SNP_IGA_1_38113879	G/A	1	37884005	+	NA	NA	NA	NA	NA	NA	AG	AG	AG	AA	AG	GG	AA	AG	GG	AG	AA	AG	AG	AA	GG	AG	AG	GG	AA	AG	GG	AG	AG	GG	AG	AA	GG	AG	AA	GG	AA	GG	GG	AG	AG	AG	GG	AG	AA
SNP_IGA_1_38116704	A/C	1	37886824	+	NA	NA	NA	NA	NA	NA	AC	AA	AA	AA	AA	CC	AA	AA	AC	AA	AA	AC	AA	AA	AC	AC	AC	AA	AA	AA	AC	AA	AC	AA	AC	AA	AC	AA	AA	AA	AA	AC	AA	AA	AA	AA	AC	AA	AA
SNP_IGA_1_38125119	G/T	1	37895147	+	NA	NA	NA	NA	NA	NA	GT	GG	GG	GG	GG	TT	GG	GG	GG	GG	GG	GT	GG	GG	GG	GT	GT	GG	GG	GG	GT	GG	GT	GG	GT	GG	GT	GG	GG	GG	GG	GT	GG	GG	GG	GG	GT	GG	GG
SNP_IGA_1_38125709	C/G	1	37895731	+	NA	NA	NA	NA	NA	NA	GC	CC	CC	CC	CC	GG	GC	CC	GC	CC	GG	GG	GC	GC	CC	GG	GC	CC	GC	CC	GC	CC	GC	CC	GC	CC	GC	CC	CC	CC	GC	GG	CC	CC	GC	GC	GC	GC	CC
SNP_IGA_1_38127224	T/A	1	37897233	+	NA	NA	NA	NA	NA	NA	TT	TT	AA	TT	AA	TT	AT	AA	AT	AT	AA	AT	AT	AT	AT	AT	TT	AT	AT	TT	TT	TT	AT	AT	TT	AT	TT	AT	TT	AT	AT	AT	AT	AA	AA	AT	AT	AT	TT
SNP_IGA_1_38128500	G/A	1	37898505	+	NA	NA	NA	NA	NA	NA	AG	GG	GG	GG	GG	AA	GG	GG	GG	GG	GG	AG	GG	GG	GG	AG	AG	GG	GG	GG	AG	GG	AG	GG	AG	GG	AG	GG	GG	GG	GG	AG	GG	GG	GG	GG	AG	GG	GG
SNP_IGA_1_38172062	T/C	1	37941878	+	NA	NA	NA	NA	NA	NA	CT	CT	CC	CT	CT	TT	CC	CT	TT	CT	CC	CT	CT	CC	TT	CT	TT	CC	CT	CT	CT	CC	CT	CT	TT	CT	TT	TT	CT	CT	CT	TT	CC	CT	CC	CT	CT	TT	TT
SNP_IGA_1_38194845	C/A	1	37964532	+	NA	NA	NA	NA	NA	NA	CC	CC	AC	CC	AC	CC	AA	AC	AC	CC	AC	AC	AC	AA	CC	AC	CC	AC	AC	CC	CC	CC	CC	CC	CC	AC	CC	CC	CC	CC	AC	AC	AC	AC	AA	AA	AC	AC	CC
SNP_IGA_1_38265763	A/G	1	38034978	+	NA	NA	NA	NA	NA	NA	AA	AA	AA	AA	AA	AA	AA	AG	AA	AA	AG	AG	AG	AG	AA	AG	AA	AA	AA	AA	AA	AA	AA	AA	AA	AG	AA	AG	AA	AG	AG	AA	AA	AA	AG	AA	AA	AA	AA
SNP_IGA_1_38315896	G/A	1	38084819	+	NA	NA	NA	NA	NA	NA	AG	AG	GG	AA	GG	GG	AG	AG	AG	GG	AG	AG	AG	AA	GG	AG	AG	GG	AG	AG	GG	AG	AG	GG	AG	AA	GG	GG	AA	AA	AA	AG	GG	GG	AG	AA	GG	AG	AA
SNP_IGA_1_38316983	G/A	1	38085904	+	NA	NA	NA	NA	NA	NA	AG	AG	AG	GG	AG	AG	AG	AG	AG	AG	AG	GG	AG	GG	AA	AG	AG	AG	GG	AG	AA	AG	GG	AA	AG	GG	AG	AA	GG	GG	GG	AG	GG	AG	GG	GG	AG	GG	GG
SNP_IGA_1_38317355	T/C	1	38086274	+	NA	NA	NA	NA	NA	NA	CT	CT	TT	CC	TT	CT	CT	TT	CT	TT	TT	CT	TT	CT	TT	TT	CT	TT	CT	CT	TT	CT	CT	TT	CT	CC	CT	TT	CC	TT	CT	CT	TT	TT	TT	CC	TT	CT	CT
SNP_IGA_1_38329032	T/C	1	38097811	+	NA	NA	NA	NA	NA	NA	CT	CC	CC	CT	CC	CT	TT	TT	CT	CT	TT	TT	TT	TT	CT	CT	CC	CC	CT	CC	CC	CT	TT	CC	CC	CT	TT	TT	CT	TT	CT	CT	CC	CC	CT	CT	CC	TT	CT
SNP_IGA_1_38330836	C/G	1	38099590	+	NA	NA	NA	NA	NA	NA	GG	GG	GG	GC	GG	GC	CC	CC	GC	GG	CC	CC	CC	CC	GC	GC	GG	GG	GC	GG	GG	GC	CC	GG	GG	GG	CC	CC	GC	CC	GC	GC	GG	GG	GC	CC	GG	CC	GC
SNP_IGA_1_38341704	C/T	1	38110402	+	NA	NA	NA	NA	NA	NA	CC	CT	CT	CT	CT	CC	CT	CT	CT	CT	CT	CT	TT	CT	CC	CT	CT	CT	CT	CT	CC	CC	TT	CC	CT	TT	CT	CT	CT	CT	TT	CT	TT	CT	TT	CT	CT	TT	CT
SNP_IGA_1_38347460	T/C	1	38116148	+	NA	NA	NA	NA	NA	NA	TT	CT	CT	CT	CT	TT	CT	CT	CT	CT	CT	CT	CC	CT	TT	CT	CT	CT	CT	CT	TT	TT	CC	TT	CT	CC	CT	CT	CT	CT	CC	CT	CC	CT	CC	CT	CT	CC	CT
SNP_IGA_1_38349313	T/G	1	38117999	+	NA	NA	NA	NA	NA	NA	TT	GT	GT	GT	GT	TT	GT	GT	GT	GT	GT	GT	GG	GT	TT	GT	GT	GT	GT	GT	TT	TT	GG	TT	GT	GG	GT	GT	GT	GT	GG	GT	GG	GT	GG	GT	GT	GG	GT
SNP_IGA_1_38351020	T/A	1	38119704	+	NA	NA	NA	NA	NA	NA	TT	AT	AT	AT	AT	TT	AT	TT	AT	AT	AT	AT	AA	AT	TT	AT	AT	AT	AT	AT	TT	TT	AA	TT	AT	AA	AT	AT	AT	AT	AA	AT	AA	AT	AA	AT	AT	AA	AT
SNP_IGA_1_38351920	A/G	1	38120600	+	NA	NA	NA	NA	NA	NA	AA	AG	AG	AG	AG	AA	AG	AA	AG	AG	AG	AG	GG	AG	AA	AG	AG	AG	AG	AG	AA	AA	GG	AA	AG	GG	AG	AG	AG	AG	GG	AG	GG	AG	GG	AG	AG	GG	AG
SNP_IGA_1_38352166	C/T	1	38120846	+	NA	NA	NA	NA	NA	NA	CC	CT	CT	CT	CT	CC	CT	CC	CT	CT	CT	CT	TT	CT	CC	CT	CT	CT	CT	CT	CC	CC	TT	CC	CT	TT	CT	CT	CT	CT	TT	CT	TT	CT	TT	CT	CT	TT	CT
SNP_IGA_1_38354377	A/G	1	38123054	+	NA	NA	NA	NA	NA	NA	AA	AG	AG	AG	AG	AA	AG	AA	AG	AG	AG	AG	GG	AG	AA	AG	AG	AG	AG	AG	AA	AA	GG	AA	AG	GG	AG	AG	AG	AG	GG	AG	GG	AG	GG	AG	AG	GG	AG
SNP_IGA_1_38377575	A/G	1	38146101	+	NA	NA	NA	NA	NA	NA	AA	AG	AA	AG	AA	AA	AA	AA	AG	AG	AG	AA	AA	AA	AG	AA	AG	AA	AG	AG	AA	AA	GG	AA	AG	AG	AA	AA	AG	AA	AG	AG	AA	AA	AA	AG	AA	GG	AG
SNP_IGA_1_38377698	G/A	1	38146224	+	NA	NA	NA	NA	NA	NA	GG	AG	GG	AG	GG	GG	GG	GG	AG	AG	AG	GG	GG	GG	AG	GG	AG	GG	AG	AG	GG	GG	AA	GG	AG	AG	GG	GG	AG	AG	AG	AG	GG	GG	GG	AG	GG	AA	AA
SNP_IGA_1_38407532	C/T	1	38175890	+	NA	NA	NA	NA	NA	NA	CC	CC	CT	CC	CT	CC	CC	CT	CT	CT	TT	CT	TT	CT	CT	CT	CC	CT	CT	CC	CC	CC	CT	CC	CC	CC	CT	CT	CC	CT	CT	CC	TT	CT	TT	CC	CT	CC	TT
SNP_IGA_1_38407747	T/C	1	38176104	+	NA	NA	NA	NA	NA	NA	TT	TT	CT	TT	CT	TT	TT	CT	CT	CT	CC	CT	CC	CT	CT	CT	TT	CT	CT	TT	TT	TT	CT	TT	TT	TT	CT	CT	TT	CT	CT	TT	CC	CT	CC	TT	CT	TT	CC
SNP_IGA_1_38410975	A/C	1	38179317	+	NA	NA	NA	NA	NA	NA	AC	CC	AC	CC	AC	CC	CC	AC	AA	AC	AA	CC	NN	CC	AC	CC	CC	AC	AC	CC	CC	CC	AC	CC	CC	CC	CC	AA	CC	AC	CC	AC	AA	AC	AA	AC	AC	AC	AA
SNP_IGA_1_38413270	A/G	1	38181592	+	NA	NA	NA	NA	NA	NA	GG	AG	AA	AG	AA	AG	AA	AG	AG	AG	GG	AG	GG	AG	GG	GG	GG	AA	GG	AG	AG	AA	AG	AA	GG	AG	AG	AG	AG	AG	GG	AG	AA	AA	AG	AA	AG	AG	AG
SNP_IGA_1_38427976	T/C	1	38196241	+	NA	NA	NA	NA	NA	NA	CT	TT	TT	CT	CT	TT	CT	TT	CT	CC	TT	TT	TT	CT	CT	TT	TT	TT	CT	TT	TT	CT	CT	CT	TT	CT	TT	TT	CT	TT	TT	CT	TT	CT	TT	CC	TT	CT	CT
SNP_IGA_1_38430530	C/A	1	38198784	+	NA	NA	NA	NA	NA	NA	AA	AC	AC	CC	CC	AA	CC	AA	CC	CC	AC	AA	AA	AC	AC	AA	AC	AC	AC	AC	AA	AC	AC	AC	AC	CC	AA	AC	CC	AA	AC	AC	CC	CC	AC	CC	AC	CC	AC
SNP_IGA_1_38431420	G/A	1	38199671	+	NA	NA	NA	NA	NA	NA	GG	AG	AG	AG	AA	GG	AG	GG	AA	GG	NN	GG	GG	GG	AG	GG	AG	AG	AG	AG	GG	GG	AG	AG	AG	AA	GG	AG	AG	GG	AG	AG	AA	AA	AG	AA	AG	AA	AG
SNP_IGA_1_38431803	C/T	1	38200054	+	NA	NA	NA	NA	NA	NA	TT	CT	CT	CT	CC	TT	CT	TT	CC	TT	CT	TT	TT	TT	CT	TT	CT	CT	CT	CT	TT	TT	CT	CT	CT	CC	TT	CT	CT	TT	CT	CT	CC	CC	CT	CC	CT	CC	CC
SNP_IGA_1_38432398	G/A	1	38200648	+	NA	NA	NA	NA	NA	NA	AA	AG	AG	AG	GG	AA	AG	AA	GG	AA	AG	AA	AA	AA	AG	AA	AG	AG	AG	AG	AA	AA	AG	AG	AG	GG	AA	AG	AG	AA	AG	AG	GG	GG	AG	GG	AG	GG	GG
SNP_IGA_1_38448326	C/T	1	38216445	+	NA	NA	NA	NA	NA	NA	CC	CC	CT	CC	TT	TT	CT	CT	CT	TT	CT	TT	TT	CT	CT	CT	CC	CT	CC	CC	CC	CC	CT	CT	CC	CC	TT	CT	CC	CC	CT	CT	TT	TT	TT	TT	CT	CT	CC
SNP_IGA_1_38452932	T/A	1	38221033	+	NA	NA	NA	NA	NA	NA	TT	AT	AT	TT	AT	TT	TT	TT	AT	TT	TT	TT	TT	TT	TT	TT	TT	AT	TT	AT	AT	AT	AT	AT	TT	AT	TT	AT	TT	AT	TT	AT	TT	AT	TT	AT	TT	AA	TT
SNP_IGA_1_38454518	A/C	1	38222617	+	NA	NA	NA	NA	NA	NA	AA	AC	AC	AA	AA	AA	AA	AA	AA	AA	AA	AA	AA	AA	AA	AA	AA	AC	AA	AC	AC	AC	AC	AC	AA	AA	AA	AC	AA	AC	AA	AA	AA	AA	AA	AA	AA	AC	AA
SNP_IGA_1_38467930	A/G	1	38235963	+	NA	NA	NA	NA	NA	NA	GG	AG	AA	GG	AA	GG	GG	GG	AA	GG	GG	GG	GG	GG	AA	GG	GG	AA	AG	AG	AG	AG	AG	AG	GG	AG	GG	AG	GG	AG	GG	AG	AA	AA	AG	AA	AG	AA	AG
SNP_IGA_1_38473941	G/T	1	38241923	+	NA	NA	NA	NA	NA	NA	GG	TT	TT	GT	TT	GG	GG	GG	GT	GG	GG	GG	GG	GG	GG	GG	GT	TT	GT	TT	GT	GT	GG	GT	GT	GT	GG	GT	GT	GT	GT	GT	TT	TT	GT	TT	GT	GT	TT
SNP_IGA_1_38498914	G/A	1	38266717	+	NA	NA	NA	NA	NA	NA	AG	AG	AG	AG	AA	GG	AG	AG	AG	GG	GG	GG	AG	GG	GG	GG	AG	AG	AG	AG	GG	GG	AG	GG	AG	AG	AG	AG	AG	AA	AG	AG	AA	AA	AA	AA	AG	AA	AA
SNP_IGA_1_38503115	C/T	1	38270910	+	NA	NA	NA	NA	NA	NA	CT	CT	CT	CT	TT	CC	CT	CT	CT	CC	CC	CC	CT	CC	CC	CC	CT	CT	TT	CT	CC	CC	CT	CC	CT	TT	CT	CT	CT	TT	CT	CT	TT	TT	TT	TT	CT	TT	TT
SNP_IGA_1_38504328	C/T	1	38272119	+	NA	NA	NA	NA	NA	NA	TT	CT	CC	TT	CT	CT	TT	CT	CT	TT	TT	CT	TT	TT	CT	TT	TT	CC	TT	CT	CT	CT	CT	CT	TT	CT	CT	CT	TT	TT	TT	TT	CC	CT	CT	TT	CT	TT	TT
SNP_IGA_1_38517236	A/G	1	38284967	+	NA	NA	NA	NA	NA	NA	AA	AG	AG	AA	AA	AA	AA	GG	AA	AA	AA	AA	AA	AA	AA	AA	AA	AG	AA	AG	AG	AG	AA	AG	AA	AA	AA	AG	AA	AG	AA	AA	AA	AA	AA	AG	AA	AA	AA
SNP_IGA_1_38517559	G/T	1	38285289	+	NA	NA	NA	NA	NA	NA	GG	GT	GT	GG	GG	GG	GG	TT	GG	GG	GG	GG	GG	GG	GG	GG	GG	GT	GG	GT	GT	GT	GG	GT	GG	GG	GG	GT	GG	TT	GG	GG	GG	GG	GG	GT	GG	GG	GG
SNP_IGA_1_38522954	C/T	1	38290659	+	NA	NA	NA	NA	NA	NA	CC	CT	CT	CC	CC	CC	CC	TT	CC	CC	CC	CC	CC	CC	CC	CC	CC	CT	CC	CT	CT	CT	CC	CT	CC	CC	CC	CT	CC	TT	CC	CC	CC	CC	CC	CT	CC	CC	CC
SNP_IGA_1_38523082	G/A	1	38290787	+	NA	NA	NA	NA	NA	NA	GG	AG	AG	GG	GG	GG	AG	AA	GG	GG	GG	GG	GG	GG	GG	GG	GG	AG	GG	AG	AG	AG	GG	AG	GG	GG	GG	AG	GG	AA	GG	GG	GG	GG	GG	AG	GG	GG	GG
SNP_IGA_1_38524792	G/C	1	38292488	+	NA	NA	NA	NA	NA	NA	GG	GC	GC	GG	GG	GG	GC	CC	GG	GG	GG	GG	GG	GG	GG	GG	GG	GC	GG	GC	GC	GC	GG	GC	GG	GG	GG	GC	GG	CC	GG	GG	GG	GG	GG	GC	GG	GG	GG
SNP_IGA_1_38577733	C/T	1	38345326	+	NA	NA	NA	NA	NA	NA	CC	CT	CT	CC	CC	CT	CT	CT	CT	CC	CC	CT	CC	CC	CT	CC	CC	CT	CT	CT	CT	CT	CT	CT	CC	CT	CT	CT	CC	TT	CC	CC	CC	CC	CC	CC	CC	CC	CC
SNP_IGA_1_38582107	G/A	1	38349674	+	NA	NA	NA	NA	NA	NA	AG	AG	AG	GG	AG	AG	GG	AG	GG	AG	AA	AG	AA	AG	AG	AA	AG	AG	GG	AG	AA	AG	AG	AA	AG	AG	AG	AA	GG	AG	AG	AG	GG	AG	AG	GG	AG	AG	AG
SNP_IGA_1_38583605	T/C	1	38351155	+	NA	NA	NA	NA	NA	NA	TT	TT	CT	CT	CT	CT	CT	CT	TT	CC	CT	CT	CT	CT	TT	CT	CT	CT	TT	TT	TT	TT	TT	CT	TT	TT	TT	TT	TT	CT	CC	TT	CC	CT	CT	CT	CT	TT	CT
SNP_IGA_1_38596633	G/A	1	38364064	+	NA	NA	NA	NA	NA	NA	AG	AG	AG	AG	AG	AG	AG	AA	GG	AG	AA	AG	AA	AG	AG	AA	AA	AG	AG	AG	AA	AG	AA	AA	AG	GG	AG	AA	GG	AA	AA	AG	GG	AG	AG	GG	AG	GG	AA
SNP_IGA_1_38597309	A/C	1	38364736	+	NA	NA	NA	NA	NA	NA	AA	AA	AA	AA	AA	AA	AC	AA	AA	AA	AA	AA	AA	AA	AA	AA	AA	AA	AA	AA	AA	AA	AA	AA	AA	AA	AA	AA	AA	AA	AA	AA	AA	AA	AA	AA	AA	AA	AA
SNP_IGA_1_38613896	G/T	1	38381190	+	NA	NA	NA	NA	NA	NA	GG	GG	GG	GG	GG	GG	GG	GG	GG	GG	GG	GG	GG	GG	GG	GG	GG	GG	GG	GG	GG	GG	GG	GG	GG	GG	GG	GG	GG	GG	GG	GG	GG	GG	GG	GG	GG	GG	GG
SNP_IGA_1_38617260	A/G	1	38384530	+	NA	NA	NA	NA	NA	NA	AA	AG	AG	AA	AA	AA	AA	AG	AA	AA	AA	AA	AA	AA	AA	AA	AA	AG	AA	AG	AG	AG	AA	AG	AA	AA	AA	AG	AA	GG	AA	AA	AA	AA	AA	AA	AA	AA	AA
SNP_IGA_1_38617995	A/G	1	38385261	+	NA	NA	NA	NA	NA	NA	AA	AG	AG	AA	AA	AA	AA	AG	AA	AA	AA	AA	AA	AA	AA	AA	AA	AG	AA	AG	AG	AG	AA	AG	AA	AA	AA	AG	AA	GG	AA	AA	AA	AA	AA	AA	AA	AA	AA
SNP_IGA_1_38620206	G/C	1	38387463	+	NA	NA	NA	NA	NA	NA	GG	GG	GG	GG	GG	GC	GG	CC	GG	GC	GC	GC	CC	GC	GC	GC	GG	GG	GC	GG	GG	GG	GC	GC	GG	GG	GC	GC	GG	GC	GC	GG	GG	GG	GC	GG	GG	GG	GG
SNP_IGA_1_38655456	C/T	1	38422492	+	NA	NA	NA	NA	NA	NA	CC	CC	CC	CT	CC	CT	CT	CC	CT	CT	CC	CT	CC	CT	CT	CC	CC	CC	CC	CC	CC	CT	CC	CT	CC	CC	CT	CC	CT	CT	CT	CC	CC	CC	CC	CC	CC	CC	CC
SNP_IGA_1_38656021	C/T	1	38423054	+	NA	NA	NA	NA	NA	NA	CC	CC	CC	CC	CC	CT	CC	CC	CT	CC	CC	CT	CC	CC	CT	CC	CC	CC	CC	CC	CC	CC	CC	CT	CC	CC	CT	CC	CC	CC	CT	CC	CC	CC	CC	CC	CC	CC	CC
SNP_IGA_1_38656345	A/G	1	38423378	+	NA	NA	NA	NA	NA	NA	AG	AG	AA	AA	AA	AG	AG	AG	GG	AA	AA	AG	AA	AA	AG	AA	AA	AA	GG	AG	AA	AA	GG	AG	AG	AG	AG	AA	AA	AA	AG	AG	AA	AA	AA	AG	AA	AG	AA
SNP_IGA_1_38656618	G/A	1	38423651	+	NA	NA	NA	NA	NA	NA	AG	AG	AA	AG	AA	AG	GG	AG	GG	AG	AA	AG	AA	AG	AG	AA	AA	AA	GG	AG	AA	AG	GG	AG	AG	AG	AG	AA	AG	AG	AG	AG	AA	AA	AA	AG	AA	AG	AA
SNP_IGA_1_38657342	G/A	1	38424375	+	NA	NA	NA	NA	NA	NA	AG	AG	AA	AG	AA	AG	GG	AG	GG	AG	AA	AG	AA	AG	AG	AA	AA	AA	GG	AG	AA	AG	GG	AG	AG	AG	AG	AA	AG	AG	AG	AG	AA	AA	AA	AG	AA	AG	AA
SNP_IGA_1_38658648	A/G	1	38425681	+	NA	NA	NA	NA	NA	NA	AG	AG	GG	AG	GG	AG	AA	AG	AA	AG	GG	AG	GG	AG	AG	GG	GG	GG	AA	AG	GG	AG	AA	AG	AG	AG	AG	GG	AG	AG	AG	AG	GG	GG	GG	AG	GG	AG	GG
SNP_IGA_1_38664794	C/A	1	38431813	+	NA	NA	NA	NA	NA	NA	AC	AC	AA	AC	AA	AC	CC	AC	CC	AC	AA	AC	AA	AC	AC	AA	AA	AA	CC	AC	AA	AC	CC	AC	AC	AC	AC	AA	AC	AC	AC	AC	AA	AA	AA	AC	AA	AC	AA
SNP_IGA_1_38669891	T/A	1	38436884	+	NA	NA	NA	NA	NA	NA	AT	AT	TT	TT	TT	AT	AT	AT	AT	TT	TT	AT	TT	TT	TT	TT	TT	TT	AA	AT	TT	TT	AA	TT	AT	AT	AT	TT	TT	TT	TT	AT	TT	TT	TT	AT	TT	AT	TT
SNP_IGA_1_38702236	C/T	1	38469007	+	NA	NA	NA	NA	NA	NA	CC	CC	CT	CC	CT	CT	CC	CC	CT	CT	CT	CT	CT	CT	CT	CT	CC	CT	CC	CC	CC	CC	CC	CC	CC	CT	CC	CC	CC	CC	CT	CC	TT	CT	TT	CC	CT	CC	CC
SNP_IGA_1_38714840	A/C	1	38481522	+	NA	NA	NA	NA	NA	NA	AA	AA	AC	AA	AC	AA	AA	AA	AA	AA	AA	AA	AA	AA	AA	AA	AA	AC	AA	AA	AA	AA	AA	AC	AA	AA	AA	AA	AA	AA	AA	AA	CC	AC	AC	AA	AC	AA	AA
SNP_IGA_1_38715325	C/A	1	38482007	+	NA	NA	NA	NA	NA	NA	AA	AC	AC	CC	CC	AC	CC	AC	CC	AC	AA	AC	AC	AC	CC	AA	AC	AC	AC	AC	AA	AC	AA	AC	AC	CC	CC	AC	CC	AA	AA	AC	CC	CC	CC	CC	AC	CC	AC
SNP_IGA_1_38717203	A/G	1	38483872	+	NA	NA	NA	NA	NA	NA	AA	AA	AG	AA	AG	AA	AA	AA	AA	AA	AA	AA	AA	AA	AA	AA	AA	AG	AA	AA	AA	AA	AA	AG	AA	AA	AA	AA	AA	AA	AA	AA	GG	AG	AG	AA	AG	AA	AA
SNP_IGA_1_38723783	C/T	1	38490404	+	NA	NA	NA	NA	NA	NA	CC	TT	TT	CT	CT	CC	CT	CC	CC	CT	CC	CC	CT	CT	CC	CC	CC	TT	CT	TT	CT	TT	CC	CT	CT	TT	CT	TT	CT	CT	CT	CC	TT	CT	CT	CC	CT	CC	CT
SNP_IGA_1_38725377	C/T	1	38491994	+	NA	NA	NA	NA	NA	NA	CC	TT	TT	CT	CT	CC	CT	CC	CC	CT	CC	CC	CT	CT	CC	CC	CC	TT	CT	TT	CT	TT	CC	CT	CT	TT	CT	TT	CT	CT	CT	CC	TT	CT	CT	CC	CT	CC	CT
SNP_IGA_1_39000515	T/A	1	38765716	+	NA	NA	NA	NA	NA	NA	AT	AT	AA	AA	AT	AT	AA	AT	AT	AT	TT	AT	AT	AT	AA	AT	AA	AA	TT	AT	AA	AA	AT	AT	AA	TT	AA	AA	AT	AT	AT	AT	AA	AT	AT	TT	AA	TT	AT
SNP_IGA_1_39000969	A/G	1	38766168	+	NA	NA	NA	NA	NA	NA	AG	AG	AA	AA	AA	AA	AA	AG	AG	AA	AG	AA	AA	AA	AA	AA	AA	AA	AG	AA	AA	AA	AG	AA	AA	AA	AA	AA	AG	AG	AA	AG	AA	AA	AG	GG	AA	GG	AG
SNP_IGA_1_39008869	G/C	1	38774028	+	NA	NA	NA	NA	NA	NA	GC	GC	CC	CC	GC	GC	CC	GC	GC	GC	GC	GC	GC	GC	CC	GC	CC	CC	GG	CC	CC	CC	GC	GC	CC	GC	CC	CC	GC	GC	GC	GC	CC	GC	GC	GG	CC	GC	GC
SNP_IGA_1_39010072	T/C	1	38775230	+	NA	NA	NA	NA	NA	NA	TT	CT	TT	TT	TT	CT	TT	TT	TT	CT	CT	CT	CT	CT	TT	CT	TT	TT	CC	TT	TT	TT	TT	TT	TT	CT	TT	TT	TT	TT	CT	TT	TT	TT	TT	TT	TT	TT	CT
SNP_IGA_1_39011203	G/A	1	38776358	+	NA	NA	NA	NA	NA	NA	GG	AG	GG	GG	AG	AG	GG	AG	GG	AG	AG	AG	AG	AG	GG	AG	GG	GG	AA	GG	GG	GG	GG	AG	GG	AG	GG	GG	GG	GG	AG	GG	GG	AG	AG	GG	GG	GG	AG
SNP_IGA_1_39011402	T/C	1	38776557	+	NA	NA	NA	NA	NA	NA	CT	CT	CC	CC	CT	CT	CC	CT	CT	CT	TT	CT	CT	CT	CC	CT	CC	CC	TT	CC	CC	CC	CT	CT	CC	CT	CC	CC	CC	CT	CT	CT	CC	CT	CT	TT	CC	TT	CT
SNP_IGA_1_39014339	T/A	1	38779481	+	NA	NA	NA	NA	NA	NA	AT	AT	AA	AA	AT	AT	AA	AT	AT	AT	TT	AT	AT	AT	AA	AT	AA	AA	TT	AA	AA	AA	AT	AT	AA	AT	AA	AA	AA	AT	AT	AT	AA	AT	AT	TT	AA	TT	AT
SNP_IGA_1_39021940	G/A	1	38787034	+	NA	NA	NA	NA	NA	NA	AA	AG	AG	GG	AG	GG	GG	AA	AG	AG	GG	GG	GG	GG	AG	AG	AG	AG	GG	NN	AA	AG	AG	AA	AG	GG	GG	AG	GG	AA	AG	AA	GG	AG	AG	AA	AG	AA	AG
SNP_IGA_1_39022343	G/A	1	38787436	+	NA	NA	NA	NA	NA	NA	AA	AG	AG	GG	AG	GG	GG	AA	AG	AG	GG	GG	GG	GG	AG	AG	AG	AG	GG	AG	AA	AG	AG	AA	AG	GG	GG	AG	GG	AA	AG	AA	GG	AG	AG	AA	AG	AA	AG
SNP_IGA_1_39023654	T/C	1	38788743	+	NA	NA	NA	NA	NA	NA	CC	CT	CT	TT	CT	TT	TT	CC	CT	CT	TT	TT	TT	TT	CT	CT	CT	CT	TT	CT	CC	CT	CT	CC	CT	TT	TT	CT	TT	CC	CT	CC	TT	CT	CT	CC	CT	CC	CT
SNP_IGA_1_39044010	G/A	1	38808959	+	NA	NA	NA	NA	NA	NA	GG	GG	AG	GG	AA	GG	GG	GG	GG	GG	GG	GG	GG	GG	GG	GG	GG	AG	GG	GG	GG	GG	AG	AG	GG	GG	GG	AG	GG	GG	GG	GG	AA	AA	AG	GG	AG	AG	GG
SNP_IGA_1_39470261	G/A	1	39233223	+	NA	NA	NA	NA	NA	NA	GG	AG	GG	GG	AG	GG	AG	GG	GG	GG	GG	GG	GG	GG	GG	GG	GG	GG	AG	AG	GG	GG	AA	AG	GG	AA	GG	AG	GG	GG	GG	GG	GG	AG	GG	AG	GG	AG	AG
SNP_IGA_1_39547096	C/G	1	39309197	+	NA	NA	NA	NA	NA	NA	CC	CC	CC	GC	GC	GG	GC	CC	CC	GC	GC	GG	GC	GG	CC	GC	CC	CC	GG	CC	CC	GC	GG	CC	GC	GC	GC	GC	GC	CC	GC	CC	CC	GC	CC	GC	CC	GC	GC
SNP_IGA_1_39559578	T/C	1	39321581	+	NA	NA	NA	NA	NA	NA	TT	TT	TT	CT	TT	TT	CT	TT	TT	TT	TT	TT	TT	CT	TT	TT	TT	TT	TT	TT	TT	CT	TT	TT	CT	TT	TT	TT	CT	TT	TT	TT	TT	TT	TT	TT	TT	CT	CT
SNP_IGA_1_39630475	A/T	1	39392079	+	NA	NA	NA	NA	NA	NA	TT	AT	AT	TT	AA	TT	TT	TT	AT	TT	TT	TT	TT	TT	TT	TT	TT	AT	AT	TT	TT	TT	TT	AT	TT	AT	TT	TT	TT	TT	TT	AT	AA	AA	AT	AT	AT	AA	AT
SNP_IGA_1_39639086	A/G	1	39400638	+	NA	NA	NA	NA	NA	NA	AA	AG	AG	AA	GG	AA	AA	AA	AG	AA	AG	AA	AA	AA	AA	AA	AA	AG	AG	AA	AA	AA	AG	AG	AA	AG	AA	AA	AA	AA	AA	AG	GG	GG	AG	GG	AG	AG	AA
SNP_IGA_1_39669208	T/G	1	39430538	+	NA	NA	NA	NA	NA	NA	TT	GT	GT	TT	TT	TT	GT	TT	TT	TT	TT	TT	TT	TT	TT	TT	TT	GT	TT	GT	GT	GT	GT	GT	TT	TT	TT	TT	GT	TT	GT	TT	TT	TT	TT	TT	TT	TT	TT
SNP_IGA_1_39671124	T/C	1	39432446	+	NA	NA	NA	NA	NA	NA	CT	CT	CT	CC	TT	CC	CC	CT	CT	CC	CC	CC	CC	CC	CT	CT	CT	CT	CT	CC	CT	CC	CC	CT	CT	CT	CC	CT	CC	CT	CC	TT	TT	TT	CT	TT	TT	TT	CT
SNP_IGA_1_39678176	A/T	1	39439458	+	NA	NA	NA	NA	NA	NA	AT	AT	AT	TT	AA	TT	AT	AT	AA	AT	TT	TT	TT	TT	AA	AT	AT	AT	AT	TT	AT	TT	TT	AT	AT	AT	TT	TT	AT	AT	TT	AA	AA	AA	AT	AA	AA	AT	TT
SNP_IGA_1_39681107	G/A	1	39442380	+	NA	NA	NA	NA	NA	NA	AG	AG	GG	GG	GG	GG	AG	GG	AG	AG	GG	GG	GG	GG	AA	AG	AG	GG	GG	GG	AG	GG	GG	GG	AG	GG	GG	GG	AG	GG	GG	AG	GG	GG	GG	GG	AG	GG	GG
SNP_IGA_1_39690144	A/T	1	39451338	+	NA	NA	NA	NA	NA	NA	AA	AA	AA	AA	AA	AA	AT	AA	AA	AA	AA	AA	AA	AA	AA	AA	AA	AA	AA	AA	AA	AA	AA	AA	AA	AA	AA	AA	AA	AA	AA	AA	AA	AA	AA	AA	AA	AA	AA
SNP_IGA_1_39878890	A/C	1	39638939	+	NA	NA	NA	NA	NA	NA	AC	AA	AA	AC	AC	AC	AC	AC	AA	AC	AC	AC	AC	AA	AA	AA	AC	AA	AA	AA	AC	AA	AA	AA	AA	AA	CC	CC	AC	AA	AA	AA	AA	AC	AC	AA	AA	AC	CC
SNP_IGA_1_39881869	C/T	1	39641913	+	NA	NA	NA	NA	NA	NA	TT	CC	CT	CT	TT	CC	CC	CT	CC	CT	CT	CC	CT	CC	CT	CT	TT	CT	CC	CC	CT	CC	CC	CT	CT	CC	CT	TT	CT	CC	CC	CT	TT	TT	TT	CC	TT	CC	CT
SNP_IGA_1_39896146	G/T	1	39656086	+	NA	NA	NA	NA	NA	NA	GG	GT	GT	GG	GT	GT	GG	GG	GG	GG	GG	GT	GG	GG	GG	GG	GG	GT	GG	GG	GG	GG	GT	GG	GG	GG	GT	GG	GG	GG	GG	GG	TT	GT	GT	GG	GT	GG	GG
SNP_IGA_1_39913121	A/C	1	39672928	+	NA	NA	NA	NA	NA	NA	AA	AC	AC	AA	AC	AA	AC	AA	AC	AC	AA	AA	AA	AA	AA	AA	AA	AC	AA	CC	AC	AC	CC	CC	AA	AC	AA	AA	AA	AA	AC	AA	AA	AC	AA	AA	AA	AA	AA
SNP_IGA_1_39920966	A/G	1	39680684	+	NA	NA	NA	NA	NA	NA	GG	AA	AG	AG	AG	AA	AA	AG	AA	AA	AA	AA	AG	AA	AG	AG	GG	AG	AA	AG	AA	AA	AA	AG	AG	GG	AG	AG	AA	AA	AA	GG	GG	AG	GG	AG	GG	AG	AA
SNP_IGA_1_39935276	A/G	1	39694812	+	NA	NA	NA	NA	NA	NA	AG	AG	AG	GG	GG	AG	AG	AG	AA	AA	AG	AG	AG	AG	AA	AA	AG	AG	AA	AA	AA	AG	AA	AG	AA	AG	GG	GG	AG	AG	AA	AG	GG	GG	AG	GG	AG	AG	AA
SNP_IGA_1_39965735	A/G	1	39725123	+	NA	NA	NA	NA	NA	NA	AG	AA	AA	GG	AG	AA	AA	AG	AA	AA	AG	AA	AG	AG	AA	AA	AG	AA	AA	AA	AA	AG	AA	AG	AA	AA	AG	GG	AG	AG	AA	AA	AA	AG	AA	AA	AA	AA	AA
SNP_IGA_1_39965949	T/C	1	39725337	+	NA	NA	NA	NA	NA	NA	TT	CT	CT	TT	TT	CT	CT	CT	CC	CC	CT	CT	CT	CT	CT	CT	TT	CT	CT	CC	CC	CT	CC	CT	CT	CT	TT	TT	CT	CT	CC	TT	TT	TT	TT	TT	TT	CT	CC
SNP_IGA_1_39968252	T/C	1	39727624	+	NA	NA	NA	NA	NA	NA	CT	CT	CT	CC	CT	CT	CT	CC	CC	CC	CC	CT	CC	CC	CT	CT	CT	CT	CT	CC	CC	CC	CC	CC	CT	CT	CT	CC	CC	CC	CC	TT	TT	CT	TT	TT	TT	CT	CC
SNP_IGA_1_39968377	A/G	1	39727749	+	NA	NA	NA	NA	NA	NA	AA	AG	AG	AA	AA	AG	AG	AG	GG	GG	AG	AG	AG	AG	AG	AG	AA	AG	AG	GG	GG	AG	GG	AG	AG	AG	AA	AA	AG	AG	GG	AA	AA	AA	AA	AA	AA	AG	GG
SNP_IGA_1_39973986	T/G	1	39733333	+	NA	NA	NA	NA	NA	NA	GT	GT	GT	GG	GT	GT	GT	GG	GG	GG	GG	GT	GG	GG	GT	GT	GT	GT	GT	GG	GG	GG	GG	GG	GT	GG	GT	GG	GG	GG	GG	TT	TT	GT	TT	TT	TT	GT	GG
SNP_IGA_1_39975595	C/G	1	39734937	+	NA	NA	NA	NA	NA	NA	GC	GC	GC	GG	GC	GC	GC	GG	GG	GG	GG	GC	GG	GG	GC	GC	GC	GC	GC	GG	GG	GG	GG	GG	GC	GC	GC	GG	GG	GG	GG	CC	CC	GC	CC	CC	CC	GC	GG
SNP_IGA_1_39989880	G/A	1	39749093	+	NA	NA	NA	NA	NA	NA	GG	AG	AG	AG	GG	GG	GG	GG	AA	AG	AG	GG	GG	AG	AG	GG	GG	AG	AG	AA	AG	AA	AG	AG	GG	AG	GG	AG	AG	AG	AG	GG	GG	GG	GG	GG	GG	AG	GG
SNP_IGA_1_39990483	C/T	1	39749695	+	NA	NA	NA	NA	NA	NA	CC	CT	CT	CT	CC	CC	CC	CC	TT	CT	CT	CC	CC	CT	CT	CC	CC	CT	CT	TT	CT	TT	CT	CT	CC	CT	CC	CT	CT	CT	CT	CC	CC	CC	CC	CC	CC	CT	CC
SNP_IGA_1_39991893	G/A	1	39751099	+	NA	NA	NA	NA	NA	NA	GG	GG	GG	AG	GG	GG	GG	GG	AG	GG	AG	GG	GG	AG	AG	GG	GG	GG	GG	GG	GG	AG	AG	GG	GG	GG	GG	AG	AG	AG	GG	GG	GG	GG	GG	GG	GG	AG	GG
SNP_IGA_1_40027120	T/C	1	39786068	+	NA	NA	NA	NA	NA	NA	TT	TT	TT	CT	TT	TT	TT	TT	TT	TT	TT	TT	TT	CT	TT	TT	TT	TT	TT	TT	TT	CT	CT	TT	TT	TT	TT	TT	CT	CT	TT	TT	TT	TT	TT	TT	TT	TT	CT
SNP_IGA_1_40034571	T/A	1	39793466	+	NA	NA	NA	NA	NA	NA	TT	AT	AA	TT	AT	TT	TT	TT	AT	AT	AT	TT	TT	TT	TT	TT	TT	AA	AT	AT	AT	AT	TT	AA	TT	AT	TT	TT	TT	TT	AT	TT	AA	AT	AT	TT	AT	TT	TT
SNP_IGA_1_40039159	A/G	1	39798043	+	NA	NA	NA	NA	NA	NA	AG	AA	AA	GG	AA	AA	AG	AG	AG	AA	AA	AA	AG	AG	GG	AG	GG	AA	AA	AA	AG	AG	AG	AA	AG	AA	AG	GG	AG	AG	AA	GG	AA	AA	AG	AG	AG	GG	GG
SNP_IGA_1_40042597	G/C	1	39801471	+	NA	NA	NA	NA	NA	NA	GC	GC	GG	CC	GG	GG	GC	GC	GC	GG	GG	GG	GC	GC	CC	GC	CC	GG	GG	GG	GC	GC	GC	GG	GC	GG	GC	CC	GC	GC	GG	CC	GG	GG	GC	GC	GC	CC	CC
SNP_IGA_1_40064315	C/T	1	39823033	+	NA	NA	NA	NA	NA	NA	CC	CC	CC	TT	CC	CT	TT	TT	CC	CT	CT	CT	TT	TT	CC	CT	CT	CC	CT	CC	CT	CT	CT	CC	CT	CC	CT	TT	TT	TT	CT	CT	CC	CC	CC	CT	CC	TT	TT
SNP_IGA_1_40070825	A/G	1	39829459	+	NA	NA	NA	NA	NA	NA	AG	AA	AA	GG	AA	AG	GG	GG	AG	AG	AG	AG	GG	GG	GG	GG	GG	AA	AG	AA	AG	AG	GG	AA	GG	AA	AG	GG	GG	GG	AG	GG	AA	AA	AG	AG	AG	GG	GG
SNP_IGA_1_40081519	A/T	1	39840060	+	NA	NA	NA	NA	NA	NA	AT	AA	AA	AT	AA	AT	AT	AA	AT	AA	AA	AT	AA	AT	TT	AT	AT	AA	AA	AA	AT	AT	TT	AA	AT	AA	AT	AT	AT	AT	AA	TT	AA	AA	AT	TT	AT	TT	AT
SNP_IGA_1_40086077	A/G	1	39844561	+	NA	NA	NA	NA	NA	NA	AA	AA	AA	AG	AA	GG	GG	AA	AG	AG	AG	GG	AG	GG	AG	AG	AA	AA	AG	AA	AG	AG	AG	AA	AG	AA	AG	AG	GG	AG	AG	AG	AA	AA	AA	GG	AA	GG	AG
SNP_IGA_1_40142998	G/A	1	39901181	+	NA	NA	NA	NA	NA	NA	AG	GG	AG	GG	AG	GG	GG	AG	GG	GG	GG	GG	AG	GG	AG	AG	AG	AG	AG	GG	GG	GG	AG	GG	AG	GG	AG	AG	GG	GG	GG	AG	AA	AG	AA	GG	AA	AG	GG
SNP_IGA_1_40158967	C/T	1	39917022	+	NA	NA	NA	NA	NA	NA	CT	CT	CT	CC	TT	CT	TT	CT	CT	CT	CT	CT	CT	CT	CT	CT	CC	CT	CT	CT	CC	CC	CT	CT	CT	TT	CC	CT	CT	TT	CT	CT	TT	TT	CT	TT	CT	CT	CT
SNP_IGA_1_40159440	C/T	1	39917494	+	NA	NA	NA	NA	NA	NA	CT	CT	CT	CC	TT	CT	TT	CT	CT	CT	CT	CT	CT	CT	CT	CT	CC	CT	CT	CT	CC	CC	CT	CT	CT	TT	CC	CT	CT	TT	CT	CT	TT	TT	CT	TT	CT	CT	CT
SNP_IGA_1_40165462	T/C	1	39923463	+	NA	NA	NA	NA	NA	NA	CC	TT	CT	TT	CT	CT	TT	TT	CT	TT	TT	CT	TT	TT	CC	CT	CT	CT	TT	TT	TT	TT	CC	TT	CT	TT	CT	TT	TT	TT	TT	CT	CC	CT	CC	TT	CC	CT	TT
SNP_IGA_1_40182953	A/C	1	39940800	+	NA	NA	NA	NA	NA	NA	AA	AC	AA	AC	AA	AC	AA	AA	AA	AC	AC	AC	AA	AC	AA	AA	AC	AA	AC	AA	AC	AC	AA	AC	AA	AA	AC	AC	AC	AA	AA	AA	AA	AA	AA	AA	AA	AA	AC
SNP_IGA_1_40186569	T/C	1	39944408	+	NA	NA	NA	NA	NA	NA	TT	CT	TT	CT	TT	CT	TT	TT	TT	CT	CT	CT	TT	CT	TT	TT	CT	TT	CT	TT	CT	CT	TT	CT	TT	TT	CT	CT	CT	TT	TT	TT	TT	TT	TT	TT	TT	TT	CT
SNP_IGA_1_40228383	C/G	1	39985934	+	NA	NA	NA	NA	NA	NA	GC	GG	GC	GC	CC	CC	GC	CC	GG	CC	GC	CC	CC	GC	GC	CC	GC	GC	GC	GC	GG	GG	GC	GC	CC	GC	GC	GG	GC	GC	GC	CC	GC	GC	CC	GC	CC	GC	GC
SNP_IGA_1_40229076	G/T	1	39986627	+	NA	NA	NA	NA	NA	NA	GG	GT	GT	GT	GT	GT	GT	GG	GG	GG	GT	GT	GG	GT	GG	GG	GT	GT	GG	GG	GT	GT	GT	GG	GG	GG	TT	TT	GT	GT	GG	GG	GT	GG	GT	GG	GT	GT	GT
SNP_IGA_1_40243162	G/C	1	40000617	+	NA	NA	NA	NA	NA	NA	GC	GC	CC	GG	GC	GC	GC	GG	GC	GG	GG	GC	GG	GG	GG	GG	GG	CC	GC	GC	GC	GC	GG	GC	GG	GC	GC	GG	GG	GG	GC	GG	CC	GC	GC	GC	GC	GG	GG
SNP_IGA_1_40423600	T/A	1	40180138	+	NA	NA	NA	NA	NA	NA	AT	AA	AT	TT	AT	AT	AT	AT	AA	AT	AT	AT	TT	TT	AT	TT	AT	AT	TT	AT	AA	AT	AT	AA	TT	TT	AA	AA	TT	AA	AT	TT	TT	AT	TT	TT	TT	AT	AA
SNP_IGA_1_40424955	T/C	1	40181493	+	NA	NA	NA	NA	NA	NA	CT	CC	CT	TT	CT	CT	CT	CT	CC	CT	CT	CT	TT	TT	CT	TT	CT	CT	TT	CT	CC	CT	CT	CC	TT	TT	CC	CC	TT	CC	CT	TT	TT	CT	TT	TT	TT	CC	CC
SNP_IGA_1_40529743	C/G	1	40285671	+	NA	NA	NA	NA	NA	NA	CC	GC	GC	GC	GG	CC	GC	GC	GC	CC	GC	CC	CC	CC	GC	CC	GC	GC	CC	CC	GC	CC	GG	GC	CC	GC	CC	GC	CC	GG	CC	GC	GG	GG	GC	GG	GC	GG	GG
SNP_IGA_1_40550770	T/G	1	40306566	+	NA	NA	NA	NA	NA	NA	GT	GT	TT	TT	TT	GG	GG	GG	GT	GT	GG	GG	GG	GT	GT	GT	GT	TT	GT	GT	GT	TT	GT	GT	GT	GT	GT	GT	GT	GG	GT	TT	TT	TT	TT	TT	TT	GT	GG
SNP_IGA_1_40610240	T/C	1	40365731	+	NA	NA	NA	NA	NA	NA	CC	CT	TT	TT	TT	CC	CC	CT	TT	CT	CT	CC	CC	CT	CT	CC	CC	TT	CT	CT	TT	TT	CT	CT	CC	CT	CC	CT	CT	CT	CT	CT	TT	TT	CT	TT	CT	CT	TT
SNP_IGA_1_40649715	C/G	1	40405044	+	NA	NA	NA	NA	NA	NA	CC	GC	GG	GG	GG	CC	CC	CC	GG	CC	CC	CC	CC	GC	GC	CC	CC	GG	GC	GC	GC	GG	GC	GC	CC	GC	CC	CC	GC	CC	GC	GC	GG	GG	GC	GG	GC	GC	GC
SNP_IGA_1_40651665	C/T	1	40406979	+	NA	NA	NA	NA	NA	NA	CT	CT	CC	CC	CC	TT	TT	CC	CC	CT	CT	TT	CT	CT	CC	CT	CT	CC	CT	CC	CC	CC	CT	CT	CT	CC	CT	CT	CT	CT	CT	CC	CC	CC	CC	CC	CC	CT	CC
SNP_IGA_1_40683751	A/T	1	40438834	+	NA	NA	NA	NA	NA	NA	AT	TT	TT	AT	TT	AT	AT	TT	AT	AT	AT	AT	AT	AA	AA	AA	AT	TT	AA	TT	TT	AT	TT	TT	AA	TT	AT	TT	AA	TT	AT	AT	AT	AT	AT	AT	AT	TT	AT
SNP_IGA_1_40688483	G/A	1	40443511	+	NA	NA	NA	NA	NA	NA	AG	GG	AG	GG	AG	AG	GG	GG	GG	GG	GG	AG	GG	GG	AG	AG	AG	AG	GG	GG	AG	GG	GG	GG	AG	GG	AA	AG	GG	GG	GG	AG	AG	GG	AA	GG	AA	GG	AG
SNP_IGA_1_40689257	A/C	1	40444281	+	NA	NA	NA	NA	NA	NA	AC	AA	AA	AC	AA	AC	AC	AC	AC	AC	AC	AC	CC	CC	CC	CC	AC	AA	CC	AA	AA	AC	AA	AA	CC	AC	AC	AA	CC	AA	AC	AC	AC	AC	AC	AA	AC	AA	AC
SNP_IGA_1_40692402	G/A	1	40447397	+	NA	NA	NA	NA	NA	NA	AG	GG	GG	GG	GG	GG	GG	GG	GG	GG	GG	GG	GG	GG	AG	AG	AG	GG	GG	GG	GG	GG	GG	GG	AG	GG	AG	GG	GG	GG	GG	AG	GG	GG	AG	GG	AG	GG	GG
SNP_IGA_1_40692689	T/C	1	40447684	+	NA	NA	NA	NA	NA	NA	CT	TT	CT	TT	CT	CT	CT	CT	CT	CT	CC	CT	CC	CT	CC	CC	CT	CT	CC	TT	CT	TT	TT	TT	CC	CT	CT	TT	CT	TT	CT	CT	CC	CT	CC	TT	CC	TT	CC
SNP_IGA_1_40694306	C/T	1	40449292	+	NA	NA	NA	NA	NA	NA	TT	TT	CT	CT	CT	CT	CT	CT	CT	CT	CT	CT	CC	CC	CT	CT	TT	CT	CC	TT	TT	CT	TT	CT	CT	CT	TT	TT	CC	TT	CT	TT	CC	CT	CT	CT	CT	CT	CT
SNP_IGA_1_40709983	A/G	1	40464893	+	NA	NA	NA	NA	NA	NA	AA	AA	AA	AA	AA	AA	AG	AA	AA	AA	AA	AA	AA	AA	AA	AA	AA	AA	AA	AG	AA	AA	AG	AA	AA	AG	AA	AA	AA	AG	AA	AA	AA	AA	AA	AA	AA	AA	AA
SNP_IGA_1_40714362	T/C	1	40469254	+	NA	NA	NA	NA	NA	NA	TT	CT	CT	CC	CT	CT	CT	CT	CC	CT	CC	CT	CC	CC	CT	CT	CT	CT	CT	CT	CC	CC	TT	CC	CT	TT	TT	TT	CC	TT	CC	CT	CT	CC	TT	CT	TT	CT	CC
SNP_IGA_1_40716571	C/T	1	40471460	+	NA	NA	NA	NA	NA	NA	CT	CC	CC	CC	CC	CC	CT	CC	CC	CC	CC	CC	CC	CC	CT	CT	CT	CC	CC	CT	CC	CC	TT	CC	CT	CT	CT	CC	CC	CT	CC	CT	CC	CC	CT	CC	CT	CC	CC
SNP_IGA_1_40721150	T/C	1	40476009	+	NA	NA	NA	NA	NA	NA	CT	TT	TT	TT	TT	TT	CT	TT	TT	TT	TT	TT	TT	TT	CT	CT	CT	TT	TT	CT	TT	TT	CC	TT	CT	CT	CT	TT	TT	CT	TT	CT	TT	TT	CT	TT	CT	TT	TT
SNP_IGA_1_40722917	T/C	1	40477773	+	NA	NA	NA	NA	NA	NA	CT	TT	TT	TT	TT	TT	CT	TT	TT	TT	TT	TT	TT	TT	CT	CT	CT	TT	TT	CT	TT	TT	CC	TT	CT	CT	CT	TT	TT	CT	TT	CT	TT	TT	CT	TT	CT	TT	TT
SNP_IGA_1_40743349	G/C	1	40498031	+	NA	NA	NA	NA	NA	NA	GC	CC	CC	GC	CC	GC	GG	CC	CC	GG	GC	GC	GC	GC	GC	GG	GC	CC	GC	GC	GC	CC	GG	CC	GG	GC	GC	GC	GC	GC	GC	GG	GC	GC	GC	GG	GC	GG	GC
SNP_IGA_1_40773906	G/T	1	40528422	+	NA	NA	NA	NA	NA	NA	TT	GT	TT	GG	TT	TT	TT	GG	TT	GT	GT	TT	GT	GT	TT	TT	TT	TT	TT	TT	GT	GT	GT	TT	TT	GT	TT	GG	GT	GG	TT	GT	GT	GT	TT	GT	TT	GG	GT
SNP_IGA_1_40793546	T/C	1	40547938	+	NA	NA	NA	NA	NA	NA	CT	CT	CT	CT	CT	CT	CT	CT	CT	CT	CT	CT	CT	CT	CT	CT	CT	CT	CT	CT	CT	CT	CT	CT	CT	CT	CT	CT	CT	CT	NN	CT	CT	CT	CT	CT	CT	CT	CT
SNP_IGA_1_40795454	T/C	1	40549840	+	NA	NA	NA	NA	NA	NA	TT	TT	TT	TT	TT	TT	TT	TT	TT	TT	TT	TT	TT	TT	TT	TT	TT	TT	TT	TT	TT	TT	TT	TT	TT	TT	TT	TT	TT	TT	TT	TT	TT	TT	TT	TT	TT	TT	TT
SNP_IGA_1_40796022	T/A	1	40550404	+	NA	NA	NA	NA	NA	NA	TT	TT	TT	TT	TT	TT	TT	TT	TT	TT	TT	TT	TT	TT	TT	TT	TT	TT	TT	TT	TT	TT	TT	TT	TT	TT	TT	TT	TT	TT	TT	TT	TT	TT	TT	TT	TT	TT	TT
SNP_IGA_1_40798055	C/A	1	40552434	+	NA	NA	NA	NA	NA	NA	CC	CC	CC	CC	CC	CC	CC	CC	CC	CC	CC	CC	CC	CC	CC	CC	CC	CC	CC	CC	CC	CC	CC	CC	CC	CC	CC	CC	CC	CC	CC	CC	CC	CC	CC	CC	CC	CC	CC
SNP_IGA_1_40798752	C/T	1	40553131	+	NA	NA	NA	NA	NA	NA	CC	CC	CC	CC	CC	CC	CC	CC	CC	CC	CC	CC	CC	CC	CC	CC	CC	CC	CC	CC	CC	CC	CC	CC	CC	CC	CC	CC	CC	CC	CC	CC	CC	CC	CC	CC	CC	CC	CC
SNP_IGA_1_40808979	A/T	1	40563267	+	NA	NA	NA	NA	NA	NA	AA	AA	AT	AA	TT	AT	AT	AA	AT	AA	AT	AT	AA	AA	AT	AA	AT	AT	AT	AT	AT	AA	AA	AT	AA	AT	AT	TT	AA	AA	AA	AA	AT	AT	AT	AA	AT	AA	TT
SNP_IGA_1_40873758	C/G	1	40627526	+	NA	NA	NA	NA	NA	NA	GG	GG	GG	GC	GC	GC	GG	GG	GC	GC	GG	GC	GG	GC	GC	GG	GC	GG	GC	GC	GC	GC	GC	GC	GG	CC	GC	GC	GC	GG	GG	GG	GC	CC	GG	GC	GG	GG	CC
SNP_IGA_1_40873926	T/C	1	40627694	+	NA	NA	NA	NA	NA	NA	CC	CC	CC	CT	CT	CT	CC	CC	CT	CT	CC	CT	CC	CT	CT	CC	CT	CC	CT	CT	CT	CT	CT	CT	CC	TT	CT	CT	CT	CC	CC	CC	CT	TT	CC	CT	CC	CC	TT
SNP_IGA_1_40875390	G/A	1	40629152	+	NA	NA	NA	NA	NA	NA	AA	AA	AA	AG	AG	AG	AA	AA	AG	AG	AA	AG	AA	AG	AG	AA	AG	AA	AG	AG	AG	AG	AG	AG	AA	GG	AG	AG	AG	AA	AA	AA	AG	GG	AA	AG	AA	AA	GG
SNP_IGA_1_40875768	A/G	1	40629529	+	NA	NA	NA	NA	NA	NA	GG	GG	GG	AG	AG	AG	GG	GG	AG	AG	GG	AG	GG	AG	AG	GG	AG	GG	AG	AG	AG	AG	AG	AG	GG	AA	AG	AG	AG	GG	GG	GG	AG	AA	GG	AG	GG	GG	AA
SNP_IGA_1_40875926	T/G	1	40629687	+	NA	NA	NA	NA	NA	NA	GG	GG	GG	GT	GT	GT	GG	GG	GT	GT	GG	GT	GG	GT	GT	GG	GT	GG	GT	GT	GT	GT	GT	GT	GG	TT	GT	GT	GT	GG	GG	GG	GT	TT	GG	GT	GG	GG	TT
SNP_IGA_1_40877890	G/A	1	40631649	+	NA	NA	NA	NA	NA	NA	AA	AA	AA	AG	AG	AG	AA	AA	AG	AG	AA	AG	AA	AG	AG	AA	AG	AA	AG	AG	AG	AG	AA	AG	AA	GG	AG	AG	AG	AA	AA	AA	AG	GG	AA	AG	AA	AA	GG
SNP_IGA_1_40878845	C/T	1	40632602	+	NA	NA	NA	NA	NA	NA	TT	TT	TT	CT	CT	CT	TT	TT	CT	CT	TT	CT	TT	CT	CT	TT	CT	TT	CT	CT	CT	CT	CT	CT	TT	CC	CT	CT	CT	TT	TT	TT	CT	CC	TT	CT	TT	TT	CC
SNP_IGA_1_40932117	A/G	1	40685538	+	NA	NA	NA	NA	NA	NA	AA	AG	GG	AG	AG	AG	GG	AA	AG	AG	AG	AG	AG	AG	AA	AG	AA	GG	AG	GG	AG	AG	AG	GG	AG	GG	AA	AG	AG	AA	GG	AG	AG	AA	AG	GG	AG	GG	AA
SNP_IGA_1_40934797	A/G	1	40688195	+	NA	NA	NA	NA	NA	NA	AA	AG	GG	AG	AG	AG	GG	AA	AG	AG	AG	AG	AG	AG	AA	AG	AA	GG	AG	GG	AG	AG	AG	GG	AG	GG	AA	AG	AG	AA	GG	AG	AG	AA	AG	GG	AG	GG	AA
SNP_IGA_1_40967731	A/G	1	40720841	+	NA	NA	NA	NA	NA	NA	AG	AG	AA	AA	AA	AG	AA	AG	AA	AA	AA	AG	AG	AA	AG	AG	AG	AA	AA	AA	AA	AA	AA	AG	AG	AA	GG	AG	AA	AG	AA	AG	AA	AA	AG	AG	AG	AA	AA
SNP_IGA_1_40968038	T/G	1	40721147	+	NA	NA	NA	NA	NA	NA	GT	GT	GG	GT	GG	TT	TT	GT	GG	TT	GT	TT	TT	GT	GT	TT	GT	GG	GT	GT	GG	GG	GT	GT	TT	GT	TT	GT	GT	GT	GT	TT	GG	GG	GT	TT	GT	GT	GG
SNP_IGA_1_40973059	G/T	1	40726146	+	NA	NA	NA	NA	NA	NA	GG	GG	GG	TT	GG	GT	TT	GT	GT	TT	GT	GT	TT	TT	GT	GT	GG	GG	GT	GT	GT	GT	GT	GG	GT	GT	GG	GG	TT	GG	GT	GT	GG	GG	GG	GT	GG	GT	TT
SNP_IGA_1_40975272	A/T	1	40728334	+	NA	NA	NA	NA	NA	NA	AA	AT	AT	TT	AA	AT	TT	AT	TT	TT	AT	AT	TT	TT	AT	AT	AA	AT	AT	TT	TT	TT	AT	AT	AT	AT	AA	AA	TT	AA	TT	AT	AA	AA	AA	AT	AA	AT	TT
SNP_IGA_1_40976855	A/G	1	40729909	+	NA	NA	NA	NA	NA	NA	AA	AG	AG	GG	AA	AG	GG	AG	GG	GG	AG	AG	GG	GG	AG	AG	AA	AG	AG	GG	GG	GG	AG	AG	AG	AG	AA	AA	GG	AA	GG	AG	AA	AA	AA	AG	AA	AG	GG
SNP_IGA_1_40979277	G/C	1	40732319	+	NA	NA	NA	NA	NA	NA	GG	GC	CC	GG	GC	GG	GG	GC	GC	GG	GG	GG	GC	GG	GG	GG	GG	CC	GG	GC	GC	GC	GG	GC	GG	GC	GG	GC	GG	GG	GC	GG	GC	GG	GC	GG	GC	GC	GG
SNP_IGA_1_40980185	T/A	1	40733223	+	NA	NA	NA	NA	NA	NA	TT	AT	AT	TT	TT	TT	TT	AT	AT	TT	TT	TT	AT	TT	TT	TT	TT	AT	TT	AT	AT	AT	TT	AT	TT	TT	TT	TT	TT	TT	AT	TT	TT	TT	TT	TT	TT	TT	TT
SNP_IGA_1_40992086	C/T	1	40745031	+	NA	NA	NA	NA	NA	NA	CC	CT	TT	CT	TT	CT	CT	TT	CT	CT	CT	CT	TT	CT	CC	CT	CT	TT	CT	TT	CT	CT	CC	TT	CT	TT	CC	CT	CT	TT	TT	CT	CT	CT	CT	TT	CT	TT	CC
SNP_IGA_1_40992986	A/C	1	40745929	+	NA	NA	NA	NA	NA	NA	AA	AC	CC	AA	CC	AC	AC	CC	AC	AC	AC	AC	CC	AC	AA	AC	AA	CC	AC	CC	AC	AC	AA	CC	AC	CC	AA	AC	AC	CC	CC	AA	AC	AC	AC	CC	AC	NN	AA
SNP_IGA_1_40993426	A/C	1	40746369	+	NA	NA	NA	NA	NA	NA	AC	CC	CC	AC	CC	AC	AC	CC	AC	CC	AC	AC	CC	AC	AC	CC	CC	CC	AC	CC	AC	AC	AC	CC	CC	CC	AC	CC	AC	CC	CC	CC	AC	AC	CC	CC	CC	CC	AA
SNP_IGA_1_40994757	A/G	1	40747699	+	NA	NA	NA	NA	NA	NA	AG	AA	AA	AG	AA	AA	AA	AA	AA	AA	AG	AA	AA	AG	AA	AA	AA	AA	AG	AA	AG	AG	AG	AA	AA	AA	AA	AA	AG	AA	AA	AA	AG	AG	AA	AA	AA	AA	AG
SNP_IGA_1_40995210	G/A	1	40748152	+	NA	NA	NA	NA	NA	NA	AG	AA	AA	AG	AA	AG	AG	AA	AG	AA	AG	AG	AA	AG	AG	AA	AA	AA	AG	AA	AG	AG	AG	AA	AA	AA	AG	AA	AG	AA	AA	AA	AG	AG	NN	AA	AA	AA	GG
SNP_IGA_1_40996241	A/G	1	40749181	+	NA	NA	NA	NA	NA	NA	AG	GG	GG	AG	GG	AG	AG	GG	AG	GG	AG	AG	GG	AG	AG	GG	GG	GG	AG	GG	AG	AG	AG	GG	GG	GG	AG	GG	AG	GG	GG	GG	AG	AG	GG	GG	GG	GG	AA
SNP_IGA_1_40997827	T/A	1	40750760	+	NA	NA	NA	NA	NA	NA	AT	AT	TT	TT	TT	TT	TT	TT	TT	AT	TT	TT	TT	TT	AT	AT	AA	TT	TT	TT	TT	TT	AT	TT	AT	TT	AT	AT	TT	TT	TT	AT	TT	TT	AT	TT	AT	TT	TT
SNP_IGA_1_41013398	T/A	1	40766181	+	NA	NA	NA	NA	NA	NA	AT	AT	AT	AT	TT	AA	AA	AT	AT	AT	AA	AA	AA	AT	AT	AA	AA	AT	AA	AA	AT	AT	AT	AA	AA	AT	AA	AA	AT	AT	AA	AA	TT	TT	AT	AT	AT	AA	TT
SNP_IGA_1_41025825	G/A	1	40778503	+	NA	NA	NA	NA	NA	NA	GG	GG	GG	AG	GG	AG	AG	AG	GG	AG	AG	AG	AA	AG	GG	AG	AG	GG	AG	AG	GG	GG	GG	GG	AG	AG	GG	GG	AG	GG	AG	AG	GG	GG	GG	AG	GG	AA	GG
SNP_IGA_1_41029623	T/G	1	40782285	+	NA	NA	NA	NA	NA	NA	TT	TT	TT	GT	TT	GT	GT	GT	TT	GT	GT	GT	GG	GT	TT	GT	GT	TT	GT	GT	TT	TT	TT	TT	GT	GT	TT	TT	GT	TT	GT	GT	TT	TT	TT	GT	TT	GG	TT
SNP_IGA_1_41030244	C/G	1	40782905	+	NA	NA	NA	NA	NA	NA	CC	GC	GC	GC	CC	GC	GC	GG	GC	GC	GC	GC	GG	GC	CC	GC	GC	GC	GC	GG	GG	GC	GC	GG	GC	GC	CC	GC	GC	GC	GG	GC	GC	GC	CC	GC	CC	GG	GC
SNP_IGA_1_41042142	A/G	1	40794742	+	NA	NA	NA	NA	NA	NA	AG	AA	AG	AG	GG	AA	AG	AG	AG	AA	AG	AA	AA	AG	AG	AA	AA	AG	AG	AA	AG	AG	AG	AA	AA	AG	AA	AA	AG	AG	AA	AA	GG	GG	AG	AA	AG	AA	GG
SNP_IGA_1_41043518	G/T	1	40796115	+	NA	NA	NA	NA	NA	NA	GT	GG	GT	GT	TT	GG	GT	GT	GT	GG	GT	GG	GG	GT	GT	GG	GG	GT	GT	GG	GT	GT	GT	GG	GG	GT	GG	GG	GT	GT	GG	GG	TT	TT	GT	GG	GT	GG	TT
SNP_IGA_1_41052433	G/C	1	40804982	+	NA	NA	NA	NA	NA	NA	GC	GG	GG	GG	GC	GG	GG	GG	GC	GG	GG	GG	GG	GG	GC	GG	GG	GG	GG	GG	GG	GG	GG	GG	GG	GC	GG	GG	GG	GG	GG	GG	GG	GC	GG	GG	GG	GG	GC
SNP_IGA_1_41060876	T/A	1	40813386	+	NA	NA	NA	NA	NA	NA	AT	AA	AT	TT	TT	AT	AT	TT	AT	AT	AT	AT	TT	TT	AT	AT	AT	AT	AT	AA	AT	AT	AA	AA	AT	AT	AA	AA	TT	AT	AT	AT	AT	AT	AT	AT	AT	TT	TT
SNP_IGA_1_41063477	C/A	1	40815970	+	NA	NA	NA	NA	NA	NA	CC	AC	CC	CC	CC	CC	CC	CC	CC	AC	CC	CC	CC	CC	CC	CC	CC	CC	CC	CC	CC	CC	CC	CC	CC	CC	CC	CC	CC	CC	CC	CC	CC	CC	CC	CC	CC	CC	CC
SNP_IGA_1_41083271	G/A	1	40835618	+	NA	NA	NA	NA	NA	NA	AG	GG	GG	AG	GG	GG	GG	GG	AG	GG	GG	GG	GG	GG	AG	GG	AG	GG	GG	AG	GG	GG	AG	GG	GG	AG	GG	AG	GG	AG	GG	AG	AG	AG	GG	AA	GG	AA	AG
SNP_IGA_1_41084377	G/T	1	40836723	+	NA	NA	NA	NA	NA	NA	GT	GG	GG	GT	GG	GG	GG	GG	GT	GG	GG	GG	GG	GG	GT	GG	GT	GG	GG	GT	GT	GG	GT	GG	GG	GT	GG	GT	GG	GT	GG	GT	GT	GT	GG	TT	GG	TT	TT
SNP_IGA_1_41089193	G/C	1	40841504	+	NA	NA	NA	NA	NA	NA	GC	GC	GC	GC	GC	GC	GC	GG	GC	GG	GC	GC	GG	GG	GC	GC	GC	GC	GG	GC	GC	GC	CC	CC	GG	GC	CC	GC	GG	GG	GC	CC	GC	CC	GC	CC	GC	GC	GG
SNP_IGA_1_41089711	C/T	1	40842018	+	NA	NA	NA	NA	NA	NA	CT	CT	CT	CT	CT	CT	CT	CC	CT	CC	CT	CT	CC	CC	CT	CT	CT	CT	CC	CT	CT	CT	TT	TT	CC	CT	TT	CT	CC	CC	CT	TT	CT	TT	CT	TT	CT	CT	CC
SNP_IGA_1_41097272	G/A	1	40849518	+	NA	NA	NA	NA	NA	NA	AG	AG	AA	AA	AG	AG	AG	AG	AA	AG	AG	AG	AG	AA	AG	AG	GG	AA	AG	AG	AG	AA	AG	AG	AG	GG	GG	GG	AA	AG	AA	AG	AA	AG	AG	AA	AG	AG	AG
SNP_IGA_1_41097488	A/G	1	40849732	+	NA	NA	NA	NA	NA	NA	AG	AA	AA	AG	AA	AA	AA	AA	AG	AA	AA	AA	AA	AA	AG	AA	AA	AA	AA	AA	AA	AA	AG	AA	AA	AG	AA	AA	AA	AA	AA	AG	AG	AG	AA	GG	AA	AG	AG
SNP_IGA_1_41119543	T/A	1	40871656	+	NA	NA	NA	NA	NA	NA	TT	AT	TT	TT	TT	TT	TT	TT	TT	AT	AT	TT	TT	TT	TT	TT	TT	TT	TT	TT	TT	TT	TT	AT	TT	TT	TT	AT	TT	AT	TT	TT	TT	TT	TT	TT	TT	TT	TT
SNP_IGA_1_41120176	A/G	1	40872289	+	NA	NA	NA	NA	NA	NA	AA	AG	AA	AG	AA	AA	AA	AA	AG	AG	AG	AA	AA	AA	AG	AA	AA	AA	AG	AG	AA	AA	AA	AG	AA	AA	AA	AG	AA	AG	AA	AG	AA	AA	AA	AG	AA	AG	AG
SNP_IGA_1_41136636	T/C	1	40888621	+	NA	NA	NA	NA	NA	NA	TT	TT	TT	TT	TT	TT	TT	TT	TT	TT	CT	CT	TT	TT	TT	TT	TT	TT	TT	CT	TT	TT	TT	CT	TT	TT	TT	CT	TT	CT	TT	TT	TT	TT	TT	TT	TT	TT	TT
SNP_IGA_1_41137028	A/T	1	40889006	+	NA	NA	NA	NA	NA	NA	AA	AA	AA	AA	AA	AA	AA	AA	AA	AA	AT	AT	AA	AA	AA	AA	AA	AA	AA	AT	AA	AA	AA	AT	AA	AA	AA	AT	AA	AT	AA	AA	AA	AA	AA	AA	AA	AA	AA
SNP_IGA_1_41139013	G/C	1	40890979	+	NA	NA	NA	NA	NA	NA	GC	CC	GC	GG	GG	GC	GC	GG	GC	CC	CC	CC	GC	GC	GG	GC	GC	GC	CC	CC	GC	GC	GG	CC	GC	GG	GG	GC	GC	GC	CC	GG	GG	GG	GG	GG	GG	GC	GG
SNP_IGA_1_41141549	G/T	1	40893509	+	NA	NA	NA	NA	NA	NA	GG	GG	GT	GT	TT	GT	GG	GT	GT	GG	GG	GG	GG	GT	GT	GG	GG	GT	GG	GG	GT	GT	GT	GG	GT	GT	GT	GG	GT	GT	GG	GG	TT	TT	GT	GG	GT	GG	TT
SNP_IGA_1_41151213	A/T	1	40903125	+	NA	NA	NA	NA	NA	NA	AT	AA	AA	AT	AT	AT	AT	AA	AA	TT	TT	TT	AT	AT	AA	AT	AT	AA	TT	AT	AA	AA	AT	AT	AT	AT	AA	AT	AT	AT	AT	AT	AA	AT	AA	AT	AA	TT	AA
SNP_IGA_1_41157314	A/G	1	40909214	+	NA	NA	NA	NA	NA	NA	AA	AA	AA	AA	AA	AA	AA	AA	AA	AA	AA	AG	AA	AA	AA	AA	AA	AA	AA	AA	AA	AA	AA	AA	AA	AA	AA	AG	AA	AA	AA	AA	AA	AA	AA	AA	AA	AA	AA
SNP_IGA_1_41158599	C/T	1	40910496	+	NA	NA	NA	NA	NA	NA	CC	CT	CT	CC	CC	CT	CC	CT	CT	CC	CC	CC	CT	CC	CC	CC	CC	CT	CC	CT	TT	CT	CC	CT	CT	CC	CT	CC	CC	CC	CT	CC	CT	CT	CC	CT	CC	CC	CT
SNP_IGA_1_41158870	T/C	1	40910765	+	NA	NA	NA	NA	NA	NA	TT	CT	CT	TT	TT	CT	TT	CT	CT	TT	TT	TT	CT	TT	TT	TT	TT	CT	TT	CT	CC	CT	TT	CT	CT	TT	CT	TT	TT	TT	CT	TT	CT	CT	TT	CT	TT	TT	CT
SNP_IGA_1_41169893	T/C	1	40921742	+	NA	NA	NA	NA	NA	NA	TT	TT	CT	CT	CT	TT	TT	CC	CT	TT	TT	CT	CT	TT	CT	TT	TT	CT	TT	TT	TT	TT	TT	TT	TT	CC	TT	CT	TT	CT	TT	CT	CT	TT	CT	CC	CT	CT	CT
SNP_IGA_1_41225402	G/A	1	40976816	+	NA	NA	NA	NA	NA	NA	AG	AG	GG	GG	GG	GG	GG	GG	GG	GG	GG	AG	GG	GG	GG	GG	GG	GG	GG	GG	AG	GG	GG	GG	AG	AA	GG	AG	GG	AG	GG	GG	AG	AG	GG	AG	GG	GG	AG
SNP_IGA_1_41226713	A/C	1	40978126	+	NA	NA	NA	NA	NA	NA	AC	AC	AA	AA	AA	AA	AA	AA	AA	AA	AA	AC	AA	AA	AA	AA	AA	AA	AA	AA	AC	AA	AA	AA	AC	CC	AA	AC	AA	AC	AA	AA	AC	AC	AA	AC	AA	AA	AC
SNP_IGA_1_41242171	G/A	1	40993500	+	NA	NA	NA	NA	NA	NA	AG	AG	AG	AA	GG	AA	AA	AG	AA	AG	AA	AG	AA	AA	AA	AA	AG	AG	AA	AA	AG	AA	AA	AA	AG	GG	AA	AG	AA	GG	AA	AA	GG	GG	AG	AG	AG	AA	AG
SNP_IGA_1_41247373	A/G	1	40998685	+	NA	NA	NA	NA	NA	NA	AG	AG	AG	AA	GG	AA	AA	AG	AA	AG	AA	AG	AA	AA	AA	AA	AG	AG	AA	AA	AG	AA	AA	AA	AG	AG	AA	AG	AA	GG	AA	AA	GG	GG	AG	AG	AG	AA	AG
SNP_IGA_1_41271021	T/C	1	41022207	+	NA	NA	NA	NA	NA	NA	CT	CC	CC	CC	CT	CC	CC	TT	CC	CT	CT	CT	CT	CC	CC	CC	CC	CC	CT	CC	CT	CC	CT	CT	CT	CT	CC	CT	CC	TT	CC	CC	CT	TT	CC	CT	CC	CC	CT
SNP_IGA_1_41273807	T/G	1	41024978	+	NA	NA	NA	NA	NA	NA	GT	GT	GT	TT	GT	TT	TT	GG	TT	GT	GT	TT	GT	TT	TT	TT	TT	GT	TT	TT	TT	TT	GT	TT	TT	GT	TT	TT	TT	GG	TT	TT	GT	TT	GT	TT	GT	TT	TT
SNP_IGA_1_41275288	A/G	1	41026456	+	NA	NA	NA	NA	NA	NA	AA	AA	AA	AA	AA	AA	AA	AG	AA	AG	AA	AG	AA	AA	AA	AA	AA	AA	AG	AA	AA	AA	AA	AG	AA	AG	AA	AG	AA	GG	AA	AA	AG	AG	AA	AG	AA	AA	AA
SNP_IGA_1_41275683	T/C	1	41026850	+	NA	NA	NA	NA	NA	NA	CC	CC	CC	CC	CT	CC	CC	CT	CC	CT	CT	CT	CC	CC	CC	CC	CC	CC	CT	CC	CT	CC	CC	CT	CT	TT	CC	CT	CC	TT	CC	CC	CT	TT	CC	CT	CC	CC	CT
SNP_IGA_1_41278573	A/C	1	41029705	+	NA	NA	NA	NA	NA	NA	AA	AA	AA	AA	AC	AA	AA	AC	AA	AA	AC	AC	AA	AA	AA	AA	AA	AA	AA	AA	AA	AA	AA	AC	AA	AA	AA	AC	AA	AC	AA	AA	AA	AC	AA	AC	AA	AA	AA
SNP_IGA_1_41350763	T/A	1	41101385	+	NA	NA	NA	NA	NA	NA	AT	TT	TT	TT	TT	TT	AT	TT	TT	TT	TT	TT	TT	TT	TT	TT	TT	TT	AT	TT	AT	TT	TT	TT	AT	TT	AT	TT	TT	AT	TT	TT	TT	TT	TT	AT	TT	TT	TT
SNP_IGA_1_41368117	A/G	1	41118639	+	NA	NA	NA	NA	NA	NA	AG	AA	AG	AA	GG	AG	AG	AA	AA	AG	AA	AA	AA	AA	AA	AA	AA	AG	AG	AA	AG	AA	AA	AA	AG	GG	AG	AA	AA	AA	AA	AA	GG	GG	AG	AA	AG	AA	AA
SNP_IGA_1_41368369	C/T	1	41118891	+	NA	NA	NA	NA	NA	NA	CT	CC	CT	CC	TT	CT	CT	CC	CC	CT	CC	CC	CC	CC	CC	CC	CC	CT	CT	CC	CC	CC	CC	CC	CC	TT	CT	CC	CC	CC	CC	CC	TT	TT	CT	CC	CT	CC	CC
SNP_IGA_1_41388365	T/C	1	41138694	+	NA	NA	NA	NA	NA	NA	TT	TT	TT	TT	TT	TT	TT	TT	TT	CT	TT	TT	TT	TT	CT	TT	TT	TT	TT	TT	TT	TT	CT	TT	TT	TT	TT	TT	TT	TT	TT	TT	CT	CT	TT	TT	TT	TT	CT
SNP_IGA_1_41389344	C/T	1	41139669	+	NA	NA	NA	NA	NA	NA	CC	CC	CC	CC	CC	CC	CC	CC	CC	CT	CC	CC	CC	CC	CT	CC	CC	CC	CC	CC	CC	CC	CT	CC	CC	CC	CC	CC	CC	CC	CC	CC	CC	CC	CC	CC	CC	CC	CT
SNP_IGA_1_41394862	A/G	1	41145155	+	NA	NA	NA	NA	NA	NA	AA	AA	AA	AA	AA	AA	AA	AA	AA	AG	AA	AA	AA	AA	AG	AA	AA	AA	AA	AA	AA	AA	AG	AA	AA	AA	AA	AA	AA	AA	AA	AA	AG	AG	AA	AA	AA	AA	AG
SNP_IGA_1_41538520	A/C	1	41287965	+	NA	NA	NA	NA	NA	NA	AA	AA	AC	AA	AC	AC	AA	AA	AA	AA	AC	AC	AA	AA	AA	AA	AA	AC	AA	AC	AC	AA	CC	AC	AC	AC	AC	AC	AA	AC	AA	AA	AC	AA	AC	AA	AC	AA	AA
SNP_IGA_1_41604378	C/G	1	41353446	+	NA	NA	NA	NA	NA	NA	GC	GG	GC	GC	CC	GC	CC	CC	GG	CC	CC	GC	CC	GC	GC	GC	GG	GC	GC	GC	GG	GG	CC	GC	GC	CC	CC	CC	GC	CC	GC	GC	CC	CC	GC	CC	GC	GC	CC
SNP_IGA_1_41618166	G/A	1	41367136	+	NA	NA	NA	NA	NA	NA	AG	AG	GG	AG	GG	AG	GG	GG	GG	GG	GG	AG	GG	AG	AG	GG	GG	GG	GG	GG	GG	AG	GG	GG	GG	AG	GG	GG	AG	GG	GG	GG	GG	GG	GG	GG	GG	AG	AG
SNP_IGA_1_41673890	T/A	1	41422421	+	NA	NA	NA	NA	NA	NA	AT	AT	TT	AT	TT	TT	AT	AA	TT	TT	AT	TT	AT	TT	TT	TT	TT	TT	AT	TT	AT	TT	TT	AT	AT	AT	AA	TT	TT	AT	TT	AT	TT	TT	TT	AT	TT	AA	AT
SNP_IGA_1_41674772	T/C	1	41423299	+	NA	NA	NA	NA	NA	NA	CT	CC	CT	CT	TT	TT	CT	CC	CT	TT	CT	CT	CT	TT	TT	TT	TT	CT	CT	CT	CC	CT	CT	CC	CT	CT	CC	CT	TT	CT	CT	CT	TT	TT	TT	CC	TT	CC	CT
SNP_IGA_1_41691765	A/G	1	41440188	+	NA	NA	NA	NA	NA	NA	AA	AA	AA	AG	AA	AA	AG	AG	AA	AG	AG	AA	AG	AA	AG	AA	AA	AA	AA	AA	AG	AA	AA	AG	AG	AG	GG	AA	AA	AA	AA	AG	AA	AA	AA	AG	AA	AG	GG
SNP_IGA_1_41724927	T/G	1	41473036	+	NA	NA	NA	NA	NA	NA	GG	TT	TT	GT	TT	GG	GT	TT	GT	GT	GT	GG	GT	GG	GT	GG	GG	TT	GT	GT	TT	GT	GG	TT	GT	TT	TT	GG	GG	GT	GT	GT	TT	TT	GT	TT	GT	GT	GT
SNP_IGA_1_41727021	A/T	1	41475125	+	NA	NA	NA	NA	NA	NA	AT	AA	AA	AA	AA	AT	AA	AA	AT	AA	AA	AA	AA	AA	AT	AT	TT	AA	AA	AA	AA	AA	AT	AA	AA	AA	AA	AA	AA	AT	AA	AT	AA	AA	AT	AA	AT	AT	AT
SNP_IGA_1_41729975	C/T	1	41478066	+	NA	NA	NA	NA	NA	NA	CC	TT	TT	CC	TT	CC	CC	TT	CT	CT	CT	CC	CT	CC	CT	CC	CC	TT	CT	CT	TT	CT	CC	TT	CT	CC	CT	CC	CC	CT	CT	CC	TT	TT	CT	CC	CT	CC	CT
SNP_IGA_1_41733504	A/G	1	41481578	+	NA	NA	NA	NA	NA	NA	GG	AA	AA	AA	AA	AG	AA	AA	AG	AA	AA	AA	AA	AA	AG	AG	GG	AA	AA	AA	AA	AA	AG	AA	AA	AA	AA	AA	AA	AG	AA	AG	AA	AA	AG	AA	AG	AG	AG
SNP_IGA_1_41733769	C/G	1	41481841	+	NA	NA	NA	NA	NA	NA	CC	GG	GG	CC	GG	CC	CC	GG	GC	GC	GC	CC	GC	CC	GC	CC	CC	GG	GC	GC	GG	GC	CC	GG	GC	CC	GC	CC	CC	GC	GC	CC	GG	GG	GC	CC	GC	CC	GC
SNP_IGA_1_41741597	A/C	1	41489619	+	NA	NA	NA	NA	NA	NA	CC	AA	AC	AA	AC	AC	AC	AC	AC	AA	AC	AA	AC	AA	CC	AC	CC	AC	AA	AA	AC	AA	AC	AC	AC	AC	AC	AA	AA	AC	AA	AC	AC	AA	CC	AA	CC	AC	CC
SNP_IGA_1_41751471	G/A	1	41499442	+	NA	NA	NA	NA	NA	NA	AG	GG	GG	AG	GG	GG	GG	GG	GG	GG	GG	GG	GG	GG	AG	GG	GG	GG	GG	GG	GG	GG	GG	GG	GG	AG	AA	GG	GG	AG	GG	AG	GG	GG	GG	AG	GG	AG	AG
SNP_IGA_1_41752179	G/A	1	41500149	+	NA	NA	NA	NA	NA	NA	AG	AG	AG	GG	AG	AG	AG	AA	AG	GG	AG	GG	AG	GG	AG	AG	AA	AG	GG	GG	AG	GG	AG	AG	AG	AG	GG	GG	GG	AG	GG	AG	AA	AG	AA	AG	AA	GG	AG
SNP_IGA_1_41754384	G/A	1	41502340	+	NA	NA	NA	NA	NA	NA	AG	AG	AG	GG	AG	AG	AG	AA	AG	GG	AG	GG	AG	GG	AG	AG	AA	AG	GG	GG	AG	GG	AG	AG	AG	AG	GG	GG	GG	AG	GG	AG	AA	AG	AA	AG	AA	GG	AG
SNP_IGA_1_41775418	C/G	1	41523182	+	NA	NA	NA	NA	NA	NA	CC	CC	CC	GC	GC	CC	GC	GC	CC	CC	CC	CC	CC	CC	CC	CC	CC	CC	CC	CC	CC	CC	CC	CC	CC	GG	GC	CC	CC	GC	CC	GC	GC	GG	CC	GC	CC	GG	CC
SNP_IGA_1_41787435	T/A	1	41535129	+	NA	NA	NA	NA	NA	NA	TT	AT	AT	TT	TT	TT	TT	TT	AT	TT	TT	TT	TT	TT	AT	TT	TT	AT	TT	AT	AT	AT	AT	AT	TT	TT	AT	TT	TT	AT	AT	TT	TT	TT	TT	TT	TT	TT	AA
SNP_IGA_1_41797255	C/T	1	41544894	+	NA	NA	NA	NA	NA	NA	CT	CC	CC	CT	CC	CT	CT	CC	CC	CT	CT	CT	CT	CT	CT	CT	CC	CC	TT	CT	CC	CC	CT	CC	CT	CT	CT	TT	CT	CC	CT	CT	CC	CC	CC	TT	CC	CT	CT
SNP_IGA_1_41801766	T/C	1	41549367	+	NA	NA	NA	NA	NA	NA	CT	TT	TT	TT	TT	CT	CT	TT	TT	CT	CT	CT	CT	CT	CT	CT	TT	TT	CC	CT	TT	TT	CT	TT	CT	TT	CT	CC	CT	TT	CT	TT	TT	TT	TT	CT	TT	TT	CT
SNP_IGA_1_41819105	C/G	1	41566635	+	NA	NA	NA	NA	NA	NA	GC	CC	CC	GC	CC	CC	CC	CC	CC	CC	CC	CC	CC	CC	GC	CC	CC	CC	GC	GC	CC	CC	GC	CC	CC	GC	GC	GC	CC	CC	CC	GC	CC	CC	CC	GG	CC	GC	GC
SNP_IGA_1_41860791	T/C	1	41608014	+	NA	NA	NA	NA	NA	NA	CC	TT	CT	CT	CT	CT	CC	CC	CT	CC	CC	CC	CC	CC	CC	CC	CC	CT	CT	TT	TT	CT	CC	CT	CT	TT	TT	CC	CC	CC	CT	CT	CC	CT	CC	TT	CC	CT	CC
SNP_IGA_1_41863105	T/C	1	41610314	+	NA	NA	NA	NA	NA	NA	TT	TT	TT	CT	CT	TT	TT	TT	TT	TT	TT	TT	TT	TT	TT	TT	TT	TT	CT	TT	TT	TT	TT	TT	TT	CC	CC	TT	TT	TT	TT	CT	TT	CT	TT	CC	TT	CT	TT
SNP_IGA_1_41863335	G/A	1	41610544	+	NA	NA	NA	NA	NA	NA	GG	GG	GG	AG	AG	GG	GG	GG	GG	GG	GG	GG	GG	GG	GG	GG	GG	GG	AG	GG	GG	GG	GG	GG	GG	AA	AA	GG	GG	GG	GG	AG	GG	AG	GG	AA	GG	AG	GG
SNP_IGA_1_41928309	G/C	1	41675096	+	NA	NA	NA	NA	NA	NA	GC	GG	GC	GG	CC	GG	GG	GG	GG	GC	GC	GG	GG	GG	GC	GG	GG	GC	GG	GG	GG	GG	GG	GC	GG	GG	GG	GG	GG	GG	GG	GG	GC	GC	GC	GG	GC	GG	GC
SNP_IGA_1_41928738	T/C	1	41675525	+	NA	NA	NA	NA	NA	NA	CT	CT	CC	TT	CC	TT	CT	TT	CT	CT	CT	TT	TT	TT	CT	TT	TT	CC	TT	CT	CT	CT	CT	CC	TT	TT	TT	TT	TT	TT	CT	TT	CT	CT	CT	TT	CT	TT	CT
SNP_IGA_1_41930667	A/G	1	41677434	+	NA	NA	NA	NA	NA	NA	AG	AG	GG	AA	GG	AA	AG	AA	AG	AG	AG	AA	AA	AA	AG	AA	AA	GG	AA	AG	AG	AG	AG	GG	AA	AA	AA	AA	AA	AA	AG	AA	AG	AG	AG	AA	AG	AA	AG
SNP_IGA_1_41932243	T/C	1	41679007	+	NA	NA	NA	NA	NA	NA	CT	TT	TT	CT	TT	CT	TT	TT	CT	TT	TT	TT	TT	TT	CT	CT	CC	TT	CT	TT	CT	TT	CT	TT	CT	CT	CT	CT	TT	CT	TT	CC	TT	TT	CT	CC	CT	CC	CT
SNP_IGA_1_41934320	G/A	1	41681081	+	NA	NA	NA	NA	NA	NA	AG	AG	AA	GG	AA	GG	AG	GG	AG	AG	AG	GG	GG	GG	AG	GG	GG	AA	GG	AG	AG	AG	AG	AA	GG	GG	GG	GG	GG	GG	AG	GG	AG	AG	AG	GG	AG	GG	AG
SNP_IGA_1_41947040	C/A	1	41693690	+	NA	NA	NA	NA	NA	NA	CC	CC	CC	CC	AC	CC	CC	AC	CC	CC	CC	CC	CC	CC	AC	CC	CC	CC	CC	AC	CC	CC	CC	CC	CC	AA	AA	CC	CC	AC	CC	CC	CC	AC	CC	AC	CC	AC	AC
SNP_IGA_1_41969863	T/C	1	41716340	+	NA	NA	NA	NA	NA	NA	TT	CT	CC	TT	CT	TT	CT	TT	CT	CT	CT	TT	TT	TT	CT	TT	TT	CC	TT	CT	CT	CT	CT	CC	TT	CT	TT	TT	TT	TT	CT	TT	CT	TT	CT	CT	CT	CT	CT
SNP_IGA_1_41970343	C/A	1	41716812	+	NA	NA	NA	NA	NA	NA	AA	CC	CC	AC	AC	AC	AC	AA	AC	AC	AC	AA	AA	AA	AC	AA	AA	CC	AC	AC	AC	AC	CC	CC	AA	CC	AC	AC	AA	AA	AC	AC	AC	AA	AC	CC	AC	CC	AC
SNP_IGA_1_41971264	T/G	1	41717731	+	NA	NA	NA	NA	NA	NA	GT	TT	TT	GT	TT	GT	GT	GT	GT	GT	GT	GG	GG	GG	GT	GG	GG	TT	GT	TT	GT	GT	TT	TT	GG	GT	TT	GT	GG	GT	GT	GT	GT	GT	GT	TT	GT	TT	GT
SNP_IGA_1_41984035	A/G	1	41730403	+	NA	NA	NA	NA	NA	NA	AA	AA	AA	AG	AA	AG	AG	AG	AA	AG	AG	GG	GG	GG	AA	AG	AA	AA	AG	AA	AA	AG	AA	AA	AG	AA	AA	AG	GG	AA	AG	AA	AA	AA	AA	AA	AA	AA	AA
SNP_IGA_1_42002401	G/A	1	41748585	+	NA	NA	NA	NA	NA	NA	AG	GG	GG	AA	AG	AA	AA	AA	GG	AA	AA	AA	AA	AA	GG	AG	GG	GG	AG	GG	GG	AG	AG	AG	AG	AA	AG	AG	AA	AA	AG	AG	AG	AG	GG	AG	GG	AA	AG
SNP_IGA_1_42065885	T/C	1	41811847	+	NA	NA	NA	NA	NA	NA	TT	TT	TT	TT	CT	TT	TT	TT	TT	TT	TT	TT	TT	TT	CT	TT	TT	TT	TT	TT	TT	TT	TT	TT	TT	CC	CC	TT	TT	TT	TT	TT	TT	TT	TT	TT	TT	TT	CT
SNP_IGA_1_42081488	C/T	1	41827400	+	NA	NA	NA	NA	NA	NA	CC	CC	CC	CC	CT	CC	CT	CT	CC	CT	CC	CC	CC	CC	CT	CC	CC	CC	CC	CC	CC	CC	CT	CC	CC	TT	TT	CC	CC	CT	CC	CC	CT	CT	CC	CC	CC	CC	CT
SNP_IGA_1_42084636	G/T	1	41830540	+	NA	NA	NA	NA	NA	NA	GG	GG	GG	GG	GT	GG	GG	GT	GG	GT	GG	GG	GG	GG	GT	GG	GG	GG	GG	GG	GG	GG	GG	GG	GG	TT	TT	GG	GG	GT	GG	GG	GT	GT	GG	GG	GG	GG	GT
SNP_IGA_1_42111428	T/C	1	41857143	+	NA	NA	NA	NA	NA	NA	TT	CT	CT	TT	CT	CT	CT	TT	CT	CT	CT	CT	CT	CT	TT	CT	TT	CT	CT	CC	CT	CT	TT	CT	CT	CT	TT	CT	TT	TT	CC	TT	TT	TT	TT	CT	TT	TT	CT
SNP_IGA_1_42121947	G/C	1	41867608	+	NA	NA	NA	NA	NA	NA	CC	GG	GG	GG	GG	GG	GG	CC	GC	GG	GC	GG	GC	GG	CC	GC	CC	GG	GG	GC	GC	GG	GG	GC	GC	GG	GC	GG	GC	GC	GG	GC	GG	GG	GC	GC	GC	GC	CC
SNP_IGA_1_42165193	C/A	1	41910598	+	NA	NA	NA	NA	NA	NA	AC	CC	CC	CC	CC	CC	CC	AC	AC	CC	CC	CC	AC	CC	AC	AC	AA	CC	CC	AC	CC	CC	CC	CC	CC	AC	CC	CC	AC	AC	CC	AC	CC	CC	AC	AC	AC	CC	CC
SNP_IGA_1_42176547	G/A	1	41921918	+	NA	NA	NA	NA	NA	NA	GG	GG	GG	AG	GG	GG	GG	GG	GG	AG	GG	AG	GG	AG	GG	GG	GG	GG	AG	AG	GG	AG	AA	GG	GG	AG	GG	AG	AA	AG	GG	GG	GG	GG	GG	AG	GG	GG	GG
SNP_IGA_1_42206479	G/T	1	41951684	+	NA	NA	NA	NA	NA	NA	GT	GG	GT	GT	GT	GG	GG	GT	GT	GT	GG	GT	GT	GT	GT	GT	GT	GT	GG	GG	GT	GT	GT	GG	GT	GT	GT	GG	GT	GT	GG	GT	GT	GT	GT	GT	GT	GT	GT
SNP_IGA_1_42215425	A/G	1	41960571	+	NA	NA	NA	NA	NA	NA	AG	AA	AA	AG	AG	AA	AA	AG	AG	AG	AG	AA	AA	AA	GG	AG	GG	AA	AG	AG	AA	AA	AA	AG	AA	AG	AA	AA	AA	AG	AA	GG	AA	AA	AG	GG	AG	GG	GG
SNP_IGA_1_42217483	T/C	1	41962629	+	NA	NA	NA	NA	NA	NA	TT	CT	TT	TT	TT	CC	CT	TT	TT	CT	CT	CT	CT	CT	TT	CT	TT	TT	CT	TT	TT	TT	TT	TT	CT	CT	CT	CT	TT	CT	CT	TT	CT	CT	TT	TT	TT	TT	TT
SNP_IGA_1_42246636	A/T	1	41991682	+	NA	NA	NA	NA	NA	NA	AT	AA	AT	AT	AT	AA	AA	AA	AT	AA	AA	AA	AA	AA	AT	AT	TT	AT	AA	AA	AA	AA	AT	AA	AA	AA	AA	AT	AA	AA	AA	TT	TT	TT	TT	TT	TT	TT	AT
SNP_IGA_1_42247648	A/G	1	41992694	+	NA	NA	NA	NA	NA	NA	AG	AA	AG	AG	AG	AA	AA	AA	AG	AA	AA	AA	AA	AA	AG	AG	GG	AG	AA	AA	AA	AA	AA	AA	AA	AA	AA	AA	AA	AA	AA	GG	GG	GG	GG	GG	GG	GG	AG
SNP_IGA_1_42301647	C/A	1	42046399	+	NA	NA	NA	NA	NA	NA	AC	CC	AC	CC	AC	CC	CC	AC	AC	CC	CC	CC	AC	CC	AC	AC	AA	AC	CC	CC	AC	CC	CC	CC	AC	CC	AC	CC	CC	CC	CC	AC	AA	AA	AA	AC	AA	CC	CC
SNP_IGA_1_42937795	C/A	1	42680264	+	NA	NA	NA	NA	NA	NA	CC	AC	CC	CC	AC	AC	AC	AC	AC	AC	CC	CC	AC	CC	CC	CC	CC	CC	AC	CC	AC	CC	AC	CC	CC	CC	CC	AC	CC	CC	CC	AC	AC	AC	CC	AC	CC	AC	CC
SNP_IGA_1_42941230	C/T	1	42683687	+	NA	NA	NA	NA	NA	NA	CC	CT	CC	CC	CC	CT	CT	CT	CC	CT	CC	CC	CT	CC	CC	CC	CC	CC	CT	CC	CC	CC	CC	CC	CC	CC	CC	CC	CC	CC	CC	CC	CT	CT	CC	CT	CC	CT	CC
SNP_IGA_1_43014725	C/A	1	42756916	+	NA	NA	NA	NA	NA	NA	CC	CC	CC	AC	AC	AC	AC	AC	CC	AC	CC	AC	AC	AA	CC	AC	CC	CC	AC	CC	AC	AC	AA	CC	AA	AC	AC	CC	AC	AA	CC	CC	AC	CC	AC	AC	CC	CC	AC
SNP_IGA_1_43015916	A/G	1	42758104	+	NA	NA	NA	NA	NA	NA	AA	AA	AG	AA	AA	AG	AA	AG	AA	AG	AA	AA	AG	AA	AA	AA	AA	AG	AG	AA	AA	AA	AA	AA	AA	AA	AA	AA	AA	AA	AA	AA	AG	GG	AG	AA	AG	AA	AA
SNP_IGA_1_43021074	G/A	1	42763229	+	NA	NA	NA	NA	NA	NA	GG	GG	GG	GG	AG	GG	AA	GG	GG	AA	AG	GG	AG	AG	GG	GG	GG	GG	AG	GG	GG	GG	AG	GG	GG	AG	AG	GG	GG	AG	GG	GG	AG	GG	AG	GG	GG	AG	GG
SNP_IGA_1_43288230	G/A	1	43029221	+	NA	NA	NA	NA	NA	NA	AG	AG	AG	AG	AG	AG	AG	AG	AG	AG	AG	AG	AG	AG	AG	AG	AG	AG	AG	AG	AG	AG	AG	AG	AG	AG	AG	AG	AG	AG	AG	AG	AG	AG	AG	AG	AG	AG	AG
SNP_IGA_1_43289237	G/T	1	43030226	+	NA	NA	NA	NA	NA	NA	GT	GT	GT	GT	GT	GT	GT	GT	GT	GT	GT	GT	GT	GT	GT	GT	GT	GT	GT	GT	GT	GT	GT	GT	GT	GT	GT	GT	GT	GT	GT	GT	GT	GT	GT	GT	GT	GT	GT
SNP_IGA_1_43289928	A/G	1	43030913	+	NA	NA	NA	NA	NA	NA	AG	AG	AG	AG	AG	AG	AG	AG	AG	AG	AG	AG	AG	AG	AG	AG	AG	AG	AG	AG	AG	AG	AG	AG	AG	AG	AG	AG	AG	AG	AG	AG	AG	AG	AG	AG	AG	AG	AG
SNP_IGA_1_43290090	A/G	1	43031074	+	NA	NA	NA	NA	NA	NA	AG	AG	AG	AG	AG	AG	AG	AG	AG	AG	AG	AG	AG	AG	AG	AG	AG	AG	AG	AG	AG	AG	AG	AG	AG	AG	AG	AG	AG	AG	AG	AG	AG	AG	AG	AG	AG	AG	AG
SNP_IGA_1_43290598	G/A	1	43031581	+	NA	NA	NA	NA	NA	NA	AG	AG	AG	AG	AG	AG	AG	AG	AG	AG	AG	AG	AG	AG	AG	AG	AG	AG	AG	AG	AG	AG	AG	AG	AG	AG	GG	AG	AG	AG	AG	AG	AG	AG	AG	AG	AG	AG	AG
SNP_IGA_1_43291229	A/C	1	43032211	+	NA	NA	NA	NA	NA	NA	AC	AC	AC	AC	AC	AC	AC	AC	AC	AC	AC	AC	AC	AC	AC	AC	AC	AC	AC	AC	AC	AC	AC	AC	AC	AC	AC	AC	AC	AC	AC	AC	AC	AC	AC	AC	AC	AC	AC
SNP_IGA_1_43292641	G/A	1	43033621	+	NA	NA	NA	NA	NA	NA	AG	AG	AG	AG	AG	AG	AG	AG	AG	AG	AG	AG	AG	AG	AG	AG	AG	AG	AG	AG	AG	AG	AG	AG	AG	AG	AG	AG	AG	AG	AG	AG	AG	AG	AG	AG	AG	AG	AG
SNP_IGA_1_43292776	T/C	1	43033756	+	NA	NA	NA	NA	NA	NA	CT	CT	CT	CT	CT	CT	CT	CT	CT	CT	CT	CT	CT	CT	CT	CT	CT	CT	CT	CT	CT	CT	CT	CT	CT	CT	CT	CT	CT	CT	CT	CT	CT	CT	CT	CT	CT	CT	CT
SNP_IGA_1_43293515	C/T	1	43034492	+	NA	NA	NA	NA	NA	NA	TT	CT	CT	TT	CT	CT	CT	CT	CT	CT	CT	TT	CT	CT	CT	TT	CT	CT	CT	TT	CT	CT	CT	CT	CT	CT	CT	CT	CT	CT	TT	CT	CT	CT	CT	CT	CT	CT	CT
SNP_IGA_1_43296347	T/A	1	43037270	+	NA	NA	NA	NA	NA	NA	TT	TT	TT	TT	AT	TT	AT	AT	TT	AT	TT	AT	AT	AT	AT	TT	AT	TT	AT	AT	TT	TT	AT	TT	AT	AT	TT	AT	AT	AT	TT	TT	AT	TT	AT	TT	TT	AT	AT
SNP_IGA_1_43296530	A/T	1	43037453	+	NA	NA	NA	NA	NA	NA	AT	AT	AT	AT	AT	AT	AA	AA	AT	AT	AT	AT	AA	AT	AT	AT	AT	AT	AT	AT	AT	AT	AT	AT	AT	AA	AT	AT	AT	AA	AT	AT	AT	AT	AA	AT	AT	AT	AT
SNP_IGA_1_43296931	A/G	1	43037853	+	NA	NA	NA	NA	NA	NA	AG	AG	AG	AG	AG	AG	AG	AA	AG	AG	AG	AG	AA	AG	AG	AG	AG	AG	AG	AG	AG	AG	AG	AG	AG	AG	AG	AG	AG	AA	AG	AG	AG	AG	AG	AG	AG	AG	AG
SNP_IGA_1_43297038	A/G	1	43037960	+	NA	NA	NA	NA	NA	NA	AG	AG	AG	AG	AG	AG	AG	AA	AG	AG	AG	AG	AA	AG	AG	AG	AG	AG	AG	AG	AG	AG	AG	AG	AG	AG	AG	AG	AG	AA	AG	AG	AG	AG	AG	AG	AG	AG	AG
SNP_IGA_1_43297843	C/G	1	43038759	+	NA	NA	NA	NA	NA	NA	GC	GC	GC	GC	GC	GC	GC	GC	GC	GC	GC	GC	GC	GC	GC	GC	GC	GC	GC	GC	GC	GC	GC	GC	GC	GC	GC	GC	GC	GC	GC	GC	GC	GC	GC	GC	GC	GC	GC
SNP_IGA_1_43298927	C/T	1	43039842	+	NA	NA	NA	NA	NA	NA	CT	CT	CT	CT	CT	CT	CT	CT	CT	CT	CT	CT	CT	CT	CT	CT	CT	CT	CT	CT	CT	CT	CT	CT	CT	CT	CT	CT	CT	CT	CT	CT	CT	CT	CT	CT	CT	CT	CT
SNP_IGA_1_43299213	A/G	1	43040128	+	NA	NA	NA	NA	NA	NA	AG	AG	AG	AG	AG	AG	AG	AG	AG	AG	AG	AG	AG	AG	AG	AG	AG	AG	AG	AG	AG	AG	AG	AG	AG	AG	AG	AG	AG	AG	AG	AG	AG	AG	AG	AG	AG	AG	AG
SNP_IGA_1_43300027	A/G	1	43040936	+	NA	NA	NA	NA	NA	NA	AG	AG	AG	AG	AG	AG	AG	AG	AG	AG	AG	AG	AG	AG	AG	AG	AG	AG	AG	AG	AG	AG	AG	AG	AG	AG	AG	AG	AG	AG	AG	AG	AG	AG	AG	AG	AG	AG	AG
SNP_IGA_1_43310376	C/A	1	43051197	+	NA	NA	NA	NA	NA	NA	CC	AC	CC	CC	CC	AC	AC	AC	AC	AC	AC	AC	AC	CC	AC	CC	CC	CC	CC	AC	AC	AC	AA	AC	CC	AC	AC	AA	CC	CC	CC	AC	AC	AC	CC	CC	CC	AC	AC
SNP_IGA_1_43314698	C/A	1	43055500	+	NA	NA	NA	NA	NA	NA	CC	CC	CC	CC	NN	CC	CC	AA	CC	NN	CC	CC	AA	CC	CC	CC	CC	CC	CC	CC	AA	CC	CC	CC	AA	CC	CC	CC	CC	NN	CC	CC	CC	CC	CC	CC	CC	CC	NN
SNP_IGA_1_43317215	C/G	1	43058008	+	NA	NA	NA	NA	NA	NA	GG	GG	GC	GG	GG	GC	GC	GG	GG	GG	GC	GC	GG	GG	GC	GG	GC	GC	GC	GC	GG	GG	CC	GC	GG	CC	GG	GC	GG	GG	GG	GG	GC	CC	GC	GG	GC	GC	GG
SNP_IGA_1_43322401	A/G	1	43063183	+	NA	NA	NA	NA	NA	NA	AA	AA	AA	AA	AA	AG	AG	AA	AA	AA	AG	AG	AA	AA	AG	AA	AA	AA	AA	AG	AA	AA	GG	AG	AA	AG	AA	AG	AA	AA	AA	AA	AG	AG	AG	AA	AA	AG	AA
SNP_IGA_1_43336688	G/T	1	43077363	+	NA	NA	NA	NA	NA	NA	GG	GG	GT	GG	GG	GG	GG	GG	GG	GG	GG	GT	GG	GG	GT	GG	GG	GT	GG	GT	GT	GT	GT	GG	GT	GT	GT	TT	GG	GG	GG	GG	GT	TT	GT	GG	GT	GT	GG
SNP_IGA_1_43337319	T/C	1	43077990	+	NA	NA	NA	NA	NA	NA	CC	CC	CT	CC	CT	CC	CC	CC	CC	CC	CT	CT	CC	CC	CT	CC	CC	CT	CC	CT	CT	CT	CT	CC	TT	CT	CT	TT	CC	CC	CC	CC	CT	TT	CT	CC	CT	CT	CC
SNP_IGA_1_43337837	T/A	1	43078504	+	NA	NA	NA	NA	NA	NA	AA	AT	AT	AA	AT	AT	TT	TT	AT	TT	AT	AT	TT	AT	AT	AA	AT	AT	TT	AT	TT	AA	TT	AA	AT	TT	TT	TT	AA	TT	AA	AT	TT	TT	AT	AA	AT	AT	TT
SNP_IGA_1_43338002	C/T	1	43078669	+	NA	NA	NA	NA	NA	NA	TT	CT	CT	TT	CT	CT	CC	CC	CT	CC	TT	CT	CC	CT	CT	TT	CT	CT	CC	CT	CC	TT	CT	TT	CT	CC	CC	CC	TT	CC	TT	CT	CC	CC	CT	TT	CT	CT	CC
SNP_IGA_1_43338088	G/A	1	43078754	+	NA	NA	NA	NA	NA	NA	GG	GG	AG	GG	GG	GG	AG	GG	AG	GG	GG	AG	GG	GG	AG	GG	GG	AG	GG	AG	AA	GG	AG	GG	AG	AG	AG	AA	GG	GG	GG	AG	GG	AG	AG	GG	AG	AG	GG
SNP_IGA_1_43345358	G/A	1	43085981	+	NA	NA	NA	NA	NA	NA	GG	GG	AG	GG	GG	GG	GG	AG	GG	GG	AG	AG	AG	GG	AG	GG	AG	AG	AG	AG	AG	AG	AA	GG	AG	AA	GG	AG	GG	GG	GG	GG	GG	AG	AG	GG	AG	AG	AG
SNP_IGA_1_43374960	G/T	1	43115424	+	NA	NA	NA	NA	NA	NA	GG	GG	GT	GG	GG	GG	GT	GT	GT	GG	NN	GT	GT	GG	GG	GG	GT	GT	GT	GT	TT	GG	GT	GG	GT	TT	GG	TT	GG	GG	GG	GT	GG	GT	GT	GG	GT	GG	GT
SNP_IGA_1_43401172	C/T	1	43141493	+	NA	NA	NA	NA	NA	NA	CC	CC	CC	CC	TT	CT	TT	TT	CT	CT	TT	CT	TT	CT	CC	CC	CT	CC	TT	CT	CT	CT	CT	CT	CC	TT	CC	TT	CC	TT	CC	CT	CT	CC	CC	CC	CC	CC	TT
SNP_IGA_1_43425770	T/C	1	43165847	+	NA	NA	NA	NA	NA	NA	TT	CT	CT	TT	TT	TT	TT	TT	TT	TT	TT	TT	TT	TT	TT	TT	TT	CT	TT	TT	TT	CT	CT	TT	TT	CT	TT	CT	CT	TT	TT	TT	TT	CT	CT	TT	CT	TT	TT
SNP_IGA_1_43426969	T/C	1	43167043	+	NA	NA	NA	NA	NA	NA	TT	CT	CT	TT	TT	TT	TT	TT	CT	TT	CT	CT	TT	TT	TT	TT	TT	CT	TT	CT	CT	CT	CT	CT	TT	CT	CT	CT	CT	TT	TT	CT	TT	CT	CT	CT	CT	TT	TT
SNP_IGA_1_43429569	G/A	1	43169636	+	NA	NA	NA	NA	NA	NA	GG	AG	AG	GG	GG	GG	GG	GG	AG	GG	AG	AG	GG	GG	GG	GG	GG	AG	GG	AG	AG	AG	AG	AG	GG	AG	AG	AG	AG	GG	GG	AG	GG	AG	AG	AG	AG	GG	GG
SNP_IGA_1_43430527	G/T	1	43170589	+	NA	NA	NA	NA	NA	NA	GG	GT	GT	GG	GG	GG	GG	GG	GT	GG	TT	GT	GG	GG	GG	GG	GG	GT	GG	GT	GT	GT	GT	GT	GG	GT	GT	GT	GT	GG	GG	GT	GT	TT	GT	GT	GT	GG	GT
SNP_IGA_1_43430848	C/A	1	43170909	+	NA	NA	NA	NA	NA	NA	CC	AC	AC	CC	CC	CC	CC	CC	AC	CC	AA	AC	CC	CC	CC	CC	CC	AC	CC	AC	AC	AC	AC	AC	CC	AC	AC	AC	AC	CC	CC	AC	AC	AA	AC	AC	AC	CC	AC
SNP_IGA_1_43431079	G/A	1	43171140	+	NA	NA	NA	NA	NA	NA	GG	AG	AG	GG	GG	GG	GG	GG	GG	GG	AA	AG	GG	GG	GG	GG	GG	AG	GG	AG	GG	AG	AG	AG	GG	AG	AG	AG	AG	GG	GG	GG	AG	AA	AG	AG	AG	GG	AG
SNP_IGA_1_43431143	G/A	1	43171204	+	NA	NA	NA	NA	NA	NA	GG	AG	AG	GG	GG	GG	GG	GG	GG	GG	AA	AG	GG	GG	GG	GG	GG	AG	GG	AG	GG	AG	AG	AG	GG	AG	AG	AG	AG	GG	GG	GG	AG	AA	AG	AG	AG	GG	AG
SNP_IGA_1_43434149	C/A	1	43174192	+	NA	NA	NA	NA	NA	NA	CC	AC	AC	CC	CC	CC	CC	CC	CC	CC	AC	CC	CC	CC	AC	CC	AC	AC	AC	CC	CC	AC	AC	CC	CC	AA	AC	CC	AC	CC	CC	CC	AC	AA	AC	CC	AC	AC	AC
SNP_IGA_1_43435774	C/T	1	43175814	+	NA	NA	NA	NA	NA	NA	CC	CT	CT	CC	CC	CC	CC	CC	CT	CC	CT	CC	CC	CC	CT	CC	CT	CT	CT	CC	CT	CT	CT	CC	CC	TT	CT	CC	CT	CC	CC	CT	CT	TT	CT	CC	CT	CT	CT
SNP_IGA_1_43444386	G/A	1	43184371	+	NA	NA	NA	NA	NA	NA	GG	GG	GG	GG	AG	GG	GG	GG	GG	GG	AG	AG	GG	GG	AG	GG	AG	GG	AG	AG	GG	GG	AG	AG	GG	AG	AA	AG	GG	GG	GG	GG	GG	GG	GG	GG	GG	AG	GG
SNP_IGA_1_43444896	C/T	1	43184881	+	NA	NA	NA	NA	NA	NA	TT	TT	CT	TT	CT	TT	TT	TT	CT	TT	CC	CT	TT	TT	CT	TT	CT	CT	CT	CT	CT	CT	CT	CT	TT	CT	CC	CC	TT	TT	TT	CT	TT	CT	CT	TT	CT	CT	CT
SNP_IGA_1_43449071	C/T	1	43189034	+	NA	NA	NA	NA	NA	NA	CC	CC	CC	CC	CT	CC	CC	CC	CC	CC	CT	CT	CC	CC	CC	CC	CC	CC	CC	CT	CC	CC	CT	CT	CC	CC	CT	CT	CC	CC	CC	CC	CC	CC	CC	CC	CC	CC	CC
SNP_IGA_1_43449095	G/C	1	43189058	+	NA	NA	NA	NA	NA	NA	GG	GG	GG	GG	GC	GG	GG	GG	GG	GG	GC	GC	GG	GG	GG	GG	GG	GG	GG	GC	GG	GG	GC	GC	GG	GG	GC	GC	GG	GG	GG	GG	GG	GG	GG	GG	GG	GG	GG
SNP_IGA_1_43449695	G/A	1	43189649	+	NA	NA	NA	NA	NA	NA	GG	GG	AG	GG	AG	GG	GG	GG	GG	GG	AG	AG	GG	GG	AG	GG	AG	AG	AG	AG	GG	GG	AG	AG	GG	AG	AA	AG	GG	GG	GG	GG	GG	AG	AG	GG	AG	AG	GG
SNP_IGA_1_43451278	T/C	1	43191218	+	NA	NA	NA	NA	NA	NA	CC	CC	CT	CC	CT	CC	CC	CC	CT	CC	CC	CT	CC	CC	CT	CC	CT	CT	CT	CT	CT	CT	CC	CC	CC	CT	TT	CT	CC	CC	CC	CT	CC	CT	CT	CC	CT	CT	CC
SNP_IGA_1_43451667	C/T	1	43191605	+	NA	NA	NA	NA	NA	NA	TT	TT	CT	TT	CT	TT	TT	TT	CT	TT	TT	CT	TT	TT	CT	TT	CT	CT	CT	CT	CT	CT	TT	TT	TT	CT	CC	CT	TT	TT	TT	CT	TT	CT	CT	TT	CT	CT	TT
SNP_IGA_1_43451778	T/C	1	43191716	+	NA	NA	NA	NA	NA	NA	CC	CC	CT	CC	CT	CC	CC	CC	CT	CC	CC	CT	CC	CC	CT	CC	CT	CT	CT	CT	CT	CT	CC	CC	CC	CT	TT	CT	CC	CC	CC	CT	CC	CT	CT	CC	CT	CT	CC
SNP_IGA_1_43453244	A/G	1	43193176	+	NA	NA	NA	NA	NA	NA	GG	GG	AG	GG	AG	AG	GG	GG	AG	GG	GG	AG	GG	GG	AG	GG	AG	AG	AG	AG	AA	AG	AG	GG	AG	AG	AA	AG	GG	GG	GG	AG	GG	AG	AG	GG	AG	AG	GG
SNP_IGA_1_43454440	A/G	1	43194372	+	NA	NA	NA	NA	NA	NA	GG	GG	AG	GG	AG	AG	GG	GG	GG	GG	GG	AG	GG	GG	AG	GG	AG	AG	AG	AG	AG	AG	AG	GG	AG	AG	AA	AG	GG	GG	GG	GG	GG	AG	AG	GG	AG	AG	GG
SNP_IGA_1_43454848	C/T	1	43194780	+	NA	NA	NA	NA	NA	NA	TT	TT	CT	TT	CT	CT	TT	TT	CT	TT	CT	CT	TT	TT	CT	TT	CT	CT	CT	CT	CC	CT	CT	TT	CT	CT	CC	CT	TT	TT	TT	CT	TT	CT	CT	TT	CT	CT	CT
SNP_IGA_1_43455319	T/A	1	43195249	+	NA	NA	NA	NA	NA	NA	AA	AA	AT	AA	AT	AT	AA	AA	AA	AA	AA	AT	AA	AA	AT	AA	AT	AT	AT	AT	AT	AT	AT	AA	AT	AT	TT	AT	AA	AA	AA	AA	AA	AT	AT	AA	AT	AT	AA
SNP_IGA_1_43455574	C/A	1	43195504	+	NA	NA	NA	NA	NA	NA	AA	AA	AC	AA	AC	AC	AA	AA	AA	AA	AA	AC	AA	AA	AC	AA	AC	AC	AC	AC	AC	AC	AC	AA	AC	AC	CC	AC	AA	AA	AA	AA	AA	AC	AC	AA	AC	AC	AA
SNP_IGA_1_43597806	A/C	1	43337068	+	NA	NA	NA	NA	NA	NA	AA	CC	AC	CC	AC	AC	CC	AC	AC	CC	CC	CC	AC	CC	AC	AC	AC	AC	AC	CC	CC	CC	AC	CC	AC	AA	AC	CC	AC	CC	AC	AC	AC	AA	AA	CC	AA	CC	CC
SNP_IGA_1_43600144	A/C	1	43339399	+	NA	NA	NA	NA	NA	NA	CC	AC	CC	AC	AC	AC	AA	AC	CC	AA	CC	AC	AA	AA	AC	AC	CC	CC	AA	CC	AC	CC	AC	CC	AC	CC	AC	CC	AC	AC	CC	CC	AA	AC	CC	CC	CC	AA	CC
SNP_IGA_1_43600234	T/C	1	43339489	+	NA	NA	NA	NA	NA	NA	CC	CT	CC	CT	CT	CT	TT	CT	CT	TT	CT	TT	TT	TT	CT	CT	CC	CC	TT	CT	TT	CT	TT	CC	CT	CC	CT	CT	CT	CT	CC	CT	TT	CT	CC	CC	CC	TT	CT
SNP_IGA_1_43601655	G/A	1	43340905	+	NA	NA	NA	NA	NA	NA	GG	GG	GG	GG	GG	GG	GG	AG	GG	GG	GG	GG	AG	GG	GG	GG	GG	GG	AG	GG	GG	GG	AG	GG	GG	GG	GG	GG	GG	GG	GG	GG	AG	AG	GG	GG	GG	GG	GG
SNP_IGA_1_43601962	A/G	1	43341208	+	NA	NA	NA	NA	NA	NA	GG	AG	GG	AG	AG	AG	AA	AG	AG	AA	AG	AA	AA	AA	AG	AG	GG	GG	AA	AG	AA	AG	AA	GG	AG	GG	AG	AG	AG	AG	GG	AG	AA	AG	GG	GG	GG	AA	AG
SNP_IGA_1_43611020	G/A	1	43350185	+	NA	NA	NA	NA	NA	NA	AA	AG	AA	AG	AG	AG	GG	AG	AG	GG	GG	GG	GG	GG	AA	AG	AA	AA	GG	AG	GG	AG	GG	AG	AG	AA	AG	AG	AG	AG	AA	AG	GG	AG	AA	AA	AA	AG	AG
SNP_IGA_1_43611567	G/A	1	43350726	+	NA	NA	NA	NA	NA	NA	AA	AG	AA	AG	AG	AG	GG	AG	AG	GG	GG	GG	GG	GG	AA	AG	AA	AA	GG	AG	GG	AG	GG	AG	AG	AA	AG	AG	AG	AG	AA	AG	GG	AG	AA	AA	AA	AG	AG
SNP_IGA_1_43612064	C/A	1	43351223	+	NA	NA	NA	NA	NA	NA	AA	AC	AA	AC	AC	AC	CC	AC	AC	CC	AC	CC	CC	CC	AA	AC	AA	AA	CC	AC	CC	AC	CC	AA	AC	AA	AC	AC	AC	AC	AA	AC	CC	AC	AA	AA	AA	AC	AC
SNP_IGA_1_43612472	T/C	1	43351628	+	NA	NA	NA	NA	NA	NA	TT	CT	TT	TT	TT	TT	TT	CT	CT	CT	CC	CT	CT	TT	TT	TT	TT	TT	CT	CT	CT	CT	CC	CT	TT	TT	TT	CT	TT	TT	TT	CT	CT	CT	TT	TT	TT	TT	CT
SNP_IGA_1_43612582	C/A	1	43351738	+	NA	NA	NA	NA	NA	NA	AA	AC	AA	AC	AC	AC	CC	AC	AC	CC	CC	CC	CC	CC	AA	AC	AA	AA	CC	AC	CC	AC	CC	AC	AC	AA	AC	AC	AC	AC	AA	AC	CC	AC	AA	AA	AA	AC	AC
SNP_IGA_1_43625912	A/T	1	43364978	+	NA	NA	NA	NA	NA	NA	AT	AA	AA	AA	AA	AT	AA	TT	AT	AA	AT	AT	AT	AA	AT	AA	AA	AA	AT	AT	AT	AT	AT	AA	AT	AA	AT	AT	AT	AT	AA	AT	AA	AA	AT	AT	AA	AT	TT
SNP_IGA_1_43626311	C/G	1	43365377	+	NA	NA	NA	NA	NA	NA	GC	CC	CC	CC	CC	GC	CC	GG	GC	CC	GG	GC	GC	CC	GC	CC	CC	CC	GC	GC	GC	GC	GC	GC	GC	CC	GC	GC	GC	GC	CC	GC	CC	CC	GC	GC	CC	GC	GG
SNP_IGA_1_43643195	A/C	1	43382150	+	NA	NA	NA	NA	NA	NA	AC	AA	AA	AA	AA	AA	AA	AA	AC	AA	AC	AC	AA	AA	AA	AA	AA	AA	AC	AC	AC	AA	AA	AA	AA	AA	AC	AC	AA	AA	AA	AC	AA	AA	AC	AA	AA	AA	AC
SNP_IGA_1_43675581	T/C	1	43414305	+	NA	NA	NA	NA	NA	NA	CT	TT	TT	TT	CT	TT	CC	TT	TT	CT	CT	TT	CT	CT	TT	TT	TT	TT	CT	CT	TT	CT	CT	TT	TT	TT	TT	TT	CC	CT	TT	TT	CC	CT	CT	CT	TT	TT	CT
SNP_IGA_1_43685091	A/T	1	43423723	+	NA	NA	NA	NA	NA	NA	AA	AA	AA	AT	AT	AT	TT	AA	AA	TT	AA	AT	AT	TT	AT	AT	AA	AA	AT	AA	AA	AA	AT	AA	AA	AA	AA	AA	AT	AT	AA	AA	TT	AT	AT	AA	AA	AT	AA
SNP_IGA_1_44620184	C/T	1	44355756	+	NA	NA	NA	NA	NA	NA	CC	CC	CT	CC	CT	CC	CT	CT	CC	TT	CT	CT	TT	CT	CC	CC	CC	CT	CT	CT	CC	CC	CC	CC	CT	CT	CC	CT	CC	CT	CT	CC	TT	TT	CT	CT	CT	CC	CC
SNP_IGA_1_44701788	T/G	1	44436870	+	NA	NA	NA	NA	NA	NA	TT	TT	TT	TT	TT	TT	GT	TT	TT	GG	GT	GT	GT	GT	TT	TT	TT	TT	GG	TT	TT	TT	GT	TT	GT	TT	GT	GT	TT	GT	GT	TT	TT	TT	TT	TT	TT	TT	TT
SNP_IGA_1_44706355	C/T	1	44441393	+	NA	NA	NA	NA	NA	NA	CT	CT	CC	CC	CT	CC	CC	CC	CT	CC	CT	CC	CC	CC	CT	CT	TT	CC	CT	CC	CT	CC	TT	CT	CT	CT	CC	CC	CC	CC	CC	CT	CC	CC	CT	CT	CT	CC	CC
SNP_IGA_1_44738238	C/T	1	44473021	+	NA	NA	NA	NA	NA	NA	CC	CC	CC	CC	CC	CC	CC	CT	CC	CC	CT	CC	CT	CC	CC	CC	CC	CC	CC	CT	CC	CC	CC	CT	CC	CT	CC	CC	CC	CT	CC	CC	CC	CC	CC	CC	CC	CC	CC
SNP_IGA_1_44753135	C/A	1	44487763	+	NA	NA	NA	NA	NA	NA	AC	CC	AC	CC	AA	CC	AC	AC	CC	CC	CC	CC	CC	CC	AC	CC	CC	AC	AC	AC	AC	CC	AA	CC	AC	CC	AC	CC	CC	AC	CC	CC	AA	AA	AC	AA	AC	AC	AC
SNP_IGA_1_44756968	T/C	1	44491562	+	NA	NA	NA	NA	NA	NA	TT	CC	CT	CC	CT	CT	CT	CC	CT	CC	CC	CC	CC	CC	TT	CT	TT	CT	CT	CT	CT	CC	TT	CC	CT	CT	CT	CC	CT	CC	CC	CT	CT	CT	TT	TT	TT	CT	CT
SNP_IGA_1_44758023	G/A	1	44492616	+	NA	NA	NA	NA	NA	NA	GG	AA	AG	AA	GG	AG	AG	AA	AG	AA	AA	AA	AA	AA	GG	AG	GG	AG	AG	AG	AG	AA	GG	AA	AG	AG	AG	AA	AG	AA	AA	AG	GG	GG	GG	GG	GG	AG	AG
SNP_IGA_1_44759793	G/C	1	44494367	+	NA	NA	NA	NA	NA	NA	GG	CC	GC	CC	GG	GC	GC	CC	GC	CC	CC	CC	CC	CC	GG	GC	GG	GC	GC	GC	GC	CC	GG	CC	GC	GC	GC	CC	GC	CC	CC	GC	GG	GG	GG	GG	GG	GC	GC
SNP_IGA_1_44771693	C/T	1	44506162	+	NA	NA	NA	NA	NA	NA	CC	TT	CT	TT	CC	TT	CT	CT	CT	TT	CT	TT	CT	TT	CC	CT	CC	CT	CT	CT	CT	TT	CC	CT	CT	CT	CC	TT	CT	TT	TT	CT	CC	CC	CC	CC	CC	CT	CT
SNP_IGA_1_44789169	A/T	1	44523513	+	NA	NA	NA	NA	NA	NA	AA	TT	AT	TT	AA	TT	TT	AT	AT	TT	AT	TT	AT	TT	AT	AT	AA	AT	AT	TT	TT	TT	AT	AT	TT	AT	AA	TT	TT	TT	TT	AT	AA	AA	AA	TT	AA	TT	TT
SNP_IGA_1_44799015	A/C	1	44533282	+	NA	NA	NA	NA	NA	NA	AC	AC	AC	CC	AA	CC	AC	AC	CC	CC	AC	CC	CC	CC	CC	CC	CC	AC	AC	AC	CC	CC	AC	AC	CC	CC	AC	CC	AC	AC	CC	CC	AA	AA	AC	AC	AC	CC	CC
SNP_IGA_1_44799337	A/T	1	44533604	+	NA	NA	NA	NA	NA	NA	AT	AT	AT	TT	AA	TT	AT	AT	TT	TT	TT	TT	TT	TT	TT	TT	TT	AT	AT	AT	TT	TT	AT	TT	TT	TT	AT	TT	AT	AT	TT	TT	AA	AA	AT	AT	AT	TT	TT
SNP_IGA_1_44799945	A/G	1	44534208	+	NA	NA	NA	NA	NA	NA	AG	AG	AG	GG	AA	GG	AG	AG	GG	GG	GG	GG	GG	GG	GG	GG	GG	AG	AG	AG	GG	GG	AG	GG	GG	GG	AG	GG	AG	AG	GG	GG	AA	AA	AG	AG	AG	GG	GG
SNP_IGA_1_44800300	A/T	1	44534563	+	NA	NA	NA	NA	NA	NA	AT	AT	AT	TT	AA	TT	AT	AT	TT	TT	TT	TT	TT	TT	TT	TT	TT	AT	AT	AT	TT	TT	AT	TT	TT	TT	AT	TT	AT	AT	TT	TT	AA	AA	AT	AT	AT	TT	TT
SNP_IGA_1_44800585	A/T	1	44534848	+	NA	NA	NA	NA	NA	NA	AT	AT	AT	TT	AA	TT	AT	AT	TT	TT	TT	TT	TT	TT	TT	TT	TT	AT	AT	AT	TT	TT	AT	TT	TT	TT	AT	TT	AT	AT	TT	TT	AA	AA	AT	AT	AT	TT	TT
PnPAT1b_607	T/C	1	44553200	+	NA	NA	NA	NA	NA	NA	CT	TT	CT	TT	CT	TT	TT	TT	TT	TT	TT	TT	TT	TT	TT	TT	TT	CT	TT	CT	TT	TT	TT	TT	TT	CT	CT	TT	TT	TT	TT	TT	CC	CC	CT	CT	CT	TT	TT
PnPAT1b_711	T/C	1	44553304	+	NA	NA	NA	NA	NA	NA	CT	TT	CT	TT	CT	TT	TT	TT	TT	TT	TT	TT	TT	TT	TT	TT	TT	CT	TT	CT	TT	TT	TT	TT	TT	TT	CT	TT	TT	TT	TT	TT	CC	CC	CT	CT	CT	TT	TT
PnPAT1b_1020	T/A	1	44553613	+	NA	NA	NA	NA	NA	NA	TT	TT	TT	TT	TT	TT	TT	TT	TT	TT	TT	TT	TT	TT	TT	TT	TT	TT	TT	TT	TT	TT	TT	TT	TT	TT	TT	TT	TT	TT	TT	TT	TT	TT	TT	TT	TT	TT	TT
SNP_IGA_1_44858443	C/T	1	44592348	+	NA	NA	NA	NA	NA	NA	CT	CC	CC	CC	CC	CT	CT	CC	CT	CT	CT	CC	CC	CC	CT	CT	TT	CC	CC	CC	CC	CC	CC	CT	CC	CC	CT	CC	CC	CT	CC	CT	CC	CC	CT	CC	CT	CT	CC
SNP_IGA_1_44860991	T/A	1	44594888	+	NA	NA	NA	NA	NA	NA	AA	TT	AT	AT	AA	AA	AT	AA	AT	AA	AT	AA	AA	AA	AA	AA	AA	AT	AA	AT	AT	AT	AA	TT	AA	AT	AA	AA	AT	AT	AT	AT	AA	AA	AA	AA	AA	AT	AA
SNP_IGA_1_44895066	T/C	1	44628791	+	NA	NA	NA	NA	NA	NA	TT	CT	CT	CC	CT	CT	CT	CC	CT	CT	CT	CC	CC	CC	CT	CT	TT	CT	CC	CT	CC	CC	CT	CT	CC	CT	TT	CT	CT	CT	CC	CT	CT	CT	TT	CT	TT	CT	CC
SNP_IGA_1_44897806	G/A	1	44631529	+	NA	NA	NA	NA	NA	NA	GG	AG	AG	AA	AG	AG	AG	AA	AG	AG	AG	AA	AA	AA	AG	AG	GG	AG	AA	AG	AA	AA	AG	AG	AA	GG	GG	AG	AG	AG	AA	AG	AG	AG	GG	AG	GG	AG	AA
SNP_IGA_1_44923768	A/T	1	44657391	+	NA	NA	NA	NA	NA	NA	AA	TT	AT	AT	AA	AT	AT	AT	AA	AT	TT	TT	AT	TT	AT	AT	AA	AT	AT	AT	AA	TT	AT	TT	AT	AT	AA	TT	AT	TT	TT	AA	AA	AA	AA	AT	AA	TT	AT
SNP_IGA_1_44935702	C/T	1	44669234	+	NA	NA	NA	NA	NA	NA	CC	CT	CC	CC	CC	CC	CC	CT	CC	CC	CC	CC	CC	CC	CC	CC	CC	CC	CT	CC	CC	CC	CT	CC	CC	TT	CT	CC	CT	CT	CC	CC	CC	CC	CC	CC	CC	CT	CT
SNP_IGA_1_44937224	T/C	1	44670745	+	NA	NA	NA	NA	NA	NA	TT	CT	CT	TT	CC	TT	TT	CT	TT	TT	TT	TT	TT	TT	TT	TT	TT	CT	CT	TT	TT	TT	CT	TT	TT	CC	CT	TT	CT	CT	TT	TT	CC	CC	CT	TT	CT	CT	CT
SNP_IGA_1_44940868	A/G	1	44674375	+	NA	NA	NA	NA	NA	NA	AA	AG	AA	AG	AA	AG	AG	AA	AA	AG	GG	GG	AG	GG	AA	AG	AA	AA	AG	AA	AA	AG	GG	AG	AG	AA	AG	GG	AG	AA	AG	AA	AA	AA	AA	AA	AA	AG	AA
LG_XIII_3_SNP_54	A/G	1	44677723	+	NA	NA	NA	NA	NA	NA	AA	AA	AA	AA	AA	AA	AA	AA	AA	AA	AA	AA	AA	AA	AA	AA	AA	AA	AA	AA	AA	AA	AA	AA	AA	AA	AG	AA	AA	AA	AA	AA	AA	AA	AA	AA	AA	AA	AA
LG_XIII_3_SNP_416	T/A	1	44678085	+	NA	NA	NA	NA	NA	NA	TT	TT	AT	TT	AA	TT	AT	TT	TT	TT	TT	TT	TT	TT	TT	TT	TT	AT	TT	AT	AT	TT	TT	TT	AT	TT	TT	TT	TT	TT	TT	TT	AA	AA	AT	AT	AT	TT	TT
SNP_IGA_1_44953759	G/A	1	44687206	+	NA	NA	NA	NA	NA	NA	GG	GG	GG	GG	GG	AG	GG	AG	GG	AG	AG	GG	GG	GG	AG	GG	GG	GG	AG	GG	AG	GG	AG	AG	AG	GG	AG	AG	AG	AG	GG	GG	GG	GG	GG	GG	GG	AA	AA
SNP_IGA_1_44970310	C/T	1	44703608	+	NA	NA	NA	NA	NA	NA	CT	CC	CC	CC	CC	CC	CC	CC	CT	CC	CC	CC	CC	CC	CT	CT	TT	CC	CT	CC	CC	CC	TT	CC	CC	CT	CC	CT	CC	CC	CC	CT	CC	CC	CT	CC	CT	CT	CC
SNP_IGA_1_44972180	T/G	1	44705477	+	NA	NA	NA	NA	NA	NA	GT	TT	TT	TT	TT	TT	TT	TT	GT	TT	TT	TT	TT	TT	GT	GT	GG	TT	GT	TT	TT	TT	GG	TT	TT	GT	TT	GT	TT	TT	TT	GT	TT	TT	GT	TT	GT	GT	TT
SNP_IGA_1_44973025	G/A	1	44706321	+	NA	NA	NA	NA	NA	NA	AG	GG	GG	AG	GG	GG	GG	AA	AA	AG	GG	GG	AG	GG	AG	AG	AA	GG	AG	GG	AG	GG	AA	GG	GG	AG	GG	AG	AG	AG	GG	AA	GG	GG	AG	GG	AG	AG	AG
SNP_IGA_1_44973999	C/G	1	44707291	+	NA	NA	NA	NA	NA	NA	GC	CC	CC	CC	CC	CC	CC	CC	GC	CC	CC	CC	CC	CC	GC	GC	GG	CC	GC	CC	CC	CC	GG	CC	CC	GC	CC	GC	CC	CC	CC	GC	CC	CC	GC	CC	GC	GC	CC
SNP_IGA_1_44976501	C/T	1	44709767	+	NA	NA	NA	NA	NA	NA	CT	CC	CC	CC	CC	CC	CC	CC	CT	CC	CC	CC	CC	CC	CT	CT	TT	CC	CT	CC	CC	CC	TT	CC	CC	CT	CC	CC	CC	CC	CC	CT	CC	CC	CT	CC	CT	CT	CC
SNP_IGA_1_44979695	C/T	1	44712944	+	NA	NA	NA	NA	NA	NA	CT	CC	CC	CC	CC	CC	CT	CC	CT	CC	CC	CC	CC	CC	CT	CT	TT	CC	CT	CC	CC	CC	TT	CC	CC	TT	CC	CT	CC	CC	CC	CT	CC	CC	CT	CC	CT	CT	CC
SNP_IGA_1_44982723	G/A	1	44715965	+	NA	NA	NA	NA	NA	NA	AG	GG	GG	GG	GG	GG	GG	GG	AG	GG	GG	GG	GG	GG	AG	AG	AA	GG	AG	GG	GG	GG	AA	GG	GG	AG	GG	GG	GG	GG	GG	AG	GG	GG	AG	GG	AG	AG	GG
SNP_IGA_1_45007395	A/C	1	44740443	+	NA	NA	NA	NA	NA	NA	AA	AC	CC	AC	AC	AC	AC	AC	AA	CC	AC	CC	AC	CC	AA	AC	AA	CC	AC	AC	AA	CC	AA	AC	AC	AA	AC	AC	AC	CC	CC	AA	AC	AC	AC	AC	AC	AA	AC
SNP_IGA_1_45009281	T/C	1	44742325	+	NA	NA	NA	NA	NA	NA	TT	CT	CC	CT	CT	CT	CT	CT	TT	CC	CC	CC	CT	CC	TT	CT	TT	CC	CT	CT	TT	CC	TT	CC	CT	TT	CT	CT	CC	CC	CC	TT	CC	CC	CT	CT	CT	TT	CT
SNP_IGA_1_45009782	A/G	1	44742826	+	NA	NA	NA	NA	NA	NA	AA	AG	GG	AG	AG	AG	AG	AG	AA	GG	GG	GG	AG	GG	AA	AG	AA	GG	AG	AG	AA	GG	AA	GG	AG	AA	AA	AG	AG	GG	GG	AA	AG	AG	AG	AG	AG	AA	AG
SNP_IGA_1_45020683	A/G	1	44753681	+	NA	NA	NA	NA	NA	NA	AG	AG	GG	AG	GG	AG	AG	AA	AG	AG	GG	GG	AG	GG	AG	GG	GG	GG	AG	AG	AA	GG	AA	GG	AG	AA	AA	AG	AG	AG	GG	AG	GG	GG	GG	AG	GG	AA	AA
SNP_IGA_1_45029988	C/T	1	44762909	+	NA	NA	NA	NA	NA	NA	CC	CC	CC	CT	CC	CT	CC	CC	CT	CC	CC	CC	CC	CC	CC	CC	CC	CC	CC	CC	CT	CC	CC	CC	CC	TT	CC	CC	CC	CC	CC	CT	CT	CT	CC	CC	CC	CC	CC
SNP_IGA_1_45033178	C/T	1	44766092	+	NA	NA	NA	NA	NA	NA	CT	CT	CC	CC	CC	CC	CT	TT	CC	CT	CC	CC	CT	CC	CT	CC	CC	CC	CT	CT	CT	CC	TT	CC	CT	CC	CT	CT	CT	CT	CC	CC	CC	CC	CC	CT	CC	TT	TT
SNP_IGA_1_45036463	A/G	1	44769349	+	NA	NA	NA	NA	NA	NA	GG	AG	AA	AA	AA	AA	AG	GG	AG	AG	AA	AA	AG	AA	GG	AG	GG	AA	AG	AG	AG	AA	GG	AA	AG	AA	AG	AG	AG	AG	AA	AG	AA	AA	AG	AG	AG	GG	GG
SNP_IGA_1_45058325	C/T	1	44791112	+	NA	NA	NA	NA	NA	NA	CC	TT	CT	TT	CT	TT	TT	CT	CT	CT	TT	TT	TT	TT	CT	CT	CC	CT	TT	TT	TT	TT	CT	TT	TT	CC	CT	CT	TT	CT	TT	CT	CC	CC	CC	TT	CC	TT	CT
SNP_IGA_1_45059633	C/T	1	44792410	+	NA	NA	NA	NA	NA	NA	CC	CC	CC	CC	CC	CT	CC	CT	CC	CT	CC	CC	CC	CC	CC	CC	CC	CC	CT	CC	CC	CC	CC	CC	CC	CC	CC	CT	CC	CT	CC	CC	CT	CT	CC	CC	CC	CC	CT
SNP_IGA_1_45088918	C/T	1	44821538	+	NA	NA	NA	NA	NA	NA	TT	CC	CT	CT	CC	TT	CC	CC	CT	CC	CC	CT	CC	CT	TT	TT	TT	CT	CC	CC	CC	CC	CC	CC	CC	CT	CC	CC	CT	CC	CC	CT	CT	CT	CT	CC	TT	CT	CT
SNP_IGA_1_45090660	C/A	1	44823268	+	NA	NA	NA	NA	NA	NA	CC	CC	CC	AC	CC	AC	AC	CC	CC	CC	CC	AC	CC	AC	CC	AC	CC	CC	CC	AC	CC	CC	CC	CC	CC	CC	CC	CC	AC	CC	CC	CC	CC	CC	CC	AC	CC	AC	CC
SNP_IGA_1_45092269	A/G	1	44824876	+	NA	NA	NA	NA	NA	NA	AG	AG	AG	AA	GG	AA	AG	AA	AG	GG	AG	AG	AG	AG	GG	AG	GG	AG	AG	AG	AA	AG	AA	AG	AG	AA	AG	AG	AG	AG	GG	AG	AG	AG	AA	AG	AG	AG	GG
SNP_IGA_1_45184699	G/A	1	44916793	+	NA	NA	NA	NA	NA	NA	GG	AG	AG	AA	GG	AG	AG	AA	AG	GG	AG	AG	AG	AG	GG	AG	GG	AG	GG	AA	AG	AG	GG	AA	GG	AG	AG	GG	AG	AG	AG	AG	GG	GG	GG	AA	GG	AG	GG
SNP_IGA_1_45208082	A/T	1	44939972	+	NA	NA	NA	NA	NA	NA	AA	AT	AT	TT	AA	AT	NN	AT	AA	AA	AA	AT	AT	AT	AA	AT	AT	AT	AA	TT	AA	AT	AA	AT	AA	AA	AA	AA	AT	AA	AT	AA	AA	AA	AA	AT	AA	AT	AA
SNP_IGA_1_45225358	C/A	1	44957127	+	NA	NA	NA	NA	NA	NA	CC	AA	AC	AC	AC	CC	AA	AA	AC	AC	AA	AC	AA	AC	AC	CC	AC	AC	AC	AA	AC	AC	AC	AA	AC	AC	AC	AA	AC	AA	AA	AC	AC	AC	CC	AA	CC	AA	AC
SNP_IGA_1_45226000	G/C	1	44957769	+	NA	NA	NA	NA	NA	NA	GG	CC	GC	GC	GC	GG	CC	CC	GC	GC	CC	GC	CC	GC	GC	GG	GC	GC	GC	CC	GC	GC	GC	CC	GC	GC	GC	CC	GC	CC	CC	GC	GC	GC	GG	CC	GG	CC	GC
SNP_IGA_1_45226740	G/A	1	44958504	+	NA	NA	NA	NA	NA	NA	AG	GG	AG	AG	AG	AA	GG	GG	AG	AG	GG	AG	GG	AG	AG	AA	AG	AG	GG	GG	GG	AG	AG	GG	GG	AG	AG	GG	AG	GG	GG	AG	AG	AG	AA	GG	AA	GG	AG
SNP_IGA_1_45342065	G/T	1	45073127	+	NA	NA	NA	NA	NA	NA	GG	GT	GT	GT	GT	GG	TT	TT	GT	GT	TT	GT	TT	GT	GT	GG	GT	GT	GT	GT	GT	TT	GG	TT	GT	GG	GT	TT	GG	TT	TT	GT	GG	GG	GG	TT	GG	GT	TT
SNP_IGA_1_45348147	A/C	1	45079165	+	NA	NA	NA	NA	NA	NA	AC	AC	AC	AC	AC	AA	CC	CC	CC	CC	CC	AC	CC	AC	CC	AC	CC	AC	AC	AC	AC	CC	AC	CC	AC	AA	AC	CC	AA	CC	CC	CC	AC	AC	AA	CC	AC	AC	AC
SNP_IGA_1_45348546	C/T	1	45079562	+	NA	NA	NA	NA	NA	NA	CT	CT	CT	CT	CT	CC	TT	TT	TT	TT	TT	CT	TT	CT	TT	CT	TT	CT	CT	CT	CT	TT	CT	TT	CT	CC	CT	TT	CC	TT	TT	TT	CT	CT	CC	TT	CT	CT	CT
SNP_IGA_1_45365162	C/T	1	45096074	+	NA	NA	NA	NA	NA	NA	TT	CC	CC	CC	CC	CC	CC	CC	CT	CC	CC	CC	CC	CC	CT	CT	CT	CC	CT	CC	CT	CC	CT	CC	CT	CC	CC	CC	CT	CC	CC	CT	CT	CT	CC	CC	CT	CT	CC
SNP_IGA_1_45415491	G/T	1	45146055	+	NA	NA	NA	NA	NA	NA	GT	GG	GG	GG	GG	GG	GG	GG	GG	GG	GG	GG	GG	GG	GG	GG	GG	GG	GT	GG	GG	GG	GG	GG	GG	GG	GG	GG	GG	GG	GG	GG	GG	GG	GG	GG	GG	GG	GG
SNP_IGA_1_45416080	C/T	1	45146643	+	NA	NA	NA	NA	NA	NA	CT	CC	CC	CC	CC	CC	CC	CC	CC	CC	CC	CC	CC	CC	CC	CC	CC	CC	CT	CC	CC	CC	CC	CC	CC	CC	CC	CC	CC	CC	CC	CC	CC	CC	CC	CC	CC	CC	CC
SNP_IGA_1_45420337	C/T	1	45150885	+	NA	NA	NA	NA	NA	NA	CT	CC	CC	CC	CC	CC	CC	CC	CC	CC	CC	CC	CC	CC	CC	CC	CC	CC	CT	CC	CC	CC	CC	CC	CC	CC	CC	CC	CC	CC	CC	CC	CC	CC	CC	CC	CC	CC	CC
SNP_IGA_1_45520948	A/C	1	45251009	+	NA	NA	NA	NA	NA	NA	CC	AC	AC	CC	AC	CC	CC	AC	AC	CC	CC	CC	CC	CC	CC	CC	CC	AC	AC	CC	AC	CC	CC	CC	CC	AC	AC	CC	CC	AC	CC	AC	AC	AC	AC	CC	AC	CC	AC
SNP_IGA_1_45523524	A/C	1	45253577	+	NA	NA	NA	NA	NA	NA	AC	AC	AC	CC	AC	CC	CC	AC	AA	CC	CC	CC	CC	CC	AC	AC	AC	AC	AC	CC	AC	CC	CC	CC	CC	AC	AC	CC	CC	AC	AC	AA	AC	AC	AC	CC	AA	CC	AC
SNP_IGA_1_45526511	T/G	1	45256539	+	NA	NA	NA	NA	NA	NA	TT	GT	GT	GG	GT	GT	GT	GT	GT	GG	GT	GT	GG	GG	TT	GT	GT	GT	GT	GT	GT	GT	TT	GT	GT	TT	TT	TT	GT	GT	GT	GT	TT	TT	TT	GT	TT	GT	TT
SNP_IGA_1_45527074	C/G	1	45257101	+	NA	NA	NA	NA	NA	NA	GG	GC	CC	CC	GC	GC	GC	GC	GC	CC	GC	GC	CC	CC	GG	GC	GC	CC	GC	GC	CC	GC	GG	GC	CC	GC	GC	GG	GC	GC	GC	GC	GC	GC	GC	GC	GC	GC	GC
SNP_IGA_1_45527716	G/C	1	45257743	+	NA	NA	NA	NA	NA	NA	GG	GC	GC	CC	GC	GC	GC	GC	GC	CC	GC	GC	CC	CC	GG	GC	GC	GC	GC	GC	GC	GC	GG	GC	GC	GG	GG	GG	GC	GC	GC	GC	GG	GG	GG	GC	GG	GC	GG
SNP_IGA_1_45527719	G/A	1	45257746	+	NA	NA	NA	NA	NA	NA	AA	AG	AG	GG	AG	AG	AG	GG	AG	GG	AG	AG	GG	GG	AG	AG	AG	AG	AG	AG	GG	GG	AA	AG	GG	AG	GG	AA	AG	GG	AG	AG	AA	AA	AA	GG	AA	GG	GG
SNP_IGA_1_45529018	C/T	1	45259040	+	NA	NA	NA	NA	NA	NA	CC	CT	CT	TT	CT	CT	CT	CT	CT	TT	CT	CT	TT	TT	CC	CT	CT	CT	CT	CT	CT	CT	CC	CT	CT	CC	CC	CC	CT	CT	CT	CT	CC	CC	CC	CT	CC	CT	CC
SNP_IGA_1_45529466	A/C	1	45259485	+	NA	NA	NA	NA	NA	NA	AA	AC	AC	CC	AC	AC	AC	AC	AC	CC	AC	AC	CC	CC	AA	AC	AC	AC	AC	AC	CC	AC	AA	AC	CC	AC	AC	AA	AC	AC	AC	AC	AA	AA	AA	AC	AA	AC	AC
SNP_IGA_1_45530105	G/C	1	45260124	+	NA	NA	NA	NA	NA	NA	GG	GC	GC	CC	GC	GC	GC	GC	GC	CC	GC	GC	CC	CC	GG	GC	GC	GC	GC	GC	CC	GC	GG	GC	CC	GC	GC	GG	GC	GC	GC	GC	GG	GG	GG	GC	GG	GC	GC
SNP_IGA_1_45531228	G/T	1	45261244	+	NA	NA	NA	NA	NA	NA	GG	GT	GT	TT	GT	GT	GT	GT	GT	TT	GT	GT	TT	TT	GG	GT	GT	GT	GT	GT	TT	GT	GG	GT	TT	GT	GT	GG	GT	GT	GT	GT	GG	GG	GG	GT	GG	GT	GT
SNP_IGA_1_45534084	A/T	1	45264084	+	NA	NA	NA	NA	NA	NA	TT	AT	AA	AA	AT	AT	AT	AA	AT	AA	AT	AT	AA	AA	AT	AT	AT	AA	AT	AT	AA	AA	TT	AT	AA	AT	AA	TT	AT	AA	AT	AT	AT	AT	AT	AA	AT	AA	AA
SNP_IGA_1_45538690	A/G	1	45268642	+	NA	NA	NA	NA	NA	NA	AA	AG	AG	GG	AG	AG	AG	GG	AG	GG	AG	AG	GG	GG	AG	AG	AG	AG	AG	AG	GG	GG	AA	AG	GG	AA	GG	AA	AG	GG	AG	AG	AA	AA	AA	GG	AA	GG	GG
SNP_IGA_1_45559122	G/A	1	45289036	+	NA	NA	NA	NA	NA	NA	GG	AA	AG	AG	GG	GG	GG	AG	GG	AG	GG	GG	AG	GG	AG	GG	AG	AG	AG	AG	GG	AG	GG	AG	GG	GG	AG	AG	GG	GG	AG	GG	AG	AG	GG	AG	GG	AA	AG
SNP_IGA_1_45560175	T/C	1	45290085	+	NA	NA	NA	NA	NA	NA	TT	CC	CT	CT	TT	TT	TT	TT	TT	CT	TT	TT	TT	TT	CT	TT	CT	CT	CT	CT	TT	CT	TT	CT	TT	CT	CT	CT	TT	TT	CT	TT	CT	CT	TT	CT	TT	CC	CT
LG_XIII_1_SNP_14	A/G	1	45293011	+	NA	NA	NA	NA	NA	NA	AA	GG	AG	AG	AA	AA	AA	AG	AA	AG	AA	AA	AA	AA	AG	AA	AG	AG	AG	AG	AG	AG	AA	AG	AG	AA	AG	AG	AA	AG	AG	AA	AG	AG	AA	AG	AA	GG	GG
LG_XIII_1_SNP_26	A/G	1	45293023	+	NA	NA	NA	NA	NA	NA	AA	AA	AG	AA	AA	AA	AA	AA	AA	AA	AA	AA	AA	AA	AA	AA	AA	AG	AA	AA	AA	AA	AA	AA	AA	AA	AA	AA	AA	AA	AA	AA	AG	AG	AG	AA	AG	AA	AA
SNP_IGA_1_45572232	A/G	1	45302080	+	NA	NA	NA	NA	NA	NA	AG	AA	AG	AG	AG	GG	AG	AA	AA	AA	AG	GG	AA	AG	AA	AG	AA	AG	AA	AG	AA	AA	GG	AG	AA	GG	AA	AG	GG	AA	AA	AA	AG	AG	GG	AA	AG	AA	AA
SNP_IGA_1_45572739	A/G	1	45302587	+	NA	NA	NA	NA	NA	NA	AA	GG	AG	AG	AA	AA	AA	AA	AA	AG	AA	AA	AA	AA	AG	AA	AG	AG	AG	AG	AA	AG	AA	AG	AA	AA	AG	AG	AA	AA	AG	AA	AG	AG	AA	AG	AA	GG	AG
SNP_IGA_1_45573166	C/T	1	45303014	+	NA	NA	NA	NA	NA	NA	CT	CC	CT	CT	CT	TT	CT	CC	CC	CC	CT	TT	CC	CT	CC	CT	CC	CT	CC	CT	CC	CC	TT	CT	CC	TT	CC	CT	TT	CC	CC	CC	CT	CT	TT	CC	CT	CC	CC
SNP_IGA_1_45574364	A/G	1	45304211	+	NA	NA	NA	NA	NA	NA	AA	AG	AG	AG	AA	AA	AA	AA	AA	AG	AA	AA	AA	AA	AG	AA	AG	AG	AG	AG	AA	AG	AA	AG	AA	AA	AG	AG	AA	AA	AG	AA	AA	AA	AA	AG	AA	GG	AG
SNP_IGA_1_45574616	C/A	1	45304462	+	NA	NA	NA	NA	NA	NA	AC	AA	AC	AC	AC	CC	AC	AA	AA	AA	AC	CC	AA	AC	AA	AC	AA	AC	AA	AC	AC	AA	CC	AC	AC	CC	AA	AC	CC	AA	AA	AA	AC	AC	CC	AA	AC	AA	AA
SNP_IGA_1_45575832	C/T	1	45305676	+	NA	NA	NA	NA	NA	NA	CT	CC	CT	CT	CT	TT	CT	CC	CC	CC	CT	TT	CC	CT	CC	CT	CC	CT	CC	CT	CC	CC	TT	CT	CC	TT	CC	CT	TT	CC	CC	CC	CT	CT	TT	CC	CT	CC	CC
SNP_IGA_1_45580310	G/A	1	45310143	+	NA	NA	NA	NA	NA	NA	AG	GG	AG	AG	AG	AA	AG	GG	GG	GG	AG	AA	GG	AG	GG	AG	GG	AG	GG	AG	GG	GG	AA	AG	GG	AA	GG	AG	AA	GG	GG	GG	AG	AG	AA	GG	AG	GG	GG
SNP_IGA_1_45583392	G/A	1	45313208	+	NA	NA	NA	NA	NA	NA	GG	AA	AA	AG	GG	GG	GG	GG	GG	AG	GG	GG	GG	GG	AG	GG	AG	AA	AG	AG	GG	AG	GG	AG	GG	GG	GG	AG	GG	GG	AG	GG	AA	AA	AG	AG	AG	AA	GG
SNP_IGA_1_45588110	T/A	1	45317873	+	NA	NA	NA	NA	NA	NA	AT	AT	AT	AT	TT	TT	TT	AT	AT	AT	TT	TT	AT	TT	AA	AT	AA	AT	TT	AT	TT	AA	TT	AT	TT	TT	AT	AT	TT	TT	AA	AT	TT	TT	TT	AA	AT	AA	TT
SNP_IGA_1_45609690	A/G	1	45339368	+	NA	NA	NA	NA	NA	NA	GG	AA	AA	AG	AG	GG	GG	AG	AG	AG	GG	GG	GG	GG	AG	GG	AG	AA	GG	AG	AG	AG	GG	AG	GG	GG	GG	AG	GG	AG	AG	AG	AA	AA	AG	AG	AG	AG	AG
SNP_IGA_1_45612000	T/C	1	45341674	+	NA	NA	NA	NA	NA	NA	CT	CT	CT	CT	CT	TT	CT	TT	CT	TT	TT	CT	TT	TT	CT	CT	CT	CT	TT	CT	TT	CT	TT	CT	TT	CT	CT	CT	TT	TT	CT	CT	CT	CT	CT	CT	CT	CT	CT
SNP_IGA_1_45995615	G/A	1	45723909	+	NA	NA	NA	NA	NA	NA	AG	AA	AG	AG	AG	AG	AG	AG	AG	AG	AG	AG	AG	AG	AG	AG	AA	AG	AG	AG	GG	AG	AG	AG	GG	AA	AG	GG	AG	AA	AA	AG	AG	GG	AG	AG	AG	GG	AG
SNP_IGA_1_46000674	G/T	1	45728949	+	NA	NA	NA	NA	NA	NA	GT	TT	GT	GT	GT	GT	GT	TT	GT	GT	GT	GT	GT	GT	GT	GT	TT	GT	GT	GT	GG	GT	GT	GT	GG	TT	GT	GG	GT	TT	TT	GT	GT	GG	GT	GT	GT	GT	GT
SNP_IGA_1_46005400	T/C	1	45733631	+	NA	NA	NA	NA	NA	NA	TT	TT	TT	TT	TT	TT	CT	TT	TT	TT	TT	TT	TT	TT	TT	TT	TT	TT	TT	TT	TT	CT	TT	TT	TT	TT	TT	TT	CT	TT	TT	TT	TT	TT	TT	CT	TT	TT	TT
SNP_IGA_1_46006853	T/C	1	45735073	+	NA	NA	NA	NA	NA	NA	CT	TT	TT	TT	TT	TT	CT	TT	TT	TT	TT	TT	TT	TT	TT	TT	TT	TT	TT	TT	TT	CT	CT	TT	CT	TT	TT	CT	CT	TT	TT	TT	TT	CT	CT	CT	TT	TT	CT
SNP_IGA_1_46100887	T/C	1	45828559	+	NA	NA	NA	NA	NA	NA	CC	CT	CT	CT	CC	CC	CT	TT	CT	TT	TT	CT	CT	CC	CT	CC	CT	CT	CT	TT	TT	CT	CT	TT	CT	CT	CT	TT	CT	CT	CT	CT	CC	CT	CT	TT	CC	TT	TT
SNP_IGA_1_46101529	T/G	1	45829201	+	NA	NA	NA	NA	NA	NA	GG	GT	GT	GT	GG	GG	GT	TT	GT	TT	TT	GT	GT	GG	GT	GG	GT	GT	GT	TT	TT	GT	GT	TT	GT	GT	GT	TT	GT	GT	GT	GT	GG	GT	GT	TT	GG	TT	TT
SNP_IGA_1_46102419	C/T	1	45830084	+	NA	NA	NA	NA	NA	NA	CT	CT	CT	CT	TT	TT	CT	CC	CT	CC	CC	CT	CT	TT	CT	TT	CT	CT	CT	CC	CC	CT	CT	CC	CT	CT	CT	CC	CT	CT	CT	CT	TT	CT	CT	CC	TT	CC	CC
SNP_IGA_1_46103960	T/G	1	45831620	+	NA	NA	NA	NA	NA	NA	GG	GT	GT	GT	GG	GG	GT	TT	GT	TT	TT	GT	GT	GG	GT	GG	GT	GT	GT	TT	TT	GT	GT	TT	GT	GT	GT	TT	GT	GT	GT	GT	GG	GT	GT	TT	GG	TT	TT
SNP_IGA_1_46106255	T/A	1	45833910	+	NA	NA	NA	NA	NA	NA	AT	AT	AT	AT	AA	AA	AT	TT	AT	TT	TT	AT	AT	AA	AT	AA	AT	AT	AT	TT	TT	AT	AT	TT	AT	AT	AT	TT	AT	AT	AT	AT	AA	AT	AT	TT	AA	TT	TT
SNP_IGA_1_46107800	G/A	1	45835441	+	NA	NA	NA	NA	NA	NA	AG	AG	AG	AG	AA	AA	AG	GG	AG	GG	GG	AG	AG	AA	AA	AA	AG	AG	AG	GG	AG	AG	AG	GG	AA	AG	AG	AG	AG	AG	AG	AG	AA	AG	GG	GG	AA	AG	GG
SNP_IGA_1_46108364	G/A	1	45836005	+	NA	NA	NA	NA	NA	NA	AA	AG	GG	AG	AA	AA	AG	GG	AG	GG	GG	AG	AG	AA	AG	AA	AG	GG	AG	GG	GG	AG	GG	GG	GG	AG	GG	GG	AG	AG	AG	AG	AG	GG	GG	AG	AG	GG	GG
SNP_IGA_1_46110283	A/G	1	45837903	+	NA	NA	NA	NA	NA	NA	AG	GG	AG	AG	GG	AA	GG	AG	AG	AA	GG	AA	GG	AG	GG	AG	GG	AG	AG	AG	AA	AG	GG	GG	AG	AG	AG	AA	GG	AG	GG	AG	AG	AG	GG	AG	AG	GG	AG
SNP_IGA_1_46110412	A/G	1	45838032	+	NA	NA	NA	NA	NA	NA	AG	GG	AG	AG	GG	AA	GG	AG	AG	AA	GG	AA	GG	AG	GG	AG	GG	AG	AG	AG	AA	AG	GG	GG	AG	AG	AG	AA	GG	AG	GG	AG	AG	AG	GG	AG	AG	GG	AG
SNP_IGA_1_46111600	G/A	1	45839219	+	NA	NA	NA	NA	NA	NA	AG	GG	AG	AG	GG	AA	GG	GG	AG	AG	AG	AA	GG	AG	AG	AG	GG	AG	GG	AG	AG	AG	GG	AG	GG	AG	GG	AA	GG	GG	GG	AG	AG	AA	AG	AG	AG	AG	GG
SNP_IGA_1_46111841	T/G	1	45839460	+	NA	NA	NA	NA	NA	NA	GT	GG	GT	GT	GG	TT	GG	GT	GT	TT	GT	TT	GG	GT	GT	GT	GG	GT	GT	GT	TT	GT	GT	GT	TT	GT	GT	TT	GG	GT	GG	GT	GT	TT	GT	GT	GT	GT	GT
SNP_IGA_1_46125773	A/G	1	45853287	+	NA	NA	NA	NA	NA	NA	AG	AA	AG	AA	AA	AA	AG	AA	AG	AG	AG	AG	AA	AA	AA	AA	AA	AG	AA	AG	AG	AA	AA	AG	AA	AG	AA	GG	AA	AA	AA	AG	AG	AG	AG	AA	AG	AA	AA
SNP_IGA_1_46261089	A/T	1	45987943	+	NA	NA	NA	NA	NA	NA	AT	AA	AT	AT	AA	AT	AA	AT	AT	AT	TT	AT	AA	AT	AA	AT	AA	AT	AA	AT	TT	AT	AT	AT	TT	AT	TT	AT	AT	AT	AA	AT	TT	AT	AT	AA	AT	AT	AT
SNP_IGA_1_46303945	G/A	1	46030517	+	NA	NA	NA	NA	NA	NA	AG	AG	AG	AG	GG	AG	AG	GG	AG	AG	AG	AG	GG	AG	AG	AG	GG	AG	GG	GG	AG	AG	AA	GG	AG	AG	GG	AG	GG	GG	GG	AG	AA	AG	AG	GG	AG	AG	AG
SNP_IGA_1_46304487	G/A	1	46031058	+	NA	NA	NA	NA	NA	NA	AG	AG	AG	AG	GG	AG	AG	GG	AG	AG	AG	AG	GG	AG	AG	AG	GG	AG	GG	GG	AG	AG	AA	GG	AG	AG	GG	AG	GG	GG	GG	AG	AA	AG	AG	GG	AG	AG	AG
SNP_IGA_1_46326000	C/T	1	46052312	+	NA	NA	NA	NA	NA	NA	CT	CT	CT	CT	CT	CT	CC	CT	CT	CT	TT	CT	CT	CC	CT	CT	CT	CT	CT	CT	CT	CT	CC	CT	CT	CT	CT	CT	CT	CT	CT	CT	CC	CT	CT	CT	CT	CT	CT
SNP_IGA_1_46383327	T/C	1	46109149	+	NA	NA	NA	NA	NA	NA	TT	TT	CT	TT	CT	CT	CT	CT	TT	TT	CT	CT	CT	CT	TT	TT	TT	CT	CC	CT	TT	TT	CT	CT	TT	TT	TT	CC	CT	CT	TT	TT	CT	CT	TT	TT	CT	TT	CT
SNP_IGA_1_46479780	C/A	1	46205093	+	NA	NA	NA	NA	NA	NA	AA	CC	CC	AC	CC	AC	AC	CC	AC	AA	AA	AA	CC	AC	AA	AA	AC	CC	CC	AC	CC	AC	AC	AC	CC	AA	AC	AA	AC	AC	AC	AC	AC	AC	AA	CC	AC	AA	AC
SNP_IGA_1_46480839	A/C	1	46206150	+	NA	NA	NA	NA	NA	NA	CC	AA	AA	AC	AA	AC	AC	AA	AC	AA	AC	CC	AA	AC	AC	CC	AC	AA	AA	AC	AA	AC	AC	AA	AA	CC	AC	CC	AC	AC	AC	AC	AC	AC	CC	AA	AC	AC	AC
SNP_IGA_1_46480917	A/G	1	46206228	+	NA	NA	NA	NA	NA	NA	GG	AA	AA	AG	AA	AG	AG	AA	AG	AA	AG	GG	AA	AG	AG	GG	AG	AA	AA	AG	AA	AG	AG	AA	AA	GG	AG	GG	AG	AG	AG	AG	AG	AG	GG	AA	AG	AG	AG
SNP_IGA_1_46482061	C/G	1	46207369	+	NA	NA	NA	NA	NA	NA	GG	CC	CC	CC	CC	CC	GC	CC	GC	CC	CC	GC	CC	CC	GC	GC	GC	CC	CC	GC	CC	CC	GC	CC	CC	GC	CC	GG	GC	GC	GC	GC	CC	GC	GG	CC	GC	GC	GC
SNP_IGA_1_46482729	A/G	1	46208036	+	NA	NA	NA	NA	NA	NA	GG	AG	AA	AA	AA	AA	AG	AA	AG	AA	AA	AG	AA	AA	AG	AG	AG	AA	AA	AG	AA	AA	AG	AA	AA	AG	AA	GG	AG	AG	AG	AG	AA	AG	GG	AA	AG	AG	AG
SNP_IGA_1_46482735	T/C	1	46208042	+	NA	NA	NA	NA	NA	NA	CC	TT	TT	TT	TT	TT	CT	TT	CT	TT	TT	CT	TT	TT	CT	CT	CT	TT	TT	CT	TT	TT	CT	TT	TT	CT	TT	CC	CT	CT	CT	CT	TT	CT	CC	TT	CT	CT	CT
SNP_IGA_1_46537272	G/A	1	46262134	+	NA	NA	NA	NA	NA	NA	GG	AG	AG	AG	AG	GG	AG	AG	AG	AG	GG	GG	AG	AG	GG	GG	AG	AG	GG	AG	AG	GG	GG	AG	AG	GG	AG	GG	AG	AG	AG	AG	GG	GG	GG	AG	GG	GG	AG
SNP_IGA_1_46538254	G/A	1	46263116	+	NA	NA	NA	NA	NA	NA	GG	AG	AG	AA	AG	AG	AG	AG	AG	AG	AA	AG	AG	AA	GG	AG	AG	AG	GG	AG	AG	AG	GG	AA	AG	AG	AG	GG	AG	AG	AG	AG	AG	GG	GG	AG	GG	GG	AG
SNP_IGA_1_46538952	A/C	1	46263814	+	NA	NA	NA	NA	NA	NA	AA	AC	AC	AC	AC	AA	AC	AC	AC	AC	AC	AA	AC	AC	AA	AA	AC	AC	AA	AC	AC	AA	AA	CC	AC	AA	AC	AA	AC	AC	AC	AC	AA	AA	AA	AC	AA	AA	AC
SNP_IGA_1_46541948	A/C	1	46266782	+	NA	NA	NA	NA	NA	NA	AA	AC	AC	AC	CC	AC	CC	AA	AA	AC	AC	AA	AC	AC	AA	AA	AC	AC	AA	AC	AA	AC	AA	CC	AA	AC	AC	AC	CC	AA	AC	AA	AA	AA	AC	AC	AA	AA	AA
SNP_IGA_1_46543001	A/G	1	46267833	+	NA	NA	NA	NA	NA	NA	AG	AG	AA	AA	AA	AG	AG	AG	GG	AA	AA	AA	AA	AA	AG	AG	AG	AA	AA	AG	AG	AG	GG	AA	AA	AG	AG	AA	AA	GG	AA	GG	AA	AG	AG	AG	AG	AA	GG
SNP_IGA_1_46547690	C/G	1	46272509	+	NA	NA	NA	NA	NA	NA	GC	CC	GC	CC	GG	CC	GG	CC	GC	GC	CC	CC	GC	GC	GC	GC	GC	GC	CC	CC	CC	GC	CC	CC	CC	GG	CC	GC	GG	GC	CC	GC	GC	GG	GG	CC	GG	CC	CC
SNP_IGA_1_46551207	G/A	1	46275991	+	NA	NA	NA	NA	NA	NA	GG	GG	GG	AG	AA	AG	AG	AG	AG	GG	AA	AG	AG	AA	AG	AG	GG	GG	GG	GG	AG	AG	GG	AG	GG	AG	AG	AG	AA	AG	GG	AG	AG	GG	AG	GG	GG	AG	AG
SNP_IGA_1_46556417	A/T	1	46281162	+	NA	NA	NA	NA	NA	NA	AT	AT	AT	AT	AT	AT	AT	TT	AT	AT	AT	AT	TT	AT	AT	AA	AT	AT	TT	AT	TT	AA	AT	TT	TT	AT	AT	AT	TT	AT	TT	AT	AA	AA	AA	TT	AA	TT	AT
SNP_IGA_1_46575627	C/G	1	46300272	+	NA	NA	NA	NA	NA	NA	CC	CC	GC	CC	CC	CC	CC	GC	GC	GC	GC	CC	CC	CC	CC	CC	CC	GC	CC	GC	GC	CC	GG	GC	CC	CC	CC	GC	GC	GC	CC	GC	GC	GC	GC	GC	GC	CC	GG
SNP_IGA_1_46579398	T/A	1	46304030	+	NA	NA	NA	NA	NA	NA	AT	AT	AT	AT	AT	TT	TT	AT	AT	TT	AT	TT	TT	TT	AT	AT	AA	AT	TT	AA	TT	TT	AA	AA	TT	AT	AT	AT	AT	AA	AT	AT	TT	AT	AA	AA	AT	AT	AA
SNP_IGA_1_46616009	A/T	1	46340427	+	NA	NA	NA	NA	NA	NA	AT	AT	AT	AT	AT	TT	AA	AA	AA	TT	TT	AT	AA	AT	AA	AT	AA	AT	AT	AA	AT	TT	TT	AT	AT	AT	AT	AA	AA	AA	AT	AA	TT	AT	AA	AA	AT	AA	AT
SNP_IGA_1_46626007	T/A	1	46350370	+	NA	NA	NA	NA	NA	NA	TT	AT	TT	TT	AT	TT	AT	TT	TT	AT	TT	TT	AT	AT	TT	TT	TT	TT	TT	TT	TT	TT	TT	TT	TT	TT	TT	TT	AT	TT	TT	TT	TT	TT	TT	TT	TT	TT	TT
SNP_IGA_1_46626368	G/A	1	46350731	+	NA	NA	NA	NA	NA	NA	GG	AG	GG	GG	AG	GG	AG	AG	GG	AG	AG	GG	AG	AG	GG	GG	GG	GG	GG	GG	GG	GG	GG	AG	GG	GG	AG	GG	AG	AG	GG	GG	GG	GG	GG	AG	GG	GG	AG
SNP_IGA_1_46626462	T/C	1	46350825	+	NA	NA	NA	NA	NA	NA	TT	CT	TT	TT	CT	TT	CT	CT	TT	CT	CT	TT	CT	CT	TT	TT	TT	TT	TT	TT	TT	TT	TT	CT	TT	TT	CT	TT	CT	CT	TT	TT	TT	TT	TT	CT	TT	TT	CT
SNP_IGA_1_46626646	G/A	1	46351009	+	NA	NA	NA	NA	NA	NA	GG	AG	GG	GG	AG	GG	AG	AG	GG	AG	AG	GG	AG	AG	GG	GG	GG	GG	GG	GG	GG	GG	GG	AG	GG	GG	AG	GG	AG	AG	GG	GG	GG	GG	GG	AG	GG	GG	AG
SNP_IGA_1_46671718	A/T	1	46395644	+	NA	NA	NA	NA	NA	NA	TT	TT	TT	TT	TT	AT	AT	AT	TT	AA	AT	TT	TT	TT	TT	TT	TT	TT	TT	TT	TT	TT	AT	TT	TT	TT	TT	TT	TT	AT	TT	TT	TT	AT	AT	AT	TT	AT	AA
SNP_IGA_1_46671794	G/A	1	46395720	+	NA	NA	NA	NA	NA	NA	GG	GG	GG	GG	GG	AG	AG	AG	GG	AA	AG	GG	GG	GG	GG	GG	GG	GG	GG	GG	GG	GG	AG	GG	GG	GG	GG	GG	GG	AG	GG	GG	GG	AG	AG	AG	GG	AG	AA
SNP_IGA_1_46672313	A/T	1	46396238	+	NA	NA	NA	NA	NA	NA	AA	AA	AA	AA	TT	AA	TT	TT	AT	AA	AA	AA	TT	AT	AA	AA	AA	AA	AT	AA	AT	AA	AA	AA	AA	AA	AA	AA	AT	AT	AA	AT	AA	AA	AA	AA	AA	AT	AT
SNP_IGA_1_46690995	C/A	1	46414776	+	NA	NA	NA	NA	NA	NA	CC	CC	CC	CC	CC	CC	CC	CC	AC	CC	CC	CC	CC	CC	CC	CC	CC	CC	CC	CC	AC	CC	AC	CC	CC	CC	AC	CC	AC	CC	CC	AC	CC	CC	CC	CC	CC	CC	CC
SNP_IGA_1_46730493	C/A	1	46454040	+	NA	NA	NA	NA	NA	NA	AC	AC	AC	AA	AA	AA	AC	AA	CC	AA	AC	AC	AA	AA	AC	AC	AC	AC	AC	AC	CC	AA	AA	AC	CC	CC	CC	CC	AA	AC	AA	CC	AC	CC	CC	AA	CC	AC	AC
SNP_IGA_1_46732545	C/A	1	46456084	+	NA	NA	NA	NA	NA	NA	AC	AC	AC	AA	AA	AA	AC	AA	CC	AA	AC	AC	AA	AA	AC	AC	AC	AC	AC	AC	CC	AA	AA	AC	CC	CC	CC	CC	AA	AC	AA	CC	AC	CC	CC	AA	CC	AC	AC
SNP_IGA_1_46735891	C/G	1	46459428	+	NA	NA	NA	NA	NA	NA	GC	GC	GC	GC	GG	GC	GC	GG	CC	GG	CC	CC	GG	GC	GC	CC	GC	GC	GC	GC	CC	CC	GG	GC	CC	CC	CC	CC	GG	GC	GC	CC	CC	CC	CC	GG	CC	GC	GC
SNP_IGA_1_46736429	G/C	1	46459965	+	NA	NA	NA	NA	NA	NA	GC	GC	GC	CC	CC	CC	GC	CC	GG	CC	GC	GC	CC	CC	GC	GC	GC	GC	GC	GC	GG	CC	CC	GC	GG	GG	GG	GG	CC	GC	CC	GG	GC	GG	GG	CC	GG	GC	GC
SNP_IGA_1_46758392	G/T	1	46481776	+	NA	NA	NA	NA	NA	NA	GT	GT	GT	TT	TT	TT	GT	TT	GG	GT	GG	GT	TT	TT	GT	GT	GT	GT	GT	TT	GG	TT	TT	GT	GT	GG	GG	GG	TT	GT	GT	GG	GT	GG	GG	TT	GG	GT	GT
SNP_IGA_1_46760292	C/T	1	46483675	+	NA	NA	NA	NA	NA	NA	CT	CT	CT	TT	TT	TT	CT	TT	CC	CT	CC	CT	TT	TT	CT	CT	CT	CT	CT	TT	CC	TT	TT	CT	CT	CC	CC	CC	TT	CT	CT	CC	CT	CC	CC	TT	CC	CT	CT
SNP_IGA_1_46761254	T/C	1	46484636	+	NA	NA	NA	NA	NA	NA	CT	CT	CT	CC	CC	CC	CT	CC	TT	CT	TT	CT	CC	CC	CT	CT	CT	CT	CT	CC	TT	CC	CC	CT	CT	TT	TT	TT	CC	CT	CT	TT	CT	TT	TT	CC	TT	CT	CT
SNP_IGA_1_46764104	G/A	1	46487471	+	NA	NA	NA	NA	NA	NA	AG	AG	AG	AA	AA	AA	AG	AA	GG	AG	GG	AG	AA	AA	AG	AG	AG	AG	AG	AA	GG	AA	AA	AG	AG	GG	GG	GG	AA	AG	AG	GG	AG	GG	GG	AA	GG	AG	AG
SNP_IGA_1_46765910	G/A	1	46489266	+	NA	NA	NA	NA	NA	NA	AG	AG	AG	AA	AA	AA	AG	AA	GG	AG	GG	AG	AA	AA	AG	AG	AG	AG	AG	AA	GG	AA	AA	AG	AG	GG	GG	GG	AA	AG	AG	GG	AG	GG	GG	AA	GG	AG	AG
SNP_IGA_1_46766322	C/T	1	46489672	+	NA	NA	NA	NA	NA	NA	CT	CT	CT	TT	TT	TT	CT	TT	CC	CT	CC	CT	TT	TT	CT	CT	CT	CT	CT	TT	CC	TT	TT	CT	CT	CC	CC	CC	TT	CT	CT	CC	CT	CC	CC	TT	CC	CT	CT
SNP_IGA_1_46766744	G/A	1	46490094	+	NA	NA	NA	NA	NA	NA	AG	AG	AG	AA	AA	AA	AG	AA	GG	AG	GG	AG	AA	AA	AG	AG	AG	AG	AG	AA	GG	AA	AA	AG	AG	GG	GG	GG	AA	AG	AG	GG	AG	GG	GG	AA	GG	AG	AG
SNP_IGA_1_46769128	A/C	1	46492472	+	NA	NA	NA	NA	NA	NA	AC	AC	AC	CC	CC	CC	AC	CC	AA	AC	AA	AC	CC	CC	AC	AC	AC	AC	AC	CC	AA	CC	CC	AC	AC	AA	AA	AA	CC	AC	AC	AA	AC	AA	AA	CC	AA	AC	AC
SNP_IGA_1_46770351	T/C	1	46493689	+	NA	NA	NA	NA	NA	NA	CT	CT	CT	CC	CC	CC	CT	CC	TT	CT	TT	CT	CC	CC	CT	CT	CT	CT	CT	CC	TT	CC	CC	CT	CT	TT	TT	TT	CC	CT	CT	TT	CT	TT	TT	CC	TT	CT	CT
SNP_IGA_1_46771078	T/C	1	46494413	+	NA	NA	NA	NA	NA	NA	CT	CT	CT	CC	CC	CC	CT	CC	TT	CT	TT	CT	CC	CC	CT	CT	CT	CT	CT	CC	TT	CC	CC	CT	CT	TT	TT	TT	CC	CT	CT	TT	CT	TT	TT	CC	TT	CT	CT
SNP_IGA_1_46772686	T/C	1	46496020	+	NA	NA	NA	NA	NA	NA	CT	CT	CT	CC	CC	CC	CT	CC	TT	CT	TT	CT	CC	CC	CT	CT	CT	CT	CT	CC	TT	CC	CC	CT	CT	TT	TT	TT	CC	CT	CT	TT	CT	TT	TT	CC	TT	CT	CT
SNP_IGA_1_46775428	C/G	1	46498760	+	NA	NA	NA	NA	NA	NA	GC	GC	GC	GG	GG	GG	GC	GG	CC	GC	GC	GC	GG	GG	GC	GC	GC	GC	GC	GG	CC	GG	GG	GC	GC	CC	CC	CC	GG	GC	GG	CC	GC	CC	CC	GG	CC	GC	GC
SNP_IGA_1_46776366	T/G	1	46499697	+	NA	NA	NA	NA	NA	NA	GT	GT	GT	GG	GG	GG	GT	GG	TT	GT	GT	GT	GG	GG	GT	GT	GT	GT	GT	GG	TT	GG	GG	GT	GT	TT	TT	TT	GG	GT	GG	TT	GT	TT	TT	GG	TT	GT	GT
SNP_IGA_1_46779392	G/A	1	46502709	+	NA	NA	NA	NA	NA	NA	AG	AG	AG	AA	AA	AA	AG	AA	GG	AG	GG	AG	AA	AA	AG	AG	AG	AG	AG	AA	GG	AA	AA	AG	AG	GG	GG	GG	AA	AG	AG	GG	AG	GG	GG	AA	GG	AG	AG
SNP_IGA_1_46780014	G/T	1	46503329	+	NA	NA	NA	NA	NA	NA	GT	GT	GT	TT	TT	TT	GT	TT	GG	GT	GG	GT	TT	TT	GT	GT	GT	GT	GT	TT	GG	TT	TT	GT	GT	GG	GG	GG	TT	GT	GT	GG	GT	GG	GG	TT	GG	GT	GT
SNP_IGA_1_46788767	T/C	1	46512035	+	NA	NA	NA	NA	NA	NA	CT	TT	TT	TT	TT	TT	TT	TT	CC	CT	CT	CT	TT	TT	CT	TT	CT	TT	CT	CT	CC	TT	TT	CT	CC	CC	CC	CC	TT	CT	TT	CC	TT	TT	CT	TT	CT	CT	CT
SNP_IGA_1_46799166	G/A	1	46522373	+	NA	NA	NA	NA	NA	NA	AG	AA	AG	AA	GG	AA	AG	AA	GG	AG	GG	AG	AG	AG	AG	AA	AG	AG	GG	AG	GG	AA	AG	AG	GG	AG	GG	GG	AG	AG	AA	GG	AG	GG	GG	AA	GG	AG	AA
SNP_IGA_1_46802601	T/C	1	46525792	+	NA	NA	NA	NA	NA	NA	TT	TT	TT	TT	TT	TT	TT	TT	TT	TT	TT	TT	TT	TT	TT	TT	TT	TT	TT	TT	TT	TT	TT	TT	TT	TT	TT	TT	TT	TT	TT	TT	TT	TT	TT	TT	TT	TT	TT
SNP_IGA_1_46819553	T/G	1	46542673	+	NA	NA	NA	NA	NA	NA	GT	GT	TT	TT	GT	GT	TT	GT	GT	TT	GT	TT	GT	TT	GG	GT	GT	TT	TT	GT	TT	TT	GT	TT	GT	GT	TT	GT	TT	TT	GT	TT	TT	GT	GT	GT	TT	GT	TT
SNP_IGA_1_46820759	A/T	1	46543863	+	NA	NA	NA	NA	NA	NA	AT	AT	TT	TT	AT	AT	TT	AT	AT	TT	AA	TT	AT	TT	AA	AT	AT	TT	TT	AT	TT	TT	AT	AT	AT	AT	TT	AT	TT	AT	AT	AT	TT	AT	AA	AT	AT	AT	TT
SNP_IGA_1_46830476	C/T	1	46553503	+	NA	NA	NA	NA	NA	NA	CT	TT	CT	TT	CT	TT	TT	CT	TT	CT	CC	TT	CT	TT	TT	TT	TT	CT	TT	CT	TT	TT	CT	CT	CT	TT	CT	TT	TT	CT	CT	CT	CT	CT	CT	TT	CC	TT	TT
SNP_IGA_1_46835017	C/A	1	46558029	+	NA	NA	NA	NA	NA	NA	AC	AA	AC	AA	AC	AA	AA	AC	AA	AC	CC	AA	AC	AA	AA	AA	AA	AC	AA	AC	AA	AA	AC	AC	AC	AA	AC	AA	AA	AC	AC	AC	AC	AC	AC	AA	CC	AA	AA
SNP_IGA_1_46852285	A/G	1	46575186	+	NA	NA	NA	NA	NA	NA	AG	GG	AG	GG	AG	AG	AG	AA	AA	AA	AG	AG	AA	AG	AA	GG	AG	AG	AA	GG	AA	GG	AA	AG	AG	AG	AG	AA	AA	AG	AG	AG	AG	AA	AG	AG	AG	AG	AG
SNP_IGA_1_46855595	G/A	1	46578467	+	NA	NA	NA	NA	NA	NA	AG	AA	AG	AA	AG	AA	AA	GG	AG	AA	GG	AA	AG	AA	GG	AA	AG	AG	AG	AG	AG	AA	AA	AG	GG	AG	GG	AG	AG	AG	AA	AA	AG	GG	AG	AG	AG	AG	AG
SNP_IGA_1_46898064	A/T	1	46620683	+	NA	NA	NA	NA	NA	NA	TT	AA	AT	AT	AT	AT	AA	TT	AT	AA	AT	AT	AT	AT	TT	AT	AT	AT	AA	AA	AA	AT	AT	AT	AA	TT	AA	AT	AT	AT	AT	AA	TT	AT	AA	AT	AT	TT	TT
SNP_IGA_1_46901311	G/T	1	46623924	+	NA	NA	NA	NA	NA	NA	GG	TT	GT	GT	GT	GG	TT	GG	GT	GT	GG	GT	GT	GT	GG	GT	GT	GT	TT	TT	TT	GT	GT	GT	TT	GG	GT	GT	GT	GT	GT	TT	GG	GG	GT	GT	GT	GG	GG
SNP_IGA_1_46920731	A/G	1	46643243	+	NA	NA	NA	NA	NA	NA	AG	AA	AG	AA	AG	AG	AA	AG	AA	AG	AA	AA	AG	AA	AG	AA	AA	AG	AA	AA	AA	AA	AG	AA	AA	AA	AA	AA	AA	AA	AA	AA	AG	AG	AA	AA	AG	AG	AA
SNP_IGA_1_46922669	T/C	1	46645170	+	NA	NA	NA	NA	NA	NA	CT	CT	CT	CT	TT	TT	CT	TT	CC	TT	TT	TT	TT	TT	CT	TT	CC	CT	CT	CC	CC	TT	TT	CT	CC	CT	CT	CT	TT	CT	CT	CC	TT	TT	CT	CT	CT	TT	TT
SNP_IGA_1_46932305	G/C	1	46654712	+	NA	NA	NA	NA	NA	NA	GC	GC	GC	GC	GC	GG	CC	GC	CC	GC	GC	GC	GC	GC	GC	GG	CC	GC	CC	CC	CC	GG	GG	GC	CC	CC	CC	CC	CC	CC	GC	CC	GG	GC	CC	GC	GC	GG	CC
SNP_IGA_1_46932628	T/C	1	46655033	+	NA	NA	NA	NA	NA	NA	CT	CT	CT	CT	CT	TT	CC	TT	CC	CT	CT	CT	CT	CT	CT	TT	CC	CT	CC	CC	CC	TT	TT	CT	CC	CC	CC	CC	CC	CT	CT	CC	TT	CT	CC	CT	CT	TT	CT
SNP_IGA_1_46936712	A/G	1	46659108	+	NA	NA	NA	NA	NA	NA	AA	AA	AG	AG	AG	GG	AA	AA	AA	AG	AG	AG	AA	AG	AA	AG	AA	AG	AA	AA	AA	AG	GG	AG	AA	AA	AA	AA	AA	AA	AA	AA	GG	AG	AA	AG	AG	AA	AA
SNP_IGA_1_46954047	A/G	1	46676353	+	NA	NA	NA	NA	NA	NA	AG	AG	AG	AA	AG	AG	AG	AG	GG	AG	AA	AA	AG	AA	AG	AG	AG	AG	AG	AG	GG	AA	AG	AA	GG	GG	AG	AG	AA	AG	AG	GG	AG	AG	AG	AG	GG	AA	AG
SNP_IGA_1_47088938	T/C	1	46810674	+	NA	NA	NA	NA	NA	NA	CC	CC	CT	CT	CC	TT	CT	TT	CC	CT	TT	CT	CT	CT	CT	CT	CC	CT	CT	CT	CT	TT	TT	CT	TT	CT	TT	CT	CT	CT	CT	CC	TT	TT	CT	CT	CT	TT	CT
SNP_IGA_1_47089513	A/G	1	46811249	+	NA	NA	NA	NA	NA	NA	AA	AA	AA	AG	AA	GG	AA	AG	AA	AG	AA	AG	AA	AG	AA	AG	AA	AA	AA	AG	AA	GG	AG	AA	AG	AA	AA	AG	AG	AG	AA	AA	AA	AA	AA	AG	AA	AG	AG
SNP_IGA_1_47092581	A/G	1	46814312	+	NA	NA	NA	NA	NA	NA	AA	AA	AA	AA	AA	AA	AA	AA	AA	AA	AA	AA	AA	AA	AA	AA	AA	AA	AA	AA	AA	AA	AG	AA	AA	AG	AG	AA	AA	AA	AA	AA	AA	AG	AG	AA	AA	AA	AA
SNP_IGA_1_47095230	T/C	1	46816954	+	NA	NA	NA	NA	NA	NA	CC	CC	CT	CC	CC	CC	CC	CT	CC	CT	CT	CC	CC	CC	CT	CC	CC	CT	CC	CT	CC	CT	CC	CC	TT	CT	CC	CT	CT	CT	CC	CC	TT	CT	CC	CT	CT	TT	CT
SNP_IGA_1_47095627	A/T	1	46817351	+	NA	NA	NA	NA	NA	NA	AT	TT	AT	TT	TT	AT	AT	AA	AT	AT	AA	TT	AT	TT	AA	TT	AT	AT	TT	AT	TT	AT	AA	AT	AT	AA	AT	AT	AT	AT	AT	TT	AA	AA	AT	AT	AT	AA	AT
SNP_IGA_1_47096563	T/C	1	46818286	+	NA	NA	NA	NA	NA	NA	CT	CC	CT	CT	CC	TT	CT	TT	CT	CT	TT	CT	CT	CT	TT	CT	CT	CT	CT	CT	CT	TT	TT	CT	TT	TT	TT	CT	CT	CT	CT	CC	TT	TT	CT	CT	CT	TT	CT
SNP_IGA_1_47098313	T/A	1	46820032	+	NA	NA	NA	NA	NA	NA	TT	TT	TT	TT	TT	TT	TT	TT	TT	TT	TT	TT	TT	TT	TT	TT	TT	TT	TT	TT	TT	TT	AT	TT	TT	TT	AT	TT	TT	TT	TT	TT	TT	AT	AT	TT	TT	TT	TT
SNP_IGA_1_47107269	G/A	1	46828921	+	NA	NA	NA	NA	NA	NA	AG	GG	AG	GG	GG	GG	GG	AG	AG	GG	GG	GG	GG	GG	AA	GG	AG	AG	AG	GG	AG	GG	GG	GG	AG	AG	AG	GG	GG	AG	GG	GG	AA	AA	AG	GG	AG	AA	AG
SNP_IGA_1_47107633	T/C	1	46829285	+	NA	NA	NA	NA	NA	NA	CT	TT	CT	TT	TT	TT	TT	CT	CT	TT	TT	TT	TT	TT	CC	TT	CT	CT	CT	TT	CT	TT	TT	TT	CT	CT	CT	TT	TT	CT	TT	TT	CC	CC	CT	TT	CT	CC	CT
SNP_IGA_1_47109129	T/C	1	46830778	+	NA	NA	NA	NA	NA	NA	CT	CC	CT	CT	CC	TT	CT	TT	CT	CC	TT	CT	CT	CT	TT	CT	CT	CT	CT	CC	CT	CT	TT	CT	CT	TT	TT	CC	CC	CT	CT	CC	TT	TT	CT	CC	CT	TT	CT
SNP_IGA_1_47117285	G/A	1	46838859	+	NA	NA	NA	NA	NA	NA	AG	GG	GG	GG	GG	GG	GG	AG	AG	GG	GG	GG	GG	GG	AG	GG	AG	GG	GG	GG	GG	GG	GG	GG	GG	AG	GG	GG	GG	AG	GG	GG	GG	GG	GG	GG	GG	AG	AG
SNP_IGA_1_47119641	T/C	1	46841201	+	NA	NA	NA	NA	NA	NA	TT	CT	CC	CT	CC	CT	CT	TT	CT	CT	TT	CT	CT	CT	TT	TT	CT	CC	CC	CC	CC	CT	TT	CT	CC	TT	CC	CC	CC	CT	CT	CC	CC	CT	CT	CC	CC	TT	CT
SNP_IGA_1_47140782	T/G	1	46862125	+	NA	NA	NA	NA	NA	NA	TT	TT	TT	GT	TT	GT	GT	TT	TT	TT	GT	GT	TT	GT	TT	GT	TT	TT	GT	TT	GT	GT	GT	GT	GT	TT	GT	TT	TT	TT	TT	TT	TT	TT	TT	TT	TT	GT	GT
SNP_IGA_1_47141861	T/G	1	46863201	+	NA	NA	NA	NA	NA	NA	TT	TT	TT	TT	TT	TT	TT	TT	TT	TT	GT	TT	TT	TT	TT	TT	TT	TT	TT	TT	TT	TT	TT	TT	TT	TT	TT	TT	TT	TT	TT	TT	TT	TT	TT	TT	TT	TT	TT
SNP_IGA_1_47199067	C/T	1	46920098	+	NA	NA	NA	NA	NA	NA	CT	CC	CT	CC	CC	CC	CC	CT	CC	CC	CC	CC	CC	CC	CT	CC	CC	CT	CC	CC	CC	CT	CC	CC	CC	CT	CT	CC	CC	CT	CC	CC	TT	CT	CC	CT	CT	CT	CT
SNP_IGA_1_47218943	A/G	1	46939884	+	NA	NA	NA	NA	NA	NA	AG	AA	AA	AA	AA	AA	AA	AG	AA	AA	AG	AA	AG	AA	AA	AA	AA	AA	AA	AA	AA	AG	AA	AA	AG	AA	AA	AA	AA	AA	AG	AA	AA	AG	AG	AA	AA	AA	AA
SNP_IGA_1_47220098	C/A	1	46941032	+	NA	NA	NA	NA	NA	NA	AC	AA	AC	AA	CC	AC	AC	CC	CC	CC	AC	AC	CC	AC	AC	AA	AC	AC	CC	AC	CC	AA	AC	AC	AC	AC	AC	CC	CC	CC	AC	CC	CC	AC	AC	AC	CC	AA	CC
SNP_IGA_1_47220457	T/C	1	46941391	+	NA	NA	NA	NA	NA	NA	TT	TT	TT	TT	TT	TT	TT	TT	TT	TT	TT	TT	TT	TT	TT	TT	TT	TT	TT	TT	TT	TT	TT	TT	TT	TT	TT	TT	TT	TT	TT	TT	TT	TT	TT	CT	TT	TT	TT
SNP_IGA_1_47385163	G/A	1	47105178	+	NA	NA	NA	NA	NA	NA	GG	GG	GG	GG	GG	GG	GG	GG	GG	AG	GG	GG	GG	GG	GG	GG	GG	GG	GG	AG	GG	GG	GG	GG	GG	GG	GG	GG	GG	GG	GG	GG	GG	AG	AG	AG	GG	GG	GG
SNP_IGA_1_47408108	G/T	1	47128005	+	NA	NA	NA	NA	NA	NA	TT	TT	TT	GT	GT	GG	TT	GG	TT	GG	GT	GG	GT	GT	GT	GT	TT	TT	GT	TT	TT	GG	GT	GT	GT	GT	TT	GG	TT	GT	GT	GT	TT	GT	GG	GT	GT	GT	GG
SNP_IGA_1_47525520	C/T	1	47244841	+	NA	NA	NA	NA	NA	NA	TT	CT	CT	CC	CC	CT	CT	TT	TT	TT	CT	CT	CT	CC	TT	CT	CT	CT	CT	CT	TT	CT	TT	CT	TT	TT	CT	CT	CT	CT	TT	TT	TT	CT	CT	CC	TT	TT	CT
SNP_IGA_1_47584600	G/A	1	47303557	+	NA	NA	NA	NA	NA	NA	AA	AG	GG	GG	AG	GG	AG	AG	AA	AG	GG	AG	AA	AG	AA	AG	AG	GG	GG	GG	AG	GG	GG	GG	GG	AG	GG	GG	AG	GG	AA	AG	GG	GG	GG	GG	GG	AG	AG
SNP_IGA_1_47588428	T/C	1	47307365	+	NA	NA	NA	NA	NA	NA	CC	CT	TT	TT	CT	TT	CT	CT	CC	CT	TT	CT	CC	CT	CC	CT	CT	TT	TT	TT	CT	TT	TT	TT	TT	CT	TT	TT	CT	TT	CC	CT	TT	TT	TT	TT	TT	CT	CT
SNP_IGA_1_47593853	G/A	1	47312763	+	NA	NA	NA	NA	NA	NA	AA	AG	GG	GG	AG	GG	AG	AG	AA	AG	GG	AG	AA	AG	AA	AG	AG	GG	GG	GG	AG	GG	GG	GG	GG	AG	GG	GG	AG	GG	AA	AG	GG	GG	GG	GG	GG	AG	AG
SNP_IGA_1_47597458	T/C	1	47316359	+	NA	NA	NA	NA	NA	NA	CC	CT	TT	TT	CT	TT	CT	CT	CC	CT	TT	CT	CC	CT	CC	CT	CT	TT	TT	TT	CT	TT	TT	TT	TT	CT	TT	TT	CT	TT	CC	CT	TT	TT	TT	TT	TT	CT	CT
SNP_IGA_1_47598462	T/G	1	47317363	+	NA	NA	NA	NA	NA	NA	GG	GT	TT	TT	GT	TT	GT	GT	GG	GT	TT	GT	GG	GT	GG	GT	GT	TT	TT	TT	GT	TT	TT	TT	TT	GT	TT	TT	GT	TT	GG	GT	TT	TT	TT	TT	TT	GT	GT
SNP_IGA_1_47609819	A/G	1	47328653	+	NA	NA	NA	NA	NA	NA	GG	AG	AA	AA	AG	AA	AG	AG	GG	GG	GG	AG	GG	AG	GG	AG	AG	AA	AG	AG	GG	AG	AA	AG	GG	AG	AG	AA	GG	AA	GG	AG	AA	AG	AG	AA	AA	AG	AG
SNP_IGA_1_47609856	C/G	1	47328689	+	NA	NA	NA	NA	NA	NA	CC	CC	GC	GC	CC	GG	GC	CC	CC	CC	CC	GC	CC	GC	CC	GC	CC	GC	CC	CC	CC	GC	GG	CC	CC	GC	CC	GC	CC	GC	CC	GC	GG	GC	GC	GC	GG	GC	CC
SNP_IGA_1_47632712	T/C	1	47351485	+	NA	NA	NA	NA	NA	NA	CC	CT	TT	CT	CT	CC	CT	CC	CC	CT	CC	CC	CC	CC	CC	CC	CT	TT	CT	CT	CC	CC	CT	CT	CC	CC	CT	CC	CC	CC	CC	CC	TT	TT	CT	CT	CT	CC	CT
SNP_IGA_1_47636999	A/G	1	47355759	+	NA	NA	NA	NA	NA	NA	AA	AA	AA	AG	AA	AG	AA	AG	AA	AA	AG	AG	AA	AG	AA	AG	AA	AA	AA	AA	AA	AG	AG	AA	AA	AA	AG	AA	AA	AA	AA	AA	AA	AA	AG	AG	AA	AA	AG
SNP_IGA_1_47679815	A/G	1	47398095	+	NA	NA	NA	NA	NA	NA	GG	AG	AG	AG	AG	AG	AG	AG	GG	AG	AG	AG	GG	NN	GG	AG	AG	AG	AG	AG	AG	AG	AG	AG	AG	AG	AG	AG	AG	AG	GG	AG	AG	AG	AG	AG	AG	AG	AG
SNP_IGA_1_47692996	C/G	1	47411171	+	NA	NA	NA	NA	NA	NA	GG	GC	GC	CC	GC	GC	GC	GC	GG	GC	GC	GC	GG	GC	GG	GC	GC	GC	GC	GC	GG	CC	GC	GC	GC	GC	GC	GC	GC	GG	GG	GG	GG	GC	CC	CC	GG	GG	GC
SNP_IGA_1_47705289	C/T	1	47423381	+	NA	NA	NA	NA	NA	NA	CT	CT	CC	CC	CT	CC	CT	CT	CT	CT	CC	CT	TT	CT	TT	CT	CT	CC	CC	CC	CC	CC	CC	CC	CC	CT	CC	CC	CT	CC	CT	CC	CC	CC	CC	CC	CC	CT	CC
SNP_IGA_1_47714788	A/T	1	47432858	+	NA	NA	NA	NA	NA	NA	AT	AT	AT	AA	AT	AA	AT	TT	AT	TT	AT	AT	TT	AT	TT	AT	AT	AT	AT	AA	AA	AT	AT	AA	AT	TT	AT	AT	AT	AA	AT	AA	TT	AT	AT	AT	AT	AT	AA
SNP_IGA_1_47715197	G/T	1	47433267	+	NA	NA	NA	NA	NA	NA	GT	GT	GT	GG	GT	GG	GT	TT	GT	TT	GT	GT	TT	GT	TT	GT	GT	GT	GT	GG	GG	GT	GT	GG	GT	TT	GT	GT	GT	GG	GT	GG	TT	GT	GT	GT	GT	GT	GG
SNP_IGA_1_47747927	A/G	1	47465819	+	NA	NA	NA	NA	NA	NA	AA	AA	AA	AA	AA	AA	AA	AA	AG	AA	AG	AA	AA	AA	AA	AA	AA	AA	AG	AA	GG	AA	AA	AG	AG	AA	AG	AA	AA	AA	AG	AG	AA	AA	AA	AA	AA	AG	AA
SNP_IGA_1_47747931	T/A	1	47465823	+	NA	NA	NA	NA	NA	NA	TT	AT	TT	AT	TT	AA	AT	AT	AT	TT	AT	AA	TT	AT	AT	AA	AT	TT	AT	AT	TT	AA	AA	TT	AT	AA	TT	AA	AT	AA	TT	AT	TT	TT	AT	AT	AT	TT	AT
SNP_IGA_1_47748202	T/G	1	47466094	+	NA	NA	NA	NA	NA	NA	GT	GT	GG	GT	GG	TT	GT	GT	TT	GG	TT	TT	GG	GT	GT	TT	GT	GG	TT	GT	TT	TT	TT	GT	TT	TT	GT	TT	GT	TT	GT	TT	GG	GG	GT	GT	GT	GT	GT
LG_I_1_SNP_53	C/T	1	47486428	+	NA	NA	NA	NA	NA	NA	CC	CC	CC	CC	CC	CC	CT	CC	CT	CT	TT	CC	CC	CC	CT	CC	CC	CC	CC	CC	CT	CC	CC	CT	CC	CC	CC	CC	CC	CC	CT	CT	CC	CC	CC	CC	CC	TT	CC
SNP_IGA_1_47806551	C/T	1	47523991	+	NA	NA	NA	NA	NA	NA	TT	TT	CT	TT	TT	CT	TT	TT	CT	CC	TT	TT	TT	TT	CT	TT	TT	CT	CC	CT	CC	CT	CC	TT	CC	TT	CC	CT	TT	CT	CT	CT	CC	CT	CT	CT	CT	CC	CT
SNP_IGA_1_47838943	A/T	1	47556196	+	NA	NA	NA	NA	NA	NA	AT	AT	AA	AA	AT	AT	TT	AA	AT	AT	AA	AT	AT	AT	TT	AT	AT	AA	AA	AT	AA	AA	TT	AA	AA	TT	AA	AT	AT	TT	AA	AT	AA	AA	AA	AA	AT	TT	TT
SNP_IGA_1_47891823	G/A	1	47608765	+	NA	NA	NA	NA	NA	NA	GG	GG	GG	GG	GG	GG	GG	GG	GG	GG	GG	GG	GG	GG	GG	GG	GG	GG	AG	GG	GG	AG	GG	GG	AG	GG	GG	AA	GG	AG	GG	AG	GG	GG	GG	GG	AG	GG	GG
SNP_IGA_1_47893281	T/A	1	47610206	+	NA	NA	NA	NA	NA	NA	TT	TT	TT	TT	TT	TT	TT	TT	TT	TT	AT	TT	TT	TT	TT	TT	TT	TT	TT	TT	TT	TT	AT	AT	TT	AT	AT	TT	TT	TT	TT	TT	TT	AA	AT	TT	TT	TT	AT
SNP_IGA_1_47893777	C/T	1	47610699	+	NA	NA	NA	NA	NA	NA	CT	CT	CT	CT	CT	CC	CC	TT	CT	CT	CC	CC	CT	CC	CC	CC	CT	CT	CT	CT	CT	CT	CT	CT	CT	CC	CC	TT	CC	CT	TT	TT	CC	CC	CT	CT	CT	CC	CC
SNP_IGA_1_47895260	C/T	1	47612178	+	NA	NA	NA	NA	NA	NA	CC	CC	CC	CC	CC	CC	CC	CC	CC	CC	CT	CC	CC	CC	CC	CC	CC	CC	CC	CC	CC	CC	CT	CT	CC	CT	CT	CC	CC	CC	CC	CC	CC	TT	CT	CC	CC	CC	CT
SNP_IGA_1_47937203	G/A	1	47653916	+	NA	NA	NA	NA	NA	NA	AG	GG	AG	GG	AG	GG	AA	GG	AG	AG	GG	AG	AG	AG	AA	GG	AG	AG	GG	GG	GG	GG	GG	GG	GG	AA	AG	GG	AG	GG	GG	GG	AA	AA	AG	GG	AG	AA	GG
SNP_IGA_1_47939944	G/C	1	47656625	+	NA	NA	NA	NA	NA	NA	GG	GG	GG	GG	GG	GG	GG	GG	GG	GG	GG	GG	GG	GG	GG	GG	GG	GG	GG	GG	GG	GG	GG	GG	GG	GG	GG	GG	GG	GC	GG	GG	GG	GG	GG	GG	GG	GG	GC
SNP_IGA_1_47941116	G/A	1	47657788	+	NA	NA	NA	NA	NA	NA	AG	AA	AG	AA	AG	AA	GG	AA	GG	AG	AA	AG	AG	AG	GG	AA	AG	AG	AA	AA	AG	AA	AA	AA	AA	GG	AA	AA	AG	AA	AG	AG	GG	GG	AG	AA	AG	GG	AA
SNP_IGA_1_47949795	C/G	1	47666400	+	NA	NA	NA	NA	NA	NA	GC	CC	CC	CC	GC	CC	GG	GC	GG	CC	CC	GC	GG	GC	GC	CC	GC	CC	CC	CC	GC	GC	GG	CC	GC	GG	CC	CC	GG	CC	GG	GC	CC	CC	CC	GC	CC	CC	GC
SNP_IGA_1_47952052	C/A	1	47668646	+	NA	NA	NA	NA	NA	NA	CC	CC	CC	CC	CC	CC	CC	CC	AC	CC	CC	CC	CC	CC	CC	CC	CC	CC	CC	CC	AC	AC	AC	CC	AC	CC	CC	CC	CC	CC	AC	AC	CC	CC	CC	CC	CC	CC	AC
SNP_IGA_1_47955127	T/C	1	47671679	+	NA	NA	NA	NA	NA	NA	CT	CT	CT	CT	CT	TT	CT	TT	CT	TT	CT	TT	TT	TT	TT	TT	CT	CT	TT	CT	CT	CT	CT	CC	CT	TT	TT	CT	CT	CT	CT	CC	TT	TT	CT	CC	CT	TT	CT
SNP_IGA_1_47987585	C/G	1	47703907	+	NA	NA	NA	NA	NA	NA	GC	GC	GG	GC	GC	CC	CC	GG	CC	GC	CC	CC	GC	CC	CC	CC	GC	GG	CC	GC	CC	CC	GC	GC	CC	CC	CC	CC	CC	CC	GC	CC	GG	CC	CC	GC	GC	CC	CC
SNP_IGA_1_47988027	A/T	1	47704348	+	NA	NA	NA	NA	NA	NA	AT	AT	TT	AT	AT	AA	AT	TT	AA	AT	AA	AA	AT	AA	AA	AA	AT	TT	AA	AT	AA	AA	AT	AT	AA	AA	AA	AA	AA	AA	AT	AA	TT	TT	AT	AT	AT	AA	AA
SNP_IGA_1_48004457	C/T	1	47720689	+	NA	NA	NA	NA	NA	NA	CT	CT	CT	CT	CT	CC	CC	CT	CC	TT	CC	CC	CC	CC	CC	CC	CT	CT	CC	CT	CC	CC	CC	CT	CC	CC	CC	CT	CC	CC	CC	CC	CC	CC	CC	CT	CC	CT	CC
SNP_IGA_1_48024961	C/T	1	47741094	+	NA	NA	NA	NA	NA	NA	CT	CT	CT	CT	CT	CC	CC	CC	CC	CC	CC	CC	CC	CC	CC	CC	CT	CT	CC	CT	CC	CC	CT	CT	CC	CC	CC	CC	CC	CC	CC	CC	CC	CC	CC	CT	CC	CC	CT
SNP_IGA_1_48084977	C/T	1	47800860	+	NA	NA	NA	NA	NA	NA	CC	CT	CC	CC	CC	CC	CC	CT	CC	TT	CC	CC	CC	CC	CT	CT	CC	CC	CT	CC	CT	CC	TT	CC	CT	CC	CT	CT	CC	CC	CC	CC	CC	CC	CC	CC	CC	TT	CT
SNP_IGA_1_48154955	T/C	1	47870484	+	NA	NA	NA	NA	NA	NA	CT	TT	TT	CT	CT	CC	CC	CT	CT	CT	CT	CC	CC	CC	CT	CT	CT	TT	CT	CT	TT	CT	CC	TT	TT	CC	TT	CC	CC	CC	CT	CT	TT	TT	CT	CT	CT	CT	CC
SNP_IGA_1_48156472	G/A	1	47871998	+	NA	NA	NA	NA	NA	NA	GG	AG	AG	GG	GG	GG	GG	GG	GG	GG	AG	GG	GG	GG	AG	AG	GG	AG	AG	GG	AG	AG	GG	AG	AA	GG	AG	GG	GG	GG	GG	GG	AA	GG	GG	GG	AG	AG	GG
SNP_IGA_1_48157760	T/G	1	47873273	+	NA	NA	NA	NA	NA	NA	TT	GT	GT	TT	TT	TT	TT	TT	TT	TT	GT	TT	TT	TT	TT	GT	TT	GT	TT	TT	TT	GT	TT	GT	GT	TT	TT	TT	TT	TT	TT	TT	GG	TT	TT	TT	GT	TT	TT
SNP_IGA_1_48174508	A/C	1	47889899	+	NA	NA	NA	NA	NA	NA	AA	AC	AC	AA	AA	AA	AA	AA	AA	AA	AC	AA	AA	AA	AA	AC	AA	AC	AA	AA	AA	AC	AA	AC	AC	AA	AA	AA	AA	AA	AA	AA	CC	AA	AA	AA	AC	AA	AA
LG_V_48_VS_SNP_468	C/A	2	46380	+	NA	NA	NA	NA	NA	NA	CC	CC	CC	CC	CC	CC	CC	AC	CC	CC	CC	CC	CC	CC	CC	CC	CC	CC	CC	CC	CC	CC	AA	CC	CC	CC	CC	CC	CC	CC	CC	CC	CC	CC	CC	CC	CC	CC	CC
SNP_IGA_2_341238	A/G	2	339167	+	NA	NA	NA	NA	NA	NA	AA	AG	AA	AA	AG	AA	AA	AA	AG	AG	AA	AA	AG	AA	AA	AA	AA	AG	GG	AA	AA	AG	AA	AA	AG	AG	AA	AA	AA	AA	GG	AA	AA	AG	AG	AA	AA	AA	AA
SNP_IGA_2_356542	T/C	2	354391	+	NA	NA	NA	NA	NA	NA	TT	CT	TT	TT	TT	TT	TT	TT	CT	CT	CT	TT	CT	TT	TT	TT	TT	TT	CC	TT	TT	CT	TT	CT	CT	CT	CT	TT	TT	TT	CC	TT	TT	TT	TT	TT	TT	TT	CT
SNP_IGA_2_692038	C/T	2	687738	+	NA	NA	NA	NA	NA	NA	TT	CT	CT	CC	CC	CT	CT	CT	CT	TT	CC	CT	CT	CT	TT	CC	CT	CT	CT	CT	CT	CT	CC	CT	CT	TT	CC	CC	CT	CT	CC	CT	CT	CT	CT	CT	TT	CT	CC
SNP_IGA_2_769610	C/A	2	764861	+	NA	NA	NA	NA	NA	NA	CC	AC	CC	AC	CC	CC	AC	CC	AC	CC	CC	CC	CC	CC	CC	CC	AC	CC	CC	CC	CC	AC	CC	CC	CC	CC	CC	CC	CC	CC	AC	CC	CC	CC	CC	AC	CC	CC	CC
SNP_IGA_2_1183789	T/G	2	1176498	+	NA	NA	NA	NA	NA	NA	GT	GT	GT	GT	TT	GG	GT	GT	GT	GG	TT	GG	GG	GG	GG	GG	GT	GT	GG	GG	TT	GT	GT	TT	GG	GG	GG	GT	TT	GT	GT	GT	GT	TT	GT	TT	GT	GT	GT
SNP_IGA_2_1183861	A/T	2	1176570	+	NA	NA	NA	NA	NA	NA	AT	AT	AA	AT	AT	AA	AT	AT	AT	AA	TT	AA	AA	AA	AA	AA	AT	AA	AA	AA	TT	AT	AT	AT	AA	AA	AA	AT	TT	AT	AT	AT	AA	AA	AT	AT	AA	AT	AT
SNP_IGA_2_1186237	T/C	2	1178944	+	NA	NA	NA	NA	NA	NA	CT	CT	TT	CT	CT	TT	TT	CT	CT	TT	CC	TT	TT	TT	TT	TT	CT	TT	TT	TT	CC	CT	CT	CT	TT	TT	TT	CT	CC	CT	CT	CT	TT	TT	CT	CT	TT	CT	CT
SNP_IGA_2_1240510	T/C	2	1232765	+	NA	NA	NA	NA	NA	NA	CT	TT	CT	TT	CT	CC	TT	TT	TT	TT	TT	TT	TT	TT	TT	CT	CT	TT	TT	TT	TT	TT	TT	CT	TT	CT	TT	CT	TT	TT	TT	TT	TT	CT	CT	CC	TT	TT	CT
LG_II_22_SNP_681	A/G	2	1252286	+	NA	NA	NA	NA	NA	NA	AG	AA	AG	AG	AG	GG	AG	AA	AA	AG	AA	AA	AA	AA	AA	AG	GG	AA	AA	AA	AA	AA	AA	AG	AG	AG	AA	AG	AA	AA	AA	AA	AA	AG	AA	AG	AA	AG	AG
SNP_IGA_2_1921860	C/T	2	1909444	+	NA	NA	NA	NA	NA	NA	CC	CT	CC	CC	CT	TT	TT	CT	TT	CC	CC	CT	CT	CT	TT	CT	CC	CC	CC	CC	CC	TT	CT	CC	CT	CT	TT	TT	CT	TT	CT	CT	CC	CT	CC	CC	CT	CT	CC
SNP_IGA_2_1923016	G/A	2	1910590	+	NA	NA	NA	NA	NA	NA	GG	AG	GG	GG	AG	AA	AA	AG	AA	GG	GG	AG	AG	AG	AA	AG	GG	GG	GG	GG	GG	AA	AG	GG	AG	AG	AA	AA	AG	AA	AG	AG	GG	AG	GG	GG	AG	AG	GG
SNP_IGA_2_1923553	A/T	2	1911123	+	NA	NA	NA	NA	NA	NA	AA	AT	AA	AA	AT	TT	TT	AT	TT	AA	AA	AT	AT	AT	TT	AT	AA	AA	AA	AA	AA	TT	AT	AA	AT	AT	TT	TT	AT	TT	AT	AT	AA	AT	AA	AA	AT	AT	AA
SNP_IGA_2_1934549	G/C	2	1922078	+	NA	NA	NA	NA	NA	NA	GG	GC	GG	GG	GG	CC	CC	GC	CC	GG	GC	GC	GC	GC	CC	GC	GG	GG	GG	GC	GG	CC	GC	GC	GG	GC	GC	CC	GC	CC	GC	GG	GG	GG	GG	GG	GG	GC	GC
SNP_IGA_2_2006238	T/C	2	1993391	+	NA	NA	NA	NA	NA	NA	TT	CT	CT	TT	TT	CT	CT	CT	CC	TT	TT	CT	CT	CT	CC	CT	TT	TT	CT	TT	TT	CC	CT	CT	TT	CT	TT	TT	CT	CC	CC	TT	TT	TT	TT	CT	TT	CC	TT
SNP_IGA_2_2015912	A/G	2	2002998	+	NA	NA	NA	NA	NA	NA	AA	AA	AG	AA	AG	AA	AA	AG	AA	AG	AG	AA	AA	AA	AA	AA	AA	AG	AG	AA	AG	AA	AA	GG	AG	AA	AA	AA	AA	AA	AA	GG	AG	GG	AG	AG	GG	AA	GG
SNP_IGA_2_2016554	C/G	2	2003639	+	NA	NA	NA	NA	NA	NA	CC	CC	GC	CC	GC	CC	CC	GC	CC	GC	GC	CC	CC	CC	CC	CC	CC	GC	GC	CC	GC	CC	CC	GG	GC	CC	CC	CC	CC	CC	CC	GG	GC	GG	GC	GC	GG	CC	GG
SNP_IGA_2_2016906	T/C	2	2003990	+	NA	NA	NA	NA	NA	NA	TT	TT	CT	TT	CT	TT	TT	CT	TT	CT	CT	TT	TT	TT	TT	TT	TT	CT	CT	TT	CT	TT	TT	CC	CT	TT	TT	TT	TT	TT	TT	CC	CT	CC	CT	CT	CC	TT	CC
SNP_IGA_2_2016939	G/A	2	2004023	+	NA	NA	NA	NA	NA	NA	GG	GG	AG	GG	AG	GG	GG	AG	GG	AG	AG	GG	GG	GG	GG	GG	GG	AG	AG	GG	AG	GG	GG	AA	AG	GG	GG	GG	GG	GG	GG	AA	AG	AA	AG	AG	AA	GG	AA
SNP_IGA_2_2017371	T/C	2	2004450	+	NA	NA	NA	NA	NA	NA	TT	TT	CT	TT	CT	TT	TT	CT	TT	CT	CT	TT	TT	TT	TT	TT	TT	CT	CT	TT	CT	TT	TT	CC	CT	TT	TT	TT	TT	TT	TT	CC	CT	CC	CT	CT	CC	TT	CC
SNP_IGA_2_2017930	C/A	2	2005007	+	NA	NA	NA	NA	NA	NA	CC	CC	AC	CC	AC	CC	CC	CC	CC	CC	AC	CC	CC	CC	CC	CC	CC	AC	AC	CC	CC	CC	CC	AA	CC	CC	AC	CC	CC	CC	CC	CC	AC	AA	CC	AC	AC	AC	AA
SNP_IGA_2_2018070	A/G	2	2005147	+	NA	NA	NA	NA	NA	NA	AA	AG	AA	AG	AA	AA	AA	AG	AA	AG	AA	AG	AA	AG	AA	AG	AA	AG	AA	AG	AG	AA	AA	AA	AG	AA	AA	AG	AG	AA	AA	GG	AG	AA	AG	AG	AG	AA	AA
SNP_IGA_2_2018076	C/G	2	2005153	+	NA	NA	NA	NA	NA	NA	CC	GC	CC	GC	CC	CC	CC	CC	CC	CC	CC	GC	CC	GC	CC	GC	CC	GC	CC	GC	CC	CC	CC	CC	CC	CC	CC	GC	GC	CC	CC	CC	GC	CC	CC	GC	CC	CC	CC
SNP_IGA_2_2127710	G/T	2	2113958	+	NA	NA	NA	NA	NA	NA	GT	GT	TT	GT	GT	GT	GG	GT	GT	GT	GT	GG	GG	GG	GT	GT	GT	GG	TT	GG	TT	GT	GT	GT	GT	GG	TT	GG	GG	GT	GT	GT	GG	GT	GT	GT	GG	GT	GG
PCBER1_nigra_SNP_276	G/C	2	2220303	+	NA	NA	NA	NA	NA	NA	GC	GG	CC	GG	GC	GG	GG	GC	GG	GC	GC	GG	GG	GG	GG	GG	GG	GC	GC	GG	GC	GG	GC	GC	GC	GG	CC	GG	GG	GG	GG	GG	GC	CC	CC	GC	GC	GC	GG
SNP_IGA_2_2277057	A/G	2	2262321	+	NA	NA	NA	NA	NA	NA	AA	AG	AG	AG	AG	GG	AG	AA	AG	AG	AA	AG	AG	AA	AG	AG	AG	AA	AG	AG	AA	AA	AG	AA	AA	GG	AA	AG	AG	AA	AG	AA	AA	AG	AA	AG	AA	AA	AA
SNP_IGA_2_2432865	A/G	2	2417080	+	NA	NA	NA	NA	NA	NA	AG	GG	AG	AG	AG	GG	GG	GG	GG	GG	AA	GG	GG	GG	GG	GG	AA	AG	AG	AG	AG	AG	AG	AA	AG	AG	GG	GG	GG	GG	GG	AA	AG	AG	GG	AA	AA	AG	AA
SNP_IGA_2_2433036	T/C	2	2417251	+	NA	NA	NA	NA	NA	NA	TT	TT	TT	TT	TT	TT	TT	TT	TT	TT	CT	TT	TT	TT	TT	TT	TT	TT	TT	TT	TT	TT	CT	TT	TT	TT	TT	TT	TT	TT	TT	TT	TT	TT	TT	CT	TT	TT	TT
SNP_IGA_2_2434128	A/G	2	2418340	+	NA	NA	NA	NA	NA	NA	AA	AA	AA	AA	AA	AA	AA	AA	AA	AA	AG	AA	AA	AA	AA	AA	AA	AA	AA	AA	AA	AA	AG	AA	AA	AA	AA	AA	AA	AA	AA	AA	AA	AA	AA	AG	AA	AA	AA
SNP_IGA_2_2476615	C/T	2	2460475	+	NA	NA	NA	NA	NA	NA	CT	CT	CT	CT	CT	CT	TT	CT	CT	CT	CC	CT	CT	TT	CT	CT	CC	CT	CC	CC	CT	CT	TT	CT	TT	CC	CC	TT	TT	TT	CT	CC	CT	CT	TT	CT	CC	CT	CT
SNP_IGA_2_2519567	C/T	2	2503102	+	NA	NA	NA	NA	NA	NA	CC	CC	CT	CC	CC	CC	CC	CC	CC	CC	CC	CC	CC	CC	CC	CC	CC	CT	CT	CC	CT	CT	CT	TT	CC	CC	CC	CC	CT	CC	CC	TT	CT	CT	CC	CT	TT	CC	CT
SNP_IGA_2_2519644	A/G	2	2503179	+	NA	NA	NA	NA	NA	NA	AA	AA	AG	AA	AA	AA	AA	AA	AA	AA	AA	AA	AA	AA	AA	AA	AA	AG	AG	AA	AG	AG	AG	GG	AA	AA	AA	AA	AG	AA	AA	GG	AG	AG	AA	AG	GG	AA	AG
SNP_IGA_2_2520410	A/T	2	2503945	+	NA	NA	NA	NA	NA	NA	AA	AA	AT	AA	AA	AA	AA	AA	AA	AA	AT	AA	AA	AA	AA	AA	AA	AT	AT	AA	AT	AT	AT	TT	AA	AA	AA	AA	AT	AA	AA	TT	AT	AT	AA	AT	TT	AA	AT
SNP_IGA_2_2590521	C/T	2	2573591	+	NA	NA	NA	NA	NA	NA	CC	CT	CT	CT	CC	CT	CT	CT	CT	CT	CT	TT	TT	TT	TT	TT	CC	CT	CT	TT	CC	CT	CT	CT	CC	CT	CT	CT	CT	CT	CT	CC	CT	CC	CT	CT	CC	CT	TT
SNP_IGA_2_2592465	A/G	2	2575528	+	NA	NA	NA	NA	NA	NA	AA	AG	AG	AG	AA	AG	AG	AG	AG	AG	AG	GG	GG	GG	GG	GG	AA	AG	AG	GG	AA	AG	AG	AA	AA	AG	AG	AG	AG	AG	AG	AA	AG	AA	AG	AG	AA	AA	AG
SNP_IGA_2_2871082	A/T	2	2852097	+	NA	NA	NA	NA	NA	NA	AA	AT	TT	AA	AA	TT	AT	AA	AT	AT	AT	AT	AT	AA	AT	AT	AA	AT	TT	TT	AT	AA	AA	AT	TT	AT	AA	AT	AT	AT	AT	AT	AA	AA	AT	AA	AT	AT	AT
SNP_IGA_2_2871213	G/T	2	2852225	+	NA	NA	NA	NA	NA	NA	GT	GG	GG	GG	GG	GG	GG	GG	GG	GG	GG	GG	GG	GG	GG	GG	GG	GG	GG	GG	GG	GT	TT	GG	GG	GG	GT	GT	GG	GG	GG	GG	GT	GT	GT	GG	GT	GG	GG
SNP_IGA_2_2871820	T/G	2	2852831	+	NA	NA	NA	NA	NA	NA	TT	GT	GG	TT	TT	GG	GT	TT	GT	GT	GT	GT	GT	TT	GT	GT	TT	GT	GG	GG	GT	TT	TT	GT	GG	GT	TT	GT	GT	GT	GT	GT	TT	TT	GT	TT	GT	GT	GT
SNP_IGA_2_3148784	G/C	2	3128011	+	NA	NA	NA	NA	NA	NA	GC	GC	GC	CC	CC	GC	CC	CC	GC	GC	CC	CC	CC	CC	GC	GC	GC	GC	GG	CC	GC	GC	CC	GC	CC	CC	GC	GG	GC	GG	GC	GC	CC	CC	CC	GC	CC	CC	GC
SNP_IGA_2_3669995	C/A	2	3645559	+	NA	NA	NA	NA	NA	NA	AC	CC	CC	AA	AC	CC	AC	CC	CC	CC	CC	AC	AC	AA	AC	AC	AC	AC	AC	CC	AC	AC	CC	AC	AA	AC	CC	CC	AC	AC	AC	CC	CC	CC	AA	AA	CC	AC	AC
SNP_IGA_2_4041858	T/C	2	4014680	+	NA	NA	NA	NA	NA	NA	CC	CT	TT	TT	CT	CT	CT	TT	CT	TT	TT	CT	CT	CT	CT	CC	CT	TT	CT	TT	TT	CT	TT	CT	TT	CT	CT	CT	CC	TT	TT	TT	CC	CT	TT	TT	CT	CT	TT
SNP_IGA_2_4071912	G/A	2	4044543	+	NA	NA	NA	NA	NA	NA	GG	GG	GG	AG	GG	GG	GG	GG	GG	GG	GG	AG	GG	GG	GG	GG	AG	GG	AG	AG	GG	GG	GG	GG	GG	AG	GG	GG	GG	AG	AG	GG	GG	GG	GG	AG	GG	AG	GG
PnGI2_2_84	T/C	2	4331597	+	NA	NA	NA	NA	NA	NA	CT	CC	CT	CT	TT	CT	TT	CT	CC	CT	TT	CT	TT	TT	CT	CT	CT	CT	TT	CT	TT	CT	TT	CT	CT	CT	TT	CT	CT	TT	CT	TT	CT	CT	TT	TT	CT	TT	CT
PnGI2_1_292	C/T	2	4331805	+	NA	NA	NA	NA	NA	NA	CC	CT	CC	CT	CC	CC	CC	CT	CT	CC	CC	CC	CC	CC	CC	CC	CC	CC	CC	CC	CC	CC	CC	CC	CT	CC	CC	CC	CC	CC	CT	CC	CC	CC	CC	CC	CC	CC	CC
PnGI2_1_670	T/C	2	4332183	+	NA	NA	NA	NA	NA	NA	CT	TT	TT	TT	TT	TT	TT	TT	TT	TT	TT	TT	TT	TT	TT	TT	TT	TT	CT	TT	TT	TT	TT	TT	TT	TT	TT	TT	TT	CT	TT	TT	TT	TT	TT	TT	TT	TT	TT
PnGI2_1_762	G/A	2	4332275	+	NA	NA	NA	NA	NA	NA	AG	GG	AG	AG	AG	AG	GG	GG	GG	AA	GG	GG	AG	AG	AG	GG	GG	AG	AA	AG	AG	GG	AG	GG	AG	GG	AG	AG	GG	AG	AG	GG	GG	AG	AA	AG	GG	AG	GG
PnGI2_2_991	C/T	2	4332504	+	NA	NA	NA	NA	NA	NA	CC	CC	CC	CC	CT	CC	TT	CT	CC	CC	TT	CT	CT	CT	CC	CT	CT	CC	CT	CT	CT	CT	CC	CT	CC	CT	CT	CT	CT	CT	CC	TT	CT	CC	CC	CT	CT	CT	CT
PnGI2_1_1112	C/A	2	4332625	+	NA	NA	NA	NA	NA	NA	CC	CC	CC	CC	CC	CC	CC	CC	CC	AC	CC	CC	CC	CC	CC	CC	CC	CC	CC	CC	CC	CC	CC	CC	CC	CC	CC	CC	CC	CC	CC	CC	CC	CC	CC	AC	CC	CC	CC
PnGI2_2_1178	C/T	2	4332691	+	NA	NA	NA	NA	NA	NA	CC	CC	CC	CC	CT	CC	TT	CT	CC	CC	TT	CT	CT	CT	CC	CT	CT	CC	CT	CT	CT	CT	CC	CT	CC	CT	CT	CT	CT	CT	CC	TT	CT	CC	CC	CT	CT	CT	CT
PnGI2_2_1479	T/C	2	4332992	+	NA	NA	NA	NA	NA	NA	TT	TT	CT	TT	TT	TT	TT	TT	TT	TT	TT	TT	TT	TT	TT	TT	TT	CT	TT	TT	TT	TT	TT	TT	TT	TT	TT	TT	TT	TT	TT	TT	TT	TT	TT	TT	TT	TT	CT
PnGI2_2_1702	T/G	2	4333215	+	NA	NA	NA	NA	NA	NA	TT	TT	GT	GT	GT	GT	TT	TT	TT	TT	TT	TT	GT	GT	GT	TT	TT	GT	TT	TT	GT	TT	GG	TT	GT	TT	GT	TT	TT	TT	GT	TT	TT	GT	GG	TT	TT	GT	TT
PnGI2_2_1915	C/T	2	4333428	+	NA	NA	NA	NA	NA	NA	CC	CC	CT	CT	TT	CT	TT	CT	CC	CC	TT	CT	TT	TT	CT	CT	CT	CT	CT	CT	TT	CT	TT	CT	CT	CT	TT	CT	CT	CT	CT	TT	CT	CT	TT	CT	CT	TT	CT
PnGI2_1_1996	T/C	2	4333509	+	NA	NA	NA	NA	NA	NA	CT	TT	TT	TT	TT	TT	TT	TT	TT	TT	TT	TT	TT	TT	TT	TT	TT	TT	CT	TT	TT	TT	TT	TT	TT	TT	TT	TT	TT	CT	TT	TT	TT	TT	TT	TT	TT	TT	TT
PnGI2_1_2081	G/A	2	4333594	+	NA	NA	NA	NA	NA	NA	AG	AA	GG	AG	GG	AG	GG	AG	AA	GG	GG	AG	GG	GG	AG	AG	AG	GG	GG	GG	GG	AG	GG	AG	AG	AG	GG	GG	AG	GG	AG	GG	AG	AG	GG	GG	AG	GG	GG
PnGI2_1_2206	A/G	2	4333719	+	NA	NA	NA	NA	NA	NA	AA	AA	AA	AA	AA	AA	AA	AA	AA	AG	AA	AA	AA	AA	AA	AA	AA	AA	AA	AA	AA	AA	AA	AA	AA	AA	AA	AA	AA	AA	AA	AA	AA	AA	AA	AG	AA	AA	AA
PnGI2_2_2803	A/C	2	4334316	+	NA	NA	NA	NA	NA	NA	AC	CC	AC	AC	AA	AC	AA	AC	CC	AC	AA	AC	AA	AA	AC	AC	AC	AC	AA	AC	AA	AC	AA	AC	AC	AC	AA	AC	AC	AA	AC	AA	AC	AC	AA	AA	AC	AA	AC
PnGI2_2_2842	A/G	2	4334355	+	NA	NA	NA	NA	NA	NA	AA	AA	AG	AG	GG	AG	GG	AG	AA	AA	GG	AG	GG	GG	AG	AG	AG	AG	AG	AG	GG	AG	GG	AG	AG	AG	GG	AG	AG	AG	AG	GG	AG	AG	GG	AG	AG	GG	AG
PnGI2_1_2865	A/T	2	4334378	+	NA	NA	NA	NA	NA	NA	AA	AA	AT	AT	AT	AT	AA	AA	AA	AA	AA	AA	AT	AT	AT	AA	AA	AT	AA	AA	AT	AA	AT	AA	AT	AA	AT	AA	AA	AA	AT	AA	AA	AT	TT	AA	AA	AT	AA
PnGI2_2_3626	A/C	2	4335139	+	NA	NA	NA	NA	NA	NA	AA	AA	AC	AC	AC	AC	AA	AA	AA	AA	AA	AA	AC	AC	AC	AA	AA	AC	AA	AA	AC	AA	CC	AA	AC	AA	AC	AA	AA	AA	AC	AA	AA	AC	CC	AA	AA	AC	AA
PnGI2_2_3757	T/C	2	4335270	+	NA	NA	NA	NA	NA	NA	TT	TT	TT	TT	TT	TT	TT	TT	TT	TT	TT	TT	TT	TT	TT	TT	TT	TT	TT	TT	TT	TT	TT	TT	TT	TT	TT	TT	TT	TT	TT	TT	TT	TT	TT	TT	TT	TT	TT
PnGI2_2_3904	G/A	2	4335417	+	NA	NA	NA	NA	NA	NA	GG	GG	AG	AG	AG	AG	GG	GG	GG	GG	GG	GG	AG	AG	AG	GG	GG	AG	GG	GG	AG	GG	AA	GG	AG	GG	AG	GG	GG	GG	AG	GG	GG	AG	AA	GG	GG	AG	GG
PnGI2_2_4450	G/T	2	4335963	+	NA	NA	NA	NA	NA	NA	GG	GG	GT	GT	TT	GT	TT	GT	GG	GG	TT	GT	TT	TT	GT	GT	GT	GT	GT	GT	TT	GT	TT	GT	GT	GT	TT	GT	GT	GT	GT	TT	GT	GT	TT	GT	GT	TT	GT
PnGI2_2_4588	T/C	2	4336101	+	NA	NA	NA	NA	NA	NA	CT	CC	CT	CT	TT	CT	TT	CT	CC	CT	TT	CT	TT	TT	CT	CT	CT	CT	TT	CT	TT	CT	TT	CT	CT	CT	TT	CT	CT	TT	CT	TT	CT	CT	TT	TT	CT	TT	CT
PnGI2_2_5533	G/A	2	4337046	+	NA	NA	NA	NA	NA	NA	AG	GG	GG	GG	GG	GG	GG	GG	GG	GG	GG	GG	GG	GG	GG	GG	GG	GG	AG	GG	GG	GG	GG	GG	GG	GG	GG	GG	GG	AG	GG	GG	GG	GG	GG	GG	GG	GG	GG
PnGI2_2_5805	A/G	2	4337318	+	NA	NA	NA	NA	NA	NA	AG	AG	AG	AA	AA	AG	AA	AA	AG	AA	AA	AA	AA	AA	AG	AG	AG	AG	AA	AA	AA	AG	AA	AG	AA	AA	AA	AA	AG	AA	AA	AA	AG	AG	AA	AA	AG	AA	AG
SNP_IGA_2_4932723	C/T	2	4899381	+	NA	NA	NA	NA	NA	NA	CT	CC	CC	CC	CC	CC	CC	CC	CC	CC	CC	CC	CC	CC	CC	CC	CT	CC	CC	CC	CT	CC	CC	CC	CT	CC	CC	CC	CC	CC	CC	CC	CC	CC	CT	CC	CC	CC	CC
ACO1_1_nigra_SNP_49	C/G	2	5414130	+	NA	NA	NA	NA	NA	NA	CC	GC	GC	CC	CC	GG	GC	GC	GC	CC	CC	CC	CC	CC	GC	GC	CC	CC	CC	CC	CC	GC	CC	CC	CC	GC	GC	CC	GC	CC	CC	CC	CC	GC	GC	CC	CC	CC	CC
SNP_IGA_2_5848993	C/A	2	5809866	+	NA	NA	NA	NA	NA	NA	CC	AC	CC	AA	AC	AC	CC	AA	AC	AC	CC	CC	CC	AC	AC	CC	CC	AA	CC	AA	AA	AC	AA	AC	AA	CC	AC	AC	AC	AA	AA	AA	CC	AC	AC	AC	AC	AA	AA
SNP_IGA_2_6356811	T/C	2	6314252	+	NA	NA	NA	NA	NA	NA	TT	CT	CT	CT	CT	CT	TT	TT	CT	TT	TT	TT	CT	CT	CC	CC	CC	CT	CT	TT	TT	TT	CT	CT	CT	CT	TT	TT	CC	TT	TT	TT	CT	CT	TT	CT	CT	CT	CC
SNP_IGA_2_6957371	T/C	2	6910753	+	NA	NA	NA	NA	NA	NA	TT	CT	CT	CT	CT	TT	TT	CT	TT	CC	TT	TT	CT	TT	TT	TT	TT	TT	CT	CC	CT	CC	CC	TT	TT	TT	TT	TT	TT	CT	TT	TT	CT	TT	TT	TT	CT	CT	CC
SNP_IGA_2_6958028	C/T	2	6911410	+	NA	NA	NA	NA	NA	NA	CT	CT	CT	CT	CT	CT	CT	CT	CT	CC	CT	TT	CT	TT	CT	CT	CT	TT	CT	CC	CC	CT	CT	CT	CT	TT	CC	CC	CT	CT	TT	TT	CT	CT	CC	CT	CT	CC	CT
PnCRY1_606	T/C	2	6973516	+	NA	NA	NA	NA	NA	NA	TT	TT	CT	TT	CT	TT	TT	TT	TT	TT	TT	TT	TT	TT	TT	TT	CT	CT	TT	TT	TT	TT	TT	TT	TT	TT	TT	TT	TT	TT	TT	TT	TT	TT	TT	TT	TT	TT	TT
PnCRY1_921	T/C	2	6973831	+	NA	NA	NA	NA	NA	NA	TT	CT	TT	TT	CT	TT	TT	TT	TT	TT	TT	TT	TT	TT	TT	TT	TT	TT	TT	TT	TT	TT	TT	TT	CT	TT	CT	TT	TT	TT	TT	TT	TT	TT	TT	TT	TT	TT	TT
PnCRY1_1659	T/G	2	6974569	+	NA	NA	NA	NA	NA	NA	TT	GT	TT	TT	GT	TT	TT	TT	TT	TT	TT	TT	TT	TT	TT	TT	TT	TT	TT	TT	TT	TT	TT	TT	GT	TT	GT	TT	TT	TT	TT	TT	TT	TT	TT	TT	TT	TT	TT
PnCRY1_1722	C/T	2	6974632	+	NA	NA	NA	NA	NA	NA	CC	CT	CC	CC	CT	CC	CC	CC	CC	CC	CC	CC	CC	CC	CC	CC	CC	CC	CC	CC	CC	CC	CC	CC	CT	CC	CT	CC	CC	CC	CC	CC	CC	CC	CC	CC	CC	CC	CC
PnCRY1_2214	G/A	2	6975124	+	NA	NA	NA	NA	NA	NA	GG	GG	AG	GG	GG	AG	AG	AG	AG	AG	AG	AG	AA	AG	AG	AG	GG	GG	AG	GG	GG	GG	GG	AG	GG	GG	GG	GG	AG	GG	GG	GG	AA	GG	GG	GG	AG	AG	AG
PnCRY1_2809	T/C	2	6975719	+	NA	NA	NA	NA	NA	NA	TT	CT	TT	TT	CT	TT	TT	TT	TT	TT	TT	TT	TT	TT	TT	TT	TT	TT	TT	TT	TT	TT	TT	TT	CT	TT	CT	TT	TT	TT	TT	TT	TT	TT	TT	TT	TT	TT	TT
PnCRY1_3621	A/G	2	6976531	+	NA	NA	NA	NA	NA	NA	AG	AG	AG	GG	AA	GG	AG	GG	GG	AG	GG	GG	GG	GG	GG	GG	AG	AG	GG	AG	GG	GG	AA	GG	AG	GG	AG	AG	GG	AA	AG	GG	GG	AG	AG	AG	GG	AG	AG
SNP_IGA_2_7074375	C/A	2	7026950	+	NA	NA	NA	NA	NA	NA	AA	CC	AC	AC	AC	AC	AC	CC	CC	AA	AC	AA	AC	AA	AC	AC	AC	AA	AC	CC	CC	CC	AC	AC	CC	AA	AC	AC	AC	CC	CC	CC	AC	AC	CC	AA	CC	AC	AC
SNP_IGA_2_7076343	C/A	2	7028912	+	NA	NA	NA	NA	NA	NA	AA	CC	AC	AC	AC	AC	AC	CC	CC	AA	AC	AA	AC	AA	AC	AC	AC	AA	AC	CC	CC	CC	AC	AC	CC	AA	AC	AC	AC	CC	CC	CC	AC	AC	CC	AA	CC	AC	AC
SNP_IGA_2_7397498	G/C	2	7347763	+	NA	NA	NA	NA	NA	NA	CC	CC	GC	CC	GC	GC	GG	GC	GC	GC	CC	GC	GG	GC	GC	GC	GC	CC	CC	CC	CC	GC	GC	CC	CC	CC	GC	CC	GC	GC	GC	CC	GC	CC	CC	CC	GC	GC	GC
SNP_IGA_2_7423576	C/A	2	7373649	+	NA	NA	NA	NA	NA	NA	CC	AC	AC	AC	AC	CC	CC	AC	CC	AA	CC	CC	CC	CC	CC	CC	AC	AC	AC	AC	AC	AC	CC	CC	CC	CC	CC	AC	AC	CC	CC	AA	AC	AC	AC	AC	AA	AA	AC
SNP_IGA_2_7423795	C/T	2	7373868	+	NA	NA	NA	NA	NA	NA	CT	CT	CT	CT	CT	CT	CC	TT	CC	TT	CC	CC	CC	CC	CC	CC	TT	CT	CT	CT	CT	CT	CC	CC	CC	CC	CC	CT	CT	CC	CC	TT	CT	CT	CT	CT	TT	TT	CT
SNP_IGA_2_7423886	A/T	2	7373959	+	NA	NA	NA	NA	NA	NA	AA	AT	AT	AT	AT	AA	AA	AT	AA	TT	AA	AA	AA	AA	AA	AA	AT	AT	AT	AT	AT	AT	AA	AA	AA	AA	AA	AT	AT	AA	AA	TT	AT	AT	AT	AT	TT	TT	AT
SNP_IGA_2_7673615	C/T	2	7621906	+	NA	NA	NA	NA	NA	NA	CC	CC	CT	CC	CT	CC	CT	CT	CT	CT	CT	CC	CC	CC	CT	CT	CC	CC	CC	CC	CC	CT	CT	CC	CC	CC	CC	CC	CT	CC	CC	CC	CC	CT	CT	CC	CT	TT	CC
SNP_IGA_2_7792077	G/A	2	7739631	+	NA	NA	NA	NA	NA	NA	GG	AG	GG	AG	GG	GG	GG	AG	AG	AG	GG	AG	AG	GG	GG	GG	AG	GG	GG	AG	AA	AA	GG	GG	AG	GG	GG	GG	GG	GG	AA	AG	GG	GG	AG	GG	GG	AG	AG
SNP_IGA_2_7843628	T/C	2	7790830	+	NA	NA	NA	NA	NA	NA	TT	TT	CT	TT	CC	TT	TT	TT	TT	TT	TT	TT	TT	TT	TT	TT	TT	CT	TT	TT	TT	CT	TT	TT	TT	TT	TT	TT	TT	TT	TT	TT	TT	TT	TT	TT	CT	CT	CT
LG_II_9_SNP_104	G/A	2	8013046	+	NA	NA	NA	NA	NA	NA	GG	AG	GG	GG	AG	GG	GG	GG	GG	AA	GG	GG	AG	GG	GG	GG	GG	GG	AG	AG	GG	GG	GG	GG	AG	GG	AG	GG	AG	AG	AG	AG	GG	GG	GG	AG	AG	GG	GG
SNP_IGA_2_8278477	G/A	2	8222930	+	NA	NA	NA	NA	NA	NA	GG	AA	AG	GG	AA	GG	GG	GG	GG	GG	GG	GG	GG	GG	GG	GG	GG	AG	GG	GG	AG	AG	GG	GG	AG	GG	GG	GG	GG	AG	GG	AG	GG	GG	GG	GG	AG	AG	GG
SNP_IGA_2_8340045	C/T	2	8284175	+	NA	NA	NA	NA	NA	NA	TT	CT	TT	CT	CT	CC	CC	CT	CC	CC	CT	CC	CC	CC	CT	CC	CT	CT	CC	TT	CC	CC	CC	CT	CT	TT	CC	CT	CC	CT	CT	CC	CT	CT	CT	CC	CT	CT	CT
LG_II_1_SNP_555	A/C	2	8326978	+	NA	NA	NA	NA	NA	NA	AA	AA	AC	AA	AC	AA	AA	AC	AA	AA	AA	AA	AA	AA	AA	AA	AA	AC	AA	AA	AA	AA	AA	AA	AA	AA	AA	AA	AA	AA	AA	AA	AA	AA	AA	AA	AC	AC	AC
SNP_IGA_2_8656759	C/A	2	8598587	+	NA	NA	NA	NA	NA	NA	CC	CC	AC	CC	AC	CC	CC	CC	CC	CC	CC	AC	CC	CC	CC	CC	AC	AC	CC	CC	CC	CC	CC	CC	CC	CC	CC	CC	CC	CC	CC	CC	CC	CC	CC	CC	AC	AC	AC
SNP_IGA_2_8715422	G/A	2	8656873	+	NA	NA	NA	NA	NA	NA	AG	AG	GG	GG	GG	GG	GG	GG	AG	AG	AG	GG	AG	GG	GG	GG	GG	AG	GG	GG	AA	AG	AG	AG	AG	AG	AG	GG	GG	AG	AG	AG	GG	AG	AG	GG	GG	GG	GG
SNP_IGA_2_9004708	T/C	2	8944143	+	NA	NA	NA	NA	NA	NA	TT	TT	CT	TT	CT	TT	CT	CC	TT	TT	TT	CT	CT	CT	TT	TT	CT	CT	TT	TT	TT	TT	CT	TT	TT	TT	CT	TT	CT	TT	CT	TT	TT	TT	TT	TT	CT	CT	TT
SNP_IGA_2_9064788	G/A	2	9003886	+	NA	NA	NA	NA	NA	NA	AG	AG	AG	AG	AG	AA	AA	AG	AG	GG	AG	AG	AA	AA	AG	AA	GG	GG	AA	AG	GG	AG	AG	AG	AG	AA	AG	AG	AA	AG	AG	AG	AG	GG	GG	AA	AG	GG	AG
SNP_IGA_2_9065120	C/A	2	9004217	+	NA	NA	NA	NA	NA	NA	AC	AC	AC	AC	AC	CC	CC	AC	AC	AA	AC	AC	CC	CC	AC	CC	AA	AA	CC	AC	AA	AC	AC	AC	AC	CC	AC	AC	CC	AC	AC	AC	CC	AA	AA	CC	AC	AA	AC
SNP_IGA_2_9211164	T/C	2	9149785	+	NA	NA	NA	NA	NA	NA	CT	CT	TT	CT	CT	TT	TT	TT	CC	TT	TT	CT	CT	TT	CC	CT	CC	CT	TT	CT	TT	CT	TT	CT	CT	TT	TT	CT	CT	CT	CT	CT	TT	CT	CT	CT	TT	CT	TT
SNP_IGA_2_9274878	A/G	2	9213163	+	NA	NA	NA	NA	NA	NA	AA	AG	AG	AA	AG	AA	AA	AG	AA	AA	AA	AA	AA	AA	AA	AA	AA	AG	AG	AA	AA	AG	AG	AA	AG	AA	AA	AA	AA	AA	AA	AA	AG	AA	AA	AA	AG	GG	AG
SNP_IGA_2_9280479	T/C	2	9218737	+	NA	NA	NA	NA	NA	NA	TT	CC	TT	TT	CT	CT	TT	TT	TT	TT	CT	CT	TT	TT	TT	TT	CT	TT	CT	TT	CT	CC	CT	CT	CT	TT	CT	CT	TT	CT	TT	CT	TT	TT	TT	CT	TT	TT	CT
SNP_IGA_2_9492862	G/A	2	9429748	+	NA	NA	NA	NA	NA	NA	AG	AG	AG	AA	AA	AG	AG	AG	GG	GG	AG	AG	AG	AA	AG	AG	AG	AG	AG	GG	GG	AG	GG	GG	NN	AG	GG	GG	AG	AG	AG	GG	AG	AG	AG	AG	AA	AA	GG
SNP_IGA_2_9565431	A/T	2	9501832	+	NA	NA	NA	NA	NA	NA	AA	AA	AA	AA	AA	AA	AA	AT	AA	AT	AA	AT	AA	AA	AA	AA	AT	AA	AT	AA	AA	AA	AA	AA	AA	AA	AA	AA	AA	AA	AA	AA	AA	AA	AA	AA	AA	AT	TT
SNP_IGA_2_9791093	A/T	2	9726096	+	NA	NA	NA	NA	NA	NA	AT	AA	TT	AA	TT	AT	AT	AA	AT	AT	AA	AT	AT	AA	AA	AA	TT	TT	AA	TT	AT	AA	AA	AT	AA	AT	AT	AT	AA	AT	AT	AA	AA	AT	AT	AA	AT	AT	AA
SNP_IGA_2_9793057	A/G	2	9728058	+	NA	NA	NA	NA	NA	NA	AG	AA	GG	AA	GG	AG	AG	AA	AG	AG	AA	AG	AG	AA	AA	AA	GG	GG	AA	GG	AG	AA	AA	AG	AA	AG	AG	AG	AA	AG	AG	AA	AA	AG	AG	AA	AG	AG	AA
SNP_IGA_2_9866477	C/T	2	9800863	+	NA	NA	NA	NA	NA	NA	CT	CC	CT	CC	CC	CT	CC	CC	TT	CC	CC	CC	CT	CC	CT	CT	CT	CT	CC	TT	CT	CC	CC	CT	CC	CT	CC	CT	CT	TT	CT	CT	CT	CT	CC	CT	CC	CT	CC
LG_II_13_SNP3_400	A/T	2	10679826	+	NA	NA	NA	NA	NA	NA	TT	TT	AT	TT	AA	AT	TT	AT	AT	TT	AA	AT	TT	TT	AT	AT	AA	AA	AT	TT	AT	AT	TT	AA	TT	TT	TT	AA	TT	TT	AT	AT	AT	AT	AA	TT	AT	AA	AT
SNP_IGA_2_10803969	A/G	2	10732260	+	NA	NA	NA	NA	NA	NA	AA	AA	GG	AG	AG	AG	GG	AG	AG	AG	GG	AA	GG	AG	AG	AG	AG	GG	AA	AG	AG	AA	AA	GG	AA	AG	AA	GG	AG	AG	AG	AG	GG	AA	GG	AG	AG	AG	AA
LG_II_15_SNP3_273	A/T	2	10943070	+	NA	NA	NA	NA	NA	NA	AT	AT	AA	AT	AA	AA	AT	AT	AT	AT	AA	AA	AA	AA	AA	AA	AT	AA	AT	AA	AT	AT	AA	AT	AA	AT	TT	AA	AA	AA	AT	AT	AA	AA	AT	TT	AA	AA	AT
SNP_IGA_2_11141768	T/G	2	11067711	+	NA	NA	NA	NA	NA	NA	TT	TT	GT	TT	GT	TT	TT	TT	TT	GT	TT	GT	TT	TT	TT	TT	GT	GG	GT	TT	TT	TT	GT	TT	TT	TT	TT	TT	TT	TT	TT	TT	GT	TT	GG	TT	GT	GT	TT
LG_II_16_SNP3_32	T/G	2	11185837	+	NA	NA	NA	NA	NA	NA	TT	TT	GG	TT	GT	GT	TT	TT	GT	TT	TT	GT	TT	GT	GG	GG	TT	GG	TT	GT	TT	TT	TT	TT	TT	GT	TT	TT	TT	TT	GT	GT	TT	TT	GT	TT	GG	GT	GT
LG_II_20_SNP_176	T/C	2	11807100	+	NA	NA	NA	NA	NA	NA	CT	CT	CT	CT	CT	CC	TT	CC	CC	CC	TT	CT	TT	CT	CC	CC	CT	TT	CT	CT	CC	CC	CT	CT	CT	CT	CC	CC	TT	TT	CT	CC	TT	CC	TT	CT	CT	CT	CT
SNP_IGA_2_12009126	T/C	2	11929403	+	NA	NA	NA	NA	NA	NA	CT	CT	CT	TT	TT	TT	CT	TT	TT	TT	TT	TT	TT	TT	TT	TT	TT	TT	TT	TT	TT	TT	CT	TT	CT	TT	TT	TT	TT	TT	TT	TT	CT	TT	TT	TT	TT	TT	TT
LG_II_23_SNP_503	G/A	2	12545167	+	NA	NA	NA	NA	NA	NA	AG	GG	AG	AG	GG	AG	GG	GG	AG	GG	GG	GG	GG	GG	AG	AG	AG	GG	GG	GG	AG	GG	AG	GG	GG	GG	GG	GG	GG	GG	AG	AG	AG	GG	AG	GG	GG	AG	GG
LG_II_24_SNP_415	G/T	2	12620736	+	NA	NA	NA	NA	NA	NA	GG	TT	TT	GT	GG	GT	GG	GT	GT	TT	GG	GG	GT	GT	TT	GT	GG	GG	GT	GG	GT	GG	GT	GT	TT	GG	TT	GT	GT	GT	GT	TT	GT	GG	GG	GG	GT	GT	GT
SNP_IGA_2_13377982	G/C	2	13289709	+	NA	NA	NA	NA	NA	NA	GG	GG	GG	GG	GG	GG	GG	GG	GC	GC	GC	GC	GG	GG	GC	GG	GC	GG	CC	GC	GC	GC	GG	CC	GC	GG	GC	CC	GG	GC	GC	GG	GG	GG	GG	GC	GC	GG	GC
SNP_IGA_2_13708078	A/T	2	13617360	+	NA	NA	NA	NA	NA	NA	AT	AA	AA	AA	AA	AA	AA	AA	AT	AT	AA	AA	AA	AA	AT	AA	AA	AA	AA	AA	AT	AA	AA	AA	AA	AT	TT	AA	AA	TT	AA	AA	AA	AA	AA	AA	AA	AA	AT
SNP_IGA_2_13773047	T/G	2	13681926	+	NA	NA	NA	NA	NA	NA	GG	GT	TT	TT	GT	GT	TT	TT	TT	TT	GT	TT	TT	TT	TT	TT	TT	TT	GT	TT	TT	GT	TT	GT	GT	GT	TT	TT	GT	TT	GT	TT	TT	GT	GT	GT	GT	GT	GT
SNP_IGA_2_13801437	G/A	2	13710149	+	NA	NA	NA	NA	NA	NA	AG	GG	GG	GG	GG	GG	GG	GG	GG	GG	AG	GG	GG	GG	GG	GG	GG	GG	GG	GG	AG	GG	GG	GG	GG	AG	AG	GG	GG	AA	GG	GG	GG	GG	GG	GG	GG	GG	GG
SNP_IGA_2_14554406	A/G	2	14458565	+	NA	NA	NA	NA	NA	NA	AG	AG	AA	AA	AG	AG	GG	AG	AA	AA	AA	AG	AA	AG	AA	AG	AG	AG	AG	AG	AG	AG	AA	AG	AA	AG	AA	AA	GG	GG	AG	AA	GG	GG	AG	AG	AG	AA	AA
SNP_IGA_2_14621773	A/G	2	14525512	+	NA	NA	NA	NA	NA	NA	AA	AA	AA	AA	AA	AG	AA	AG	AA	AA	AA	AA	AA	AA	AA	AA	AA	AA	AA	AA	AA	AA	AA	AA	AA	AA	AA	AA	AA	AA	AA	AA	AA	AA	AA	AA	AA	AG	AA
SNP_IGA_2_14622055	G/T	2	14525791	+	NA	NA	NA	NA	NA	NA	GG	GG	GG	GG	GG	GT	GG	GT	GG	GG	GG	GG	GG	GG	GG	GG	GG	GG	GG	GG	GG	GG	GG	GG	GG	GG	GT	GT	GG	GG	GG	GG	GG	GG	GG	GG	GG	GT	GG
SNP_IGA_2_14622609	C/T	2	14526345	+	NA	NA	NA	NA	NA	NA	CC	CC	CC	CC	CC	CT	CC	CT	CC	CC	CT	CC	CC	CC	CC	CC	CC	CC	CC	CC	CC	CC	CC	CT	CT	CC	CT	TT	CC	CC	CC	CC	CC	CC	CC	CC	CT	CT	CT
SNP_IGA_2_14651271	T/A	2	14554879	+	NA	NA	NA	NA	NA	NA	AA	AT	TT	AT	AT	AA	AT	AT	AA	AT	TT	AT	TT	AT	AT	AT	AA	AT	TT	TT	AA	AA	AT	TT	TT	AT	AA	AT	AA	AT	TT	TT	AA	AA	TT	AA	AT	AA	TT
SNP_IGA_2_14651293	G/C	2	14554901	+	NA	NA	NA	NA	NA	NA	CC	GC	GG	GC	GC	CC	GC	GC	CC	GC	GG	GC	GG	GC	GC	GC	CC	GC	GG	GG	CC	CC	GC	GG	GG	GC	CC	GC	CC	GC	GG	GG	CC	CC	GG	CC	GC	CC	GG
SNP_IGA_2_14864035	G/A	2	14766351	+	NA	NA	NA	NA	NA	NA	AG	AG	GG	AG	AG	AA	AG	AG	AA	AA	AG	AG	AG	AG	AG	AG	AA	GG	AG	AG	AA	AG	AG	AG	GG	AA	AG	AG	AG	AA	AG	AG	GG	AG	AG	AA	GG	AG	AG
SNP_IGA_2_15225271	G/A	2	15125304	+	NA	NA	NA	NA	NA	NA	AG	GG	GG	GG	AG	AA	AG	AG	GG	GG	GG	AG	GG	AG	GG	AG	GG	GG	AA	AG	GG	GG	AA	AG	GG	GG	AG	AG	GG	AG	AG	GG	GG	AG	AG	GG	GG	GG	GG
SNP_IGA_2_15773165	G/A	2	15669967	+	NA	NA	NA	NA	NA	NA	GG	GG	GG	GG	GG	AG	AG	AA	GG	AG	GG	AA	AG	AG	GG	AG	GG	GG	AG	AG	GG	AG	GG	AG	AG	AG	AG	AG	GG	AG	GG	AG	AG	GG	AG	GG	AG	GG	AA
SNP_IGA_2_15773325	A/C	2	15670127	+	NA	NA	NA	NA	NA	NA	AA	AA	AA	AA	AA	AA	AA	AA	AA	AC	AA	AC	AA	AA	AA	AA	AA	AA	AC	AA	AA	AA	AA	AA	AA	AA	AA	AC	AA	AA	AA	AC	AA	AA	AA	AA	AA	AA	AA
SNP_IGA_2_15774180	T/C	2	15670979	+	NA	NA	NA	NA	NA	NA	TT	TT	TT	CT	CT	CT	CC	CC	TT	CC	CC	CC	CC	CC	CT	CC	TT	CT	CC	CT	TT	CT	CT	CT	CC	CT	CC	CT	TT	CT	CT	CT	CT	TT	CC	TT	CT	TT	CC
SNP_IGA_2_15774396	T/G	2	15671194	+	NA	NA	NA	NA	NA	NA	TT	TT	TT	TT	TT	TT	TT	TT	TT	GT	TT	GT	TT	TT	TT	TT	TT	TT	GT	TT	TT	TT	TT	TT	TT	TT	TT	GT	TT	TT	TT	GT	TT	TT	TT	TT	TT	TT	TT
SNP_IGA_2_15774908	G/A	2	15671703	+	NA	NA	NA	NA	NA	NA	AA	AA	AA	AG	AG	AG	GG	GG	AA	GG	GG	GG	GG	GG	AG	GG	AA	AG	GG	AG	AA	AG	AG	AG	GG	AG	GG	AG	AA	AG	AG	AG	AG	AA	GG	AA	AG	AA	GG
SNP_IGA_2_15780400	C/G	2	15677179	+	NA	NA	NA	NA	NA	NA	CC	CC	CC	CC	CC	CC	CC	CC	CC	GG	GC	GC	CC	CC	CC	CC	CC	CC	GG	CC	CC	CC	GC	CC	CC	CC	GC	GC	CC	CC	GC	GC	CC	CC	CC	GC	CC	CC	CC
SNP_IGA_2_15780787	T/G	2	15677563	+	NA	NA	NA	NA	NA	NA	TT	TT	TT	TT	TT	GT	GT	GG	TT	GT	TT	GT	GT	GT	TT	GT	TT	TT	TT	GT	TT	GT	TT	GT	GT	GT	GT	GT	TT	GT	TT	TT	GT	TT	GT	GT	GT	TT	GG
SNP_IGA_2_15780836	A/G	2	15677612	+	NA	NA	NA	NA	NA	NA	AG	AA	AA	AG	AG	AG	AG	GG	GG	AG	AG	GG	AG	AG	AG	AG	GG	AG	GG	AG	GG	AG	AG	AG	AG	GG	AG	AG	AA	GG	AG	AA	GG	GG	AG	GG	GG	AG	GG
SNP_IGA_2_15780994	C/A	2	15677769	+	NA	NA	NA	NA	NA	NA	CC	CC	AC	CC	CC	AC	AC	AA	CC	AC	AC	AA	AC	AC	CC	AC	CC	CC	AA	AA	CC	AC	AA	AC	AC	AC	AA	AC	CC	AC	AC	AC	AC	CC	AC	AC	AC	CC	AA
SNP_IGA_2_15781011	A/C	2	15677786	+	NA	NA	NA	NA	NA	NA	AC	AA	AC	AC	AC	AA	AA	AA	CC	AA	AA	AA	AA	AA	AC	AA	CC	AC	AA	AA	CC	AA	AA	AA	AA	AC	AA	AA	AA	AC	AA	AA	AC	CC	AA	AC	AC	AC	AA
SNP_IGA_2_15781117	C/A	2	15677892	+	NA	NA	NA	NA	NA	NA	AA	AA	CC	AC	AC	AC	AC	AA	AA	AC	AC	AC	AC	AC	AC	AC	AA	AC	AC	AC	AA	AA	AA	AA	AC	AA	AA	AC	AA	AA	AA	AC	AA	AA	AC	AA	AA	AC	AA
SNP_IGA_2_16011719	A/G	2	15906887	+	NA	NA	NA	NA	NA	NA	AA	AG	AG	AA	AA	AG	AG	GG	AA	AG	AA	AG	AG	AG	AA	AG	AA	AG	AA	AG	AA	AG	AA	AG	AG	AG	AA	AG	AA	AA	AG	AG	GG	AG	AA	AA	GG	AA	GG
SNP_IGA_2_16219292	A/G	2	16113037	+	NA	NA	NA	NA	NA	NA	AG	AA	AG	AG	AA	AA	AA	AA	GG	AG	AA	AA	AA	AA	AG	AA	AG	AG	GG	AA	GG	AA	AG	AG	AA	AA	AG	AA	AA	AG	AG	AG	AG	AG	AA	AG	AG	AG	AA
LG_XIV_13_535	G/T	2	17132293	+	NA	NA	NA	NA	NA	NA	GT	GG	GG	GG	GG	GT	GG	GG	GT	GT	GG	GG	GG	GG	GT	GG	TT	GG	GT	GG	GT	GT	TT	GG	GG	GT	GT	GT	GG	GG	GT	GG	GG	GG	GG	TT	GG	GT	GG
SNP_IGA_2_17796657	A/G	2	17682543	+	NA	NA	NA	NA	NA	NA	AG	AG	AG	AA	GG	AA	GG	AA	AG	AG	AG	AG	AA	AG	AA	AG	AA	AG	GG	AG	AG	AG	AG	AG	AG	AA	AA	AA	AA	GG	GG	AG	AG	AG	AA	AA	AG	AA	AA
SNP_IGA_2_17903221	G/A	2	17788347	+	NA	NA	NA	NA	NA	NA	AG	GG	GG	AG	GG	GG	AG	AG	GG	AG	AG	GG	AG	AG	GG	GG	GG	AG	AA	AG	AG	GG	GG	AG	AA	GG	GG	AA	GG	AA	AG	GG	GG	AG	AG	GG	GG	GG	AG
SNP_IGA_2_17903323	C/T	2	17788449	+	NA	NA	NA	NA	NA	NA	CC	TT	CT	CT	CC	TT	CC	CC	TT	CT	CT	CT	CT	CC	TT	CT	CT	CC	CC	CT	CT	TT	TT	CT	CC	CT	CC	CC	TT	CC	CT	TT	CC	CC	CT	TT	CC	CT	CC
SNP_IGA_2_18183974	A/G	2	18067543	+	NA	NA	NA	NA	NA	NA	AG	AG	AA	AG	AA	AA	AA	AG	AA	AA	AA	AG	AA	AA	AA	AA	AA	AA	AA	AA	AA	AA	AA	AA	AA	AA	AA	AG	AG	AA	AA	AA	AA	AA	AA	AG	AA	AA	AA
SNP_IGA_2_19077102	G/A	2	18955552	+	NA	NA	NA	NA	NA	NA	AG	AA	AG	GG	AG	AA	AG	AG	AA	AG	AG	AG	GG	GG	AA	AG	AG	GG	AG	AA	AA	AA	GG	AG	AG	GG	GG	AG	AA	AA	AA	AA	GG	AG	AG	AA	GG	AA	GG
SNP_IGA_2_19604079	T/C	2	19479799	+	NA	NA	NA	NA	NA	NA	CT	CT	CC	TT	TT	CT	TT	TT	CC	TT	TT	CT	TT	TT	CC	CT	CC	CT	CT	CT	CC	CT	TT	TT	CT	CT	CT	TT	CT	CT	CT	CC	CT	CT	CT	CT	CT	CT	TT
SNP_IGA_2_19622393	A/G	2	19498022	+	NA	NA	NA	NA	NA	NA	AG	AG	GG	AA	AA	AG	AA	AA	GG	AA	AA	AG	AA	AA	GG	AG	GG	AG	AG	AG	GG	AG	AA	AA	AG	AG	AG	AA	AG	AG	AG	GG	AG	AG	AG	AG	AG	AG	AA
SNP_IGA_2_20878224	A/G	2	20747663	+	NA	NA	NA	NA	NA	NA	AG	AG	AG	AG	GG	GG	AG	AG	AG	GG	AG	AG	AG	GG	GG	GG	AG	GG	AG	AA	AG	AG	AG	AA	AG	AA	AA	AG	AG	AA	AA	AA	AG	GG	GG	AG	AG	GG	AA
SNP_IGA_2_21003362	A/G	2	20872123	+	NA	NA	NA	NA	NA	NA	AA	GG	AA	AG	AA	AG	AG	AA	GG	AA	AA	AG	AA	AA	GG	AG	AG	AA	AA	AG	AG	AG	AA	AA	AA	AA	AA	AA	AG	AG	AG	AG	AA	AA	AG	GG	AA	AG	AA
SNP_IGA_2_21156894	A/G	2	21024666	+	NA	NA	NA	NA	NA	NA	AA	AG	AG	AG	GG	AG	AA	AG	AG	AA	AA	AA	AA	AA	GG	AG	GG	AG	AA	AA	AG	AA	AG	AA	AA	AG	AG	AA	AG	AA	AA	AA	AG	AG	AG	AG	AG	AG	AA
SNP_IGA_2_21234451	C/G	2	21101908	+	NA	NA	NA	NA	NA	NA	GC	GC	GC	GG	CC	GG	GG	GC	GC	GC	GG	GC	GG	GG	GG	GG	GG	GC	GC	GG	GG	GC	GG	GG	GG	GG	GC	GC	GG	GG	GC	GC	CC	CC	GC	GC	CC	GG	GC
SNP_IGA_2_21329761	G/A	2	21196566	+	NA	NA	NA	NA	NA	NA	AG	GG	GG	AA	GG	AG	AG	GG	GG	AA	AG	AA	AG	AA	GG	AG	AG	AG	GG	GG	GG	AG	AG	GG	AG	AG	AG	GG	GG	GG	GG	GG	AG	GG	AA	GG	AG	GG	AG
SNP_IGA_2_21457533	C/A	2	21323583	+	NA	NA	NA	NA	NA	NA	CC	AC	AC	CC	AA	CC	CC	AC	AC	CC	CC	CC	CC	CC	CC	CC	CC	AC	AC	AC	CC	AC	AC	CC	CC	CC	CC	CC	CC	AC	AC	AC	AC	AC	AC	CC	AC	CC	CC
SNP_IGA_2_21458772	G/A	2	21324819	+	NA	NA	NA	NA	NA	NA	AG	AG	GG	AG	GG	AA	AG	GG	AG	AA	AG	AG	GG	GG	AA	AG	AA	GG	GG	GG	AA	GG	AG	AG	AG	AG	AA	AA	AG	AG	GG	AG	AG	AG	GG	AA	AG	AA	AG
SNP_IGA_2_22274463	A/G	2	22135192	+	NA	NA	NA	NA	NA	NA	AG	AG	AG	AA	AG	AG	AG	AG	AA	AA	AA	AG	AA	AG	AG	AA	AA	AG	GG	AA	AG	AA	AG	AG	AG	AA	AA	AG	AG	AA	AG	AG	GG	AG	AA	AG	GG	AG	AG
SNP_IGA_2_23209460	A/G	2	23064551	+	NA	NA	NA	NA	NA	NA	GG	AG	AA	AA	AA	AG	AG	GG	AG	AG	AA	AG	AA	AG	GG	AG	AA	AA	AG	AG	AA	AA	AG	AA	AA	AA	AG	AG	AG	AG	AA	AG	AA	AG	AG	AG	AA	AG	AG
SNP_IGA_3_953137	A/G	3	948256	+	NA	NA	NA	NA	NA	NA	AA	AG	AG	AA	AG	AA	AA	AA	AA	AA	AG	AG	AA	AA	AA	AA	AG	AA	AG	AA	AA	AA	AG	AA	AA	AG	AA	AA	AA	AA	AA	AA	AA	AA	AG	AA	AA	AA	AA
SNP_IGA_3_953570	G/T	3	948682	+	NA	NA	NA	NA	NA	NA	GG	GT	GT	GG	GT	GG	GG	GG	GG	GG	GT	GT	GG	GG	GG	GG	GT	GG	GT	GG	GG	GG	GT	GG	GG	GT	GG	GG	GG	GG	GG	GG	GG	GG	GT	GG	GG	GG	GG
SNP_IGA_3_954549	G/A	3	949658	+	NA	NA	NA	NA	NA	NA	GG	AG	AG	GG	AG	GG	GG	GG	GG	GG	AG	AG	GG	GG	GG	GG	AG	GG	GG	GG	GG	GG	GG	GG	GG	AG	GG	GG	GG	GG	GG	GG	GG	GG	AG	GG	GG	GG	GG
SNP_IGA_3_954747	C/T	3	949856	+	NA	NA	NA	NA	NA	NA	CC	CT	CT	TT	CC	TT	CT	TT	TT	CT	CT	CT	TT	TT	TT	TT	CT	CT	CT	TT	TT	TT	CT	TT	TT	CC	TT	TT	TT	TT	TT	TT	TT	CC	CC	TT	CT	TT	TT
SNP_IGA_3_965550	C/T	3	960604	+	NA	NA	NA	NA	NA	NA	TT	TT	CT	TT	CT	CT	CT	CC	CT	TT	TT	TT	CT	CT	CT	CC	TT	CT	CC	CT	CT	TT	CC	CT	TT	TT	CC	CT	CC	CT	CC	CC	CT	CT	CT	CT	CC	TT	TT
SNP_IGA_3_965958	C/G	3	961012	+	NA	NA	NA	NA	NA	NA	GG	GG	GC	GG	GC	GC	GC	CC	GC	GG	GG	GG	GC	GC	GC	CC	GG	GC	CC	GC	GC	GG	CC	GC	GG	GG	CC	GC	CC	GC	CC	CC	GC	GC	GC	GC	CC	GG	GG
SNP_IGA_3_966099	G/A	3	961153	+	NA	NA	NA	NA	NA	NA	GG	GG	GG	GG	GG	AG	AG	AA	AG	GG	GG	GG	AG	AG	AG	AA	GG	GG	AG	AG	AG	GG	AA	AG	GG	GG	AA	AG	AA	AG	AA	AA	AG	GG	GG	AG	AG	GG	GG
SNP_IGA_3_966214	A/G	3	961268	+	NA	NA	NA	NA	NA	NA	GG	GG	AG	GG	AG	AG	AG	AA	AG	GG	GG	GG	AG	AG	AG	AA	GG	AG	AA	AG	AG	GG	AA	AG	GG	GG	AA	AG	AA	AG	AA	AA	AG	AG	AG	AG	AA	GG	GG
SNP_IGA_3_966272	A/C	3	961326	+	NA	NA	NA	NA	NA	NA	AA	AA	AC	AA	AA	AC	AC	CC	AC	AA	AA	AA	AC	AC	AC	CC	AA	AA	CC	AC	AC	AA	CC	AC	AA	AA	CC	AC	CC	AC	CC	CC	AC	AA	AA	AC	AC	AA	AA
SNP_IGA_3_966744	G/T	3	961798	+	NA	NA	NA	NA	NA	NA	GG	GG	GG	GG	GG	GG	GG	GG	GG	GG	GG	GG	GG	GG	GG	GG	GG	GG	GG	GG	GG	GG	GG	GG	GG	GG	GG	GG	GG	GG	GG	GG	GG	GG	GG	GG	GG	GG	GG
SNP_IGA_3_966794	T/A	3	961848	+	NA	NA	NA	NA	NA	NA	AA	AA	AT	AA	AT	AT	AT	TT	AT	AA	AA	AA	AT	AT	AT	TT	AA	AT	TT	AT	AT	AA	TT	AT	AA	AA	TT	AT	TT	AT	TT	TT	AT	AT	AT	AT	TT	AA	AA
SNP_IGA_3_967311	T/C	3	962363	+	NA	NA	NA	NA	NA	NA	TT	TT	TT	TT	TT	CT	CT	CC	CT	TT	TT	TT	CT	CT	CT	CC	TT	TT	CT	CT	CT	TT	CC	CT	TT	TT	CC	CT	CC	CT	CC	CC	CT	TT	TT	CT	CT	TT	TT
SNP_IGA_3_968300	G/A	3	963340	+	NA	NA	NA	NA	NA	NA	AA	AA	AG	AA	AG	AG	AG	GG	AG	AA	AA	AA	AG	AG	AG	GG	AA	AG	GG	AG	AG	AA	GG	AG	AA	AA	GG	AG	GG	AG	GG	GG	AG	AG	AG	AG	GG	AA	AA
SNP_IGA_3_968752	G/T	3	963790	+	NA	NA	NA	NA	NA	NA	GG	GG	GT	GG	GG	GG	GG	TT	GT	GG	GG	GG	GG	GG	GT	GT	GG	GG	GT	GG	GG	GG	GT	GT	GG	GG	GG	GG	GG	GG	GT	GT	GG	GG	GG	GG	GG	GG	GG
SNP_IGA_3_976160	G/A	3	971162	+	NA	NA	NA	NA	NA	NA	AG	GG	GG	GG	GG	AG	AG	GG	GG	AG	AG	GG	GG	GG	GG	GG	GG	AG	GG	GG	GG	AG	GG	AG	AG	GG	GG	AG	GG	AG	GG	GG	AG	GG	GG	AG	GG	AG	AG
SNP_IGA_3_1223737	A/C	3	1217342	+	NA	NA	NA	NA	NA	NA	AC	AA	AC	AA	AC	AA	AA	AA	AA	AC	AA	AA	AA	AA	AA	AA	AA	AC	AA	AA	AA	AC	AC	AC	AA	AC	AC	AA	AA	AA	AA	AA	AA	AC	AC	AA	AC	AC	AA
SNP_IGA_3_1430782	G/T	3	1423105	+	NA	NA	NA	NA	NA	NA	GG	GG	GG	GG	GG	GG	GG	GG	GG	GT	GG	GG	GG	GG	GG	GG	GG	GG	GG	GG	GG	GG	GT	GG	GG	GG	GG	GG	GG	GG	GG	GG	GG	GG	GG	GG	GG	GG	GG
SNP_IGA_3_1579956	C/A	3	1571441	+	NA	NA	NA	NA	NA	NA	CC	AA	AC	AC	CC	AA	AC	CC	AA	CC	CC	CC	AA	AC	AC	AA	AA	AA	CC	AC	AA	AA	AC	CC	CC	CC	CC	CC	AC	AA	AC	CC	AA	AC	CC	CC	AC	AC	AC
SNP_IGA_3_2731222	G/A	3	2715826	+	NA	NA	NA	NA	NA	NA	AG	AG	AG	AA	AG	AA	AA	AG	AA	GG	AG	AA	AA	AA	AG	AA	AA	AA	AG	AG	AA	AG	GG	GG	GG	AA	GG	AG	AA	AG	AG	AG	AG	GG	GG	GG	AG	AG	AG
SNP_IGA_3_2748154	T/A	3	2732682	+	NA	NA	NA	NA	NA	NA	TT	TT	TT	TT	TT	TT	TT	TT	TT	TT	TT	TT	TT	TT	AT	TT	TT	TT	TT	TT	TT	TT	TT	TT	TT	TT	TT	TT	TT	TT	TT	TT	TT	TT	TT	TT	TT	TT	TT
SNP_IGA_3_2751082	C/T	3	2735602	+	NA	NA	NA	NA	NA	NA	CC	CT	CC	CC	CC	CC	CC	CC	CC	CC	CC	CC	CT	CC	CT	CC	CC	CC	CT	CC	CC	CC	CC	CC	CC	CC	CC	CC	CC	CT	CC	CC	CC	CT	CC	CC	CC	CC	CC
SNP_IGA_3_2751139	T/C	3	2735659	+	NA	NA	NA	NA	NA	NA	TT	CT	TT	TT	TT	TT	TT	TT	TT	TT	TT	TT	CT	TT	CT	TT	TT	TT	CT	TT	TT	TT	TT	TT	TT	TT	TT	TT	TT	CT	TT	TT	TT	CT	TT	TT	TT	TT	TT
SNP_IGA_3_2751205	T/C	3	2735725	+	NA	NA	NA	NA	NA	NA	TT	CT	TT	TT	TT	TT	TT	TT	TT	TT	TT	TT	CT	TT	CT	TT	TT	TT	CT	TT	TT	TT	TT	TT	TT	TT	TT	TT	TT	CT	TT	TT	TT	CT	TT	TT	TT	TT	TT
SNP_IGA_3_2751771	A/G	3	2736291	+	NA	NA	NA	NA	NA	NA	AA	AG	AA	AA	AA	AA	AA	AA	AA	AA	AA	AA	AG	AA	AG	AA	AA	AA	AG	AA	AA	AA	AA	AA	AA	AA	AA	AA	AA	AG	AA	AA	AA	AG	AA	AA	AA	AA	AA
SNP_IGA_3_2751882	A/T	3	2736402	+	NA	NA	NA	NA	NA	NA	AA	AT	AA	AA	AA	AA	AA	AA	AA	AA	AA	AA	AT	AA	AT	AA	AA	AA	AT	AA	AA	AA	AA	AA	AA	AA	AA	AA	AA	AT	AA	AA	AA	AT	AA	AA	AA	AA	AA
SNP_IGA_3_2753084	A/G	3	2737597	+	NA	NA	NA	NA	NA	NA	AA	AG	AA	AA	AA	AA	AA	AA	AA	AA	AA	AA	AG	AA	AG	AA	AA	AA	AG	AA	AA	AA	AA	AA	AA	AA	AA	AA	AA	AG	AA	AA	AA	AG	AA	AA	AA	AA	AA
SNP_IGA_3_2753189	C/T	3	2737702	+	NA	NA	NA	NA	NA	NA	CC	CC	CC	CC	CC	CC	CC	CC	CC	CC	CC	CC	CC	CC	CT	CC	CC	CC	CC	CC	CC	CC	CC	CC	CC	CC	CC	CC	CC	CC	CC	CC	CC	CC	CC	CC	CC	CC	CC
SNP_IGA_3_2754033	C/G	3	2738546	+	NA	NA	NA	NA	NA	NA	CC	CC	CC	GC	GG	GG	CC	CC	CC	CC	CC	GC	CC	GC	CC	GC	CC	GC	CC	CC	CC	CC	CC	CC	CC	CC	CC	CC	GC	CC	CC	GC	CC	GC	GC	CC	GC	CC	GC
SNP_IGA_3_2754115	T/C	3	2738628	+	NA	NA	NA	NA	NA	NA	TT	CT	TT	TT	TT	TT	TT	TT	TT	TT	TT	TT	CT	TT	CT	TT	TT	TT	CT	TT	TT	TT	TT	TT	TT	TT	TT	TT	TT	CT	TT	TT	TT	CT	TT	TT	TT	TT	TT
SNP_IGA_3_3158145	G/A	3	3140645	+	NA	NA	NA	NA	NA	NA	AA	AA	AG	AA	GG	AA	AG	AA	AG	AG	AA	AG	AA	AA	AG	AA	AA	AG	GG	AA	AA	AG	GG	GG	GG	AG	AG	AG	AA	AG	GG	AG	AA	GG	AG	GG	AG	GG	AA
SNP_IGA_3_3160100	A/C	3	3142593	+	NA	NA	NA	NA	NA	NA	CC	CC	AC	CC	AA	AC	AC	CC	AC	AA	CC	AC	CC	CC	AC	CC	CC	AC	AA	AA	CC	AC	AA	AA	AA	AC	AC	AC	AC	AC	AA	AC	AC	AA	AC	AA	AC	AA	AC
SNP_IGA_3_3161293	C/A	3	3143784	+	NA	NA	NA	NA	NA	NA	AA	AA	AC	AA	CC	AC	AA	AA	AC	AC	AA	AC	AA	AA	AC	AA	AA	AC	CC	AA	AA	AC	CC	CC	CC	AC	AC	AC	AA	AC	CC	AC	AA	CC	AC	CC	AC	CC	AA
SNP_IGA_3_3270358	A/C	3	3252310	+	NA	NA	NA	NA	NA	NA	AA	AA	AA	AA	AA	AA	AA	AA	AA	AA	AA	AA	AA	AA	AA	AA	AA	AA	AA	AA	AA	AA	AA	AA	AA	AA	AA	AA	AA	AA	AA	AA	AA	AA	AA	AA	AA	AA	AA
SNP_IGA_3_3340849	A/G	3	3322481	+	NA	NA	NA	NA	NA	NA	AA	GG	GG	GG	AA	AG	AA	AG	AG	AA	AG	GG	AA	AG	AA	AG	AG	AA	AA	AG	AG	AG	AA	AG	AG	GG	AG	AG	AA	AG	AA	AA	AA	AA	GG	AG	AA	GG	AA
SNP_IGA_3_3527579	A/T	3	3507936	+	NA	NA	NA	NA	NA	NA	AA	AA	AT	AA	AT	AA	AA	AA	AT	AT	AA	AT	AA	AA	TT	AA	AA	AA	AT	AA	AA	AA	AA	AA	AA	AT	AA	AA	AA	AA	AT	AA	AA	TT	AT	AA	AT	AA	AT
SNP_IGA_3_3528477	A/G	3	3508822	+	NA	NA	NA	NA	NA	NA	GG	GG	AG	GG	AG	AG	GG	AG	GG	GG	AG	AG	GG	AG	GG	AG	GG	GG	AA	GG	GG	GG	AG	AG	AG	GG	GG	GG	AG	AA	AA	GG	GG	AA	AG	AG	AG	AG	AG
SNP_IGA_3_3529945	A/T	3	3510284	+	NA	NA	NA	NA	NA	NA	TT	TT	AT	TT	AT	AT	TT	AT	TT	TT	AT	AT	TT	AT	TT	AT	TT	TT	AA	TT	TT	TT	AT	TT	TT	TT	TT	TT	AT	AT	AA	TT	TT	AA	AT	TT	AT	TT	AT
SNP_IGA_3_3620093	C/T	3	3600000	+	NA	NA	NA	NA	NA	NA	CT	CT	CC	CT	CC	CC	CT	CT	CC	TT	CT	CT	CC	CC	CC	CC	TT	CC	CT	CT	TT	CC	CC	CT	CT	CT	CT	CT	CC	TT	CT	CT	CT	CC	CT	CC	CT	CT	CT
SNP_IGA_3_3670908	A/G	3	3650482	+	NA	NA	NA	NA	NA	NA	AA	AA	GG	AG	AG	AG	AA	AG	AA	AA	AA	GG	GG	AG	AA	AA	AA	AA	AA	AA	AA	AA	AA	AG	AA	AG	AA	AA	AA	AA	AA	AA	AA	AG	AA	AA	AG	AA	AA
SNP_IGA_3_4816404	A/C	3	4790852	+	NA	NA	NA	NA	NA	NA	AC	AA	AC	AA	AC	AC	AA	CC	AA	AC	AC	AC	AA	AC	AA	CC	AC	AC	AA	AC	AA	AC	CC	AC	AA	AC	AA	AA	AA	CC	AC	AC	AC	AA	AA	AA	AA	AC	AC
SNP_IGA_3_6330558	T/C	3	6296970	+	NA	NA	NA	NA	NA	NA	TT	CT	CT	TT	CT	TT	CT	CT	CT	TT	TT	CT	TT	CT	CC	CT	TT	TT	CT	TT	CT	TT	TT	TT	TT	TT	CT	CT	TT	CT	TT	CT	CT	CC	CT	TT	CC	TT	TT
SNP_IGA_3_6695107	A/G	3	6659676	+	NA	NA	NA	NA	NA	NA	AG	AG	AG	GG	AG	AA	AA	AG	AG	AG	GG	AA	GG	AA	AG	AA	AG	AA	AA	GG	GG	GG	AA	AG	AA	AA	AA	AA	AA	AA	AG	GG	GG	AA	AG	AG	AG	AG	AG
SNP_IGA_3_7257176	G/C	3	7218354	+	NA	NA	NA	NA	NA	NA	GG	GG	CC	GG	CC	GG	GG	GC	GG	GC	GG	GC	GG	GG	GG	GG	GG	GG	GG	GG	GG	GG	GG	GG	GG	GC	GG	GG	GG	GC	GG	GG	GG	CC	GG	GG	GC	GG	GG
SNP_IGA_3_7450516	T/G	3	7410567	+	NA	NA	NA	NA	NA	NA	GT	GT	TT	GT	TT	GT	TT	GT	GG	TT	TT	TT	TT	TT	GT	GT	GG	GT	GT	GG	GT	GT	TT	GT	GT	GT	GT	GT	TT	TT	TT	TT	GT	TT	GT	GG	TT	GT	GT
SNP_IGA_3_7805633	T/G	3	7763572	+	NA	NA	NA	NA	NA	NA	TT	TT	GT	TT	TT	TT	GT	TT	GT	TT	GT	GT	TT	TT	GG	TT	TT	TT	GT	TT	TT	GT	GT	TT	TT	GT	GT	TT	TT	GT	GT	GT	TT	GG	GT	TT	GT	TT	GT
SNP_IGA_3_7984759	A/G	3	7941595	+	NA	NA	NA	NA	NA	NA	AA	AA	AG	AA	GG	AA	AA	AA	AA	AA	AA	AA	AA	AA	AA	AA	AA	AA	AA	AA	AA	AA	AA	AA	AA	AA	AA	AA	AA	AA	AA	AA	AA	AA	AA	AA	AA	AA	AA
SNP_IGA_3_8261377	G/T	3	8216390	+	NA	NA	NA	NA	NA	NA	GG	GG	GT	GG	TT	GG	GG	TT	GT	GT	GG	GG	GT	GG	GT	GG	GG	GG	GG	GG	GG	GT	GG	GG	GG	GG	GG	TT	GG	GG	GG	GT	GT	TT	GG	GG	GT	GT	GG
SNP_IGA_3_8752681	C/G	3	8704737	+	NA	NA	NA	NA	NA	NA	GC	CC	GC	CC	GG	GG	CC	CC	GC	GC	CC	CC	CC	GC	GC	GG	CC	CC	GC	CC	CC	CC	CC	GC	GC	GC	CC	GC	CC	GC	CC	CC	CC	CC	CC	GC	CC	GC	CC
SNP_IGA_3_8754889	C/A	3	8706931	+	NA	NA	NA	NA	NA	NA	AC	CC	AC	CC	AA	AA	CC	CC	AC	AC	CC	CC	CC	AC	AC	AA	CC	CC	AC	CC	CC	CC	CC	AC	AC	AC	CC	AC	CC	AC	CC	CC	CC	CC	CC	AC	CC	AC	CC
SNP_IGA_3_8790137	T/G	3	8741913	+	NA	NA	NA	NA	NA	NA	GG	GT	GT	GT	GG	TT	GT	GT	TT	TT	GT	GT	GT	GT	TT	TT	GT	GT	TT	GT	TT	TT	GG	GT	GT	GT	TT	TT	GG	TT	GT	GT	GG	GG	GT	TT	GT	TT	TT
SNP_IGA_3_8791978	A/G	3	8743741	+	NA	NA	NA	NA	NA	NA	AG	AA	AG	AA	GG	AA	AA	AA	AA	AA	AA	AA	AA	AA	AA	AA	AA	AG	AA	AA	AA	AA	AA	AA	AA	AA	AA	AA	AA	AA	AA	AA	AA	AA	AA	AA	AA	AA	AA
SNP_IGA_3_9236342	G/A	3	9185148	+	NA	NA	NA	NA	NA	NA	AG	AG	GG	GG	GG	AG	AG	AG	AG	AG	GG	GG	GG	GG	GG	AG	AG	GG	GG	AG	AA	AG	AG	AG	AA	AA	GG	GG	AG	GG	GG	GG	GG	GG	AG	AA	GG	AG	GG
SNP_IGA_3_9243039	T/C	3	9191811	+	NA	NA	NA	NA	NA	NA	CT	CT	TT	TT	TT	CT	CT	CT	CT	CT	TT	TT	TT	TT	TT	CT	CT	TT	TT	CT	CC	CT	CT	CT	CC	CC	TT	TT	CT	TT	TT	TT	TT	TT	CT	CC	TT	CT	TT
SNP_IGA_3_9331589	A/G	3	9279722	+	NA	NA	NA	NA	NA	NA	AG	AA	AG	GG	AA	GG	AG	AA	AA	AG	AG	AG	AG	AG	AG	AG	AA	AA	AA	AG	AA	AA	AA	AA	AA	AG	GG	AA	AG	GG	AG	AG	AG	AA	GG	GG	AG	AA	GG
SNP_IGA_3_9382392	A/G	3	9330129	+	NA	NA	NA	NA	NA	NA	AA	AA	AG	GG	AA	AG	AG	AA	AG	AG	AA	GG	GG	AG	GG	AA	AA	AA	AG	AG	AG	AA	AA	AG	GG	AG	AG	AA	GG	GG	GG	AA	AG	AA	GG	GG	AG	AG	AG
SNP_IGA_3_9427101	T/G	3	9374500	+	NA	NA	NA	NA	NA	NA	TT	TT	GT	TT	GG	TT	TT	TT	GT	GT	TT	TT	GT	TT	GT	TT	TT	TT	TT	TT	TT	TT	TT	TT	TT	TT	TT	GT	TT	TT	GT	TT	TT	GT	TT	TT	GT	TT	TT
SNP_IGA_3_9474729	C/T	3	9421866	+	NA	NA	NA	NA	NA	NA	CC	CC	CT	TT	CC	CC	CT	CC	CC	CT	CT	TT	TT	TT	CT	CT	CC	CT	CT	CT	CT	CT	CT	CT	CT	CT	CT	CT	CT	TT	TT	CT	CT	CC	CT	TT	CT	TT	CT
SNP_IGA_3_9478411	G/A	3	9425527	+	NA	NA	NA	NA	NA	NA	GG	AG	AG	AA	GG	GG	AG	GG	GG	AG	AG	AA	AA	AA	AG	AG	GG	AG	AG	AG	AG	AG	AG	AG	AG	AG	AG	AG	AG	AA	AA	AG	AG	GG	AG	AA	AG	AA	AG
SNP_IGA_3_9493502	A/G	3	9440476	+	NA	NA	NA	NA	NA	NA	AA	AA	AG	AA	GG	AA	AA	AG	AG	AA	AA	AA	AA	AA	AG	AA	AG	AA	AA	AA	AA	AA	AA	AA	AA	AA	AG	AA	AA	AA	AA	AA	AA	AG	AA	AA	AG	AA	AA
SNP_IGA_3_9516370	C/T	3	9463204	+	NA	NA	NA	NA	NA	NA	CT	CC	CC	TT	CC	CT	CT	CC	CC	CC	CC	CT	CT	CT	CT	CT	CC	CC	CC	CC	CT	CC	CT	CT	CT	CT	CC	CC	CT	CT	TT	CT	CC	CC	CT	TT	CC	CT	CC
SNP_IGA_3_9529274	G/A	3	9476006	+	NA	NA	NA	NA	NA	NA	GG	GG	AA	AG	AA	GG	GG	GG	GG	GG	GG	GG	GG	GG	AG	GG	GG	GG	GG	GG	GG	AG	GG	GG	GG	GG	AG	GG	GG	AG	AA	GG	GG	AG	GG	AG	AG	GG	GG
SNP_IGA_3_9643842	G/A	3	9589800	+	NA	NA	NA	NA	NA	NA	GG	AG	AG	AG	GG	AG	AG	GG	AG	AG	AG	AG	AA	AG	AG	GG	GG	GG	AG	AG	GG	AG	GG	AG	GG	GG	AG	AA	AG	AA	AG	AG	AG	GG	AG	AA	AG	AG	AA
SNP_IGA_3_9765425	G/T	3	9710537	+	NA	NA	NA	NA	NA	NA	GT	GT	GG	TT	GG	GG	GT	GT	GT	GT	GG	TT	TT	GT	TT	GG	GT	GG	GG	GG	GG	GT	GT	GG	GG	GG	GG	GG	TT	TT	GT	GG	GG	GG	GT	TT	GG	GG	GG
SNP_IGA_3_9804090	C/T	3	9748911	+	NA	NA	NA	NA	NA	NA	CT	TT	CT	TT	CT	TT	TT	CT	CT	TT	CT	TT	TT	TT	CT	TT	CT	CT	TT	TT	TT	TT	CT	CT	TT	TT	CT	TT	CT	TT	CT	CT	CT	CC	TT	TT	CT	TT	CC
SNP_IGA_3_10313992	C/A	3	10255591	+	NA	NA	NA	NA	NA	NA	CC	AC	AA	AA	AA	AC	AA	CC	AC	AA	AA	AC	AA	AA	AA	AC	CC	AC	CC	AC	AC	AC	CC	AA	AA	AC	AA	AA	AC	CC	AC	AA	AC	AC	AC	AA	AA	AC	AC
SNP_IGA_3_10353626	T/G	3	10295021	+	NA	NA	NA	NA	NA	NA	GG	TT	GT	TT	TT	GG	GT	TT	TT	GT	TT	TT	TT	GT	TT	GG	TT	TT	GG	TT	GT	GT	TT	GG	GG	GT	GG	GG	GT	GG	GG	TT	TT	TT	GT	GT	TT	GT	GT
SNP_IGA_3_10360791	T/A	3	10302141	+	NA	NA	NA	NA	NA	NA	TT	AA	AT	AA	AA	TT	AT	AA	AT	TT	AA	AA	AA	AT	AA	TT	AT	AA	TT	AT	TT	TT	AA	TT	TT	AT	TT	TT	AT	TT	TT	AA	AA	AA	AT	AT	AA	AT	AT
SNP_IGA_3_10460508	T/C	3	10401032	+	NA	NA	NA	NA	NA	NA	TT	TT	TT	CT	CT	TT	CC	TT	TT	TT	CT	CT	CT	CC	TT	CT	TT	CT	CT	TT	TT	TT	TT	TT	TT	CT	TT	TT	CC	TT	TT	TT	TT	TT	TT	TT	TT	CT	TT
SNP_IGA_3_10461962	A/T	3	10402483	+	NA	NA	NA	NA	NA	NA	AA	AT	AA	AA	AA	AA	AA	TT	AT	AA	AA	AT	AT	AA	AT	AA	AT	AT	AA	AT	AT	AT	TT	AT	AT	AA	AA	TT	AA	TT	AA	AA	TT	AT	TT	AA	AT	AT	AT
SNP_IGA_3_10798393	G/A	3	10736465	+	NA	NA	NA	NA	NA	NA	GG	GG	AG	GG	GG	GG	GG	AG	AG	GG	GG	AG	GG	GG	AG	GG	AG	GG	GG	AG	GG	AG	AG	AG	GG	GG	GG	AG	GG	AG	GG	GG	AA	AG	AA	GG	AG	AG	GG
SNP_IGA_3_10799431	G/T	3	10737489	+	NA	NA	NA	NA	NA	NA	GG	GG	GT	GG	GT	GG	GG	GT	GT	GG	GT	GT	GG	GG	GG	GG	TT	GT	GT	GG	GG	GT	GT	GG	GG	GG	GG	GG	GT	GT	GG	GG	GG	GT	GT	GG	GT	GG	GT
SNP_IGA_3_10800712	A/C	3	10738757	+	NA	NA	NA	NA	NA	NA	AA	AA	AC	AA	AC	AA	AA	AC	AC	AA	AC	AC	AA	AC	AA	AC	CC	AC	AC	AA	AA	CC	AC	AA	AA	AA	AA	AC	AC	AC	AA	AA	AC	CC	AC	AA	AC	AA	AC
SNP_IGA_3_10804261	T/G	3	10742256	+	NA	NA	NA	NA	NA	NA	TT	TT	GG	GT	GT	GT	TT	TT	GT	TT	TT	TT	TT	GT	GG	GT	TT	TT	TT	GT	TT	GT	TT	GT	TT	TT	GT	GT	TT	TT	TT	TT	GG	GG	GT	GT	GG	GT	TT
SNP_IGA_3_10816732	T/C	3	10754612	+	NA	NA	NA	NA	NA	NA	TT	TT	CT	TT	CT	TT	TT	TT	TT	TT	TT	TT	TT	TT	TT	TT	TT	TT	TT	TT	TT	TT	TT	TT	TT	TT	TT	TT	TT	TT	TT	TT	TT	CT	TT	TT	CT	TT	TT
SNP_IGA_3_10919516	T/C	3	10856663	+	NA	NA	NA	NA	NA	NA	CT	CT	TT	TT	TT	TT	TT	TT	TT	CT	TT	TT	TT	CT	TT	CT	TT	TT	TT	CC	CT	CT	TT	CC	CC	CT	CT	CT	TT	TT	TT	TT	CT	TT	TT	TT	CT	CT	TT
SNP_IGA_3_10919702	A/C	3	10856849	+	NA	NA	NA	NA	NA	NA	AC	AC	AA	AA	AA	AA	AA	AA	AA	AC	AA	AA	AA	AC	AA	AC	AA	AA	AA	CC	AC	AC	AA	CC	CC	AC	AC	AC	AA	AA	AA	AA	AC	AA	AA	AA	AC	AC	AA
SNP_IGA_3_10920641	T/C	3	10857785	+	NA	NA	NA	NA	NA	NA	CT	CT	TT	TT	TT	TT	TT	TT	TT	CT	TT	TT	TT	CT	TT	CT	TT	TT	TT	CC	CT	CT	TT	CC	CC	CT	CT	CT	TT	TT	TT	TT	CT	TT	TT	TT	CT	CT	TT
SNP_IGA_3_10921451	G/A	3	10858594	+	NA	NA	NA	NA	NA	NA	GG	GG	GG	GG	GG	AG	AG	AG	AG	GG	GG	AG	GG	GG	AG	GG	AG	GG	GG	GG	GG	GG	AG	GG	GG	GG	GG	GG	GG	AG	GG	GG	GG	GG	AG	GG	GG	GG	GG
SNP_IGA_3_10921610	G/T	3	10858753	+	NA	NA	NA	NA	NA	NA	GT	GT	GG	GT	GG	GG	GG	GG	GG	GT	GG	GG	GG	GT	GG	GT	GG	GG	GG	TT	GT	GT	GT	TT	TT	GT	GT	TT	GG	GG	GT	GT	GT	GG	GT	GT	GT	GT	GG
SNP_IGA_3_11034862	G/A	3	10971288	+	NA	NA	NA	NA	NA	NA	GG	GG	GG	GG	GG	GG	GG	GG	GG	GG	GG	GG	GG	GG	GG	GG	GG	GG	AG	GG	GG	GG	GG	AG	GG	GG	GG	GG	GG	GG	GG	GG	AG	AG	GG	GG	GG	GG	GG
SNP_IGA_3_11035431	G/A	3	10971857	+	NA	NA	NA	NA	NA	NA	GG	GG	GG	GG	GG	GG	GG	GG	GG	GG	GG	GG	GG	GG	GG	GG	GG	GG	AG	GG	GG	GG	GG	AG	GG	GG	GG	GG	GG	GG	GG	GG	AG	AG	GG	GG	GG	GG	GG
SNP_IGA_3_11118920	A/G	3	11054817	+	NA	NA	NA	NA	NA	NA	AG	AG	AA	GG	AG	AG	AG	AG	AA	AA	AG	GG	AG	GG	AA	AG	AG	GG	AG	AG	AA	AA	AA	AG	AA	AG	AG	AA	GG	AG	AG	AG	GG	AA	AA	AG	AG	AG	AG
SNP_IGA_3_11165970	A/C	3	11101615	+	NA	NA	NA	NA	NA	NA	AA	AC	CC	AC	CC	AA	AC	AA	AA	AC	AC	AC	AC	AC	AA	AA	AA	AC	AC	AC	AC	AC	AA	AA	AA	AC	AC	AC	AC	AA	AC	AC	AC	CC	AC	AA	AC	AA	AA
SNP_IGA_3_11188723	G/A	3	11124169	+	NA	NA	NA	NA	NA	NA	AG	GG	GG	AA	AG	AG	AA	AG	GG	AG	AG	AA	AG	AA	GG	AA	AG	AG	AG	AG	GG	GG	AA	GG	GG	AG	GG	AG	AA	AA	AG	AG	AA	GG	AG	GG	AG	GG	AG
LG_III_2_SNP_523	T/G	3	11256473	+	NA	NA	NA	NA	NA	NA	GT	GG	GT	GT	TT	GG	GT	TT	TT	GG	TT	TT	TT	GT	TT	GG	TT	TT	TT	GG	GT	GT	GG	GT	GT	GT	TT	GT	GT	GT	GT	GG	GT	GT	GT	GT	GT	GT	GT
SNP_IGA_3_11545197	C/T	3	11478554	+	NA	NA	NA	NA	NA	NA	CC	CC	CT	CC	CT	CC	CC	CT	CT	CC	CT	CC	CT	CT	CT	CC	CT	CC	CC	CC	CC	CT	CC	CT	CC	CC	CC	CC	CC	CC	CT	CC	CT	CT	CC	CT	CT	CT	CT
SNP_IGA_3_11675899	A/G	3	11608491	+	NA	NA	NA	NA	NA	NA	AA	AG	AA	AA	AA	AA	AA	AG	AG	AA	AA	AG	AG	AA	AG	AA	GG	AA	AG	AA	AG	AG	AA	GG	AA	AA	AG	AA	AA	AG	AG	GG	AG	AA	AG	AG	AA	AG	AA
SNP_IGA_3_12059897	A/G	3	11989677	+	NA	NA	NA	NA	NA	NA	AA	AA	AG	GG	GG	AG	AG	AA	AA	AA	AG	GG	AG	GG	AA	GG	AG	AG	AG	AA	AA	AA	AA	AA	AA	AG	AG	AA	AG	AG	AG	AA	AG	AG	AA	AG	AG	AG	AA
SNP_IGA_3_12385580	A/G	3	12313213	+	NA	NA	NA	NA	NA	NA	AG	GG	AA	GG	AG	GG	GG	AG	AG	AA	GG	AG	GG	GG	AG	AG	AG	AG	GG	AG	AG	AG	GG	AG	AA	AG	GG	AG	GG	AG	AA	AG	AG	AA	AG	AG	AA	AG	AG
SNP_IGA_3_12657520	C/T	3	12583276	+	NA	NA	NA	NA	NA	NA	CC	CT	CC	TT	CT	TT	CT	CC	CC	CT	CT	CT	CT	TT	CC	CT	CC	CT	CC	CT	CC	CC	CT	CC	CC	CT	CC	TT	TT	TT	CC	CC	CC	CC	CT	CT	CC	CT	CC
SNP_IGA_3_12945116	T/G	3	12868690	+	NA	NA	NA	NA	NA	NA	GG	GT	GT	GG	TT	GT	GT	GT	GT	GT	TT	TT	TT	GT	GT	TT	TT	GT	GT	GT	GT	TT	TT	TT	TT	GT	GG	GT	TT	TT	GT	GT	TT	TT	GT	TT	GT	GT	GT
LG_III_6_SNP_290	A/G	3	12886786	+	NA	NA	NA	NA	NA	NA	GG	AG	AG	AA	AA	AG	AG	AG	AA	GG	AA	AA	AA	AA	AA	AA	AA	AG	AG	AG	AG	AA	AG	AA	AG	AG	AG	AG	AG	AA	AG	AA	AA	AA	AA	AA	AG	AA	AG
SNP_IGA_3_13041350	G/A	3	12964424	+	NA	NA	NA	NA	NA	NA	AG	AG	AG	GG	AG	AA	AA	AG	AA	GG	AG	AG	AA	AG	AA	AG	AG	AA	AG	GG	AG	AA	AG	AG	AG	GG	AA	GG	AG	AG	AA	AG	GG	AG	GG	AG	GG	AA	GG
SNP_IGA_3_13118698	G/A	3	13041273	+	NA	NA	NA	NA	NA	NA	AG	GG	GG	GG	GG	GG	AG	AG	AG	GG	GG	AG	GG	GG	AG	AG	AG	GG	GG	GG	GG	GG	GG	GG	GG	AG	AG	GG	GG	GG	AG	GG	GG	GG	GG	GG	GG	GG	GG
SNP_IGA_3_13119005	C/A	3	13041580	+	NA	NA	NA	NA	NA	NA	AC	CC	CC	CC	CC	CC	AC	AC	AC	CC	CC	AC	CC	CC	AC	AC	AC	CC	CC	CC	CC	CC	CC	CC	CC	AC	AC	CC	CC	CC	AC	CC	CC	CC	CC	CC	CC	CC	CC
SNP_IGA_3_13119504	C/T	3	13042078	+	NA	NA	NA	NA	NA	NA	CT	CT	CC	CC	CC	CC	CT	CT	CT	CC	CC	CT	CC	CC	CT	CT	CT	CC	CC	CC	CT	CC	CC	CC	CC	TT	CT	CC	CC	CC	CT	CT	CC	CC	CC	CC	CC	CC	CC
SNP_IGA_3_13119751	A/G	3	13042325	+	NA	NA	NA	NA	NA	NA	AG	AA	AA	AA	AA	AA	AG	AG	AG	AA	AA	AG	AA	AA	AG	AG	AG	AA	AA	AA	AA	AA	AA	AA	AA	AG	AG	AA	AA	AA	AG	AA	AA	AA	AA	AA	AA	AA	AA
SNP_IGA_3_13119883	T/C	3	13042457	+	NA	NA	NA	NA	NA	NA	TT	CT	TT	TT	TT	TT	TT	TT	TT	TT	TT	TT	TT	TT	TT	TT	TT	TT	TT	TT	CT	TT	TT	TT	TT	CT	TT	TT	TT	TT	TT	CT	TT	TT	TT	TT	TT	TT	TT
SNP_IGA_3_13120029	T/C	3	13042602	+	NA	NA	NA	NA	NA	NA	CT	CT	TT	TT	TT	TT	CT	CT	CT	TT	TT	CT	TT	TT	CT	CT	CT	TT	TT	TT	CT	TT	TT	TT	TT	CC	CT	TT	TT	TT	CT	CT	TT	TT	TT	TT	TT	TT	TT
SNP_IGA_3_13120241	G/A	3	13042811	+	NA	NA	NA	NA	NA	NA	AG	AG	GG	GG	GG	GG	AG	AG	AG	GG	GG	AG	GG	GG	AG	AG	AG	GG	GG	GG	AG	GG	GG	GG	GG	AA	AG	GG	GG	GG	AG	AG	GG	GG	GG	GG	GG	GG	GG
SNP_IGA_3_13150924	A/G	3	13073220	+	NA	NA	NA	NA	NA	NA	AG	AA	AA	AA	AA	AA	AA	AA	AA	AA	AA	AA	AA	AA	AA	AA	AA	AA	AA	AA	AA	AA	AG	AG	AG	AG	AG	AA	AA	AA	AA	AA	AG	AG	AA	AA	AG	AG	AA
SNP_IGA_3_13321245	A/C	3	13242384	+	NA	NA	NA	NA	NA	NA	AA	CC	AC	AC	AC	AA	AA	AA	AC	AA	AA	AA	AA	AC	AC	AA	AA	AA	AC	AC	CC	AA	AC	AC	AC	AC	AA	AA	AC	AC	AA	CC	AC	AC	AA	AC	AA	AC	AA
SNP_IGA_3_13321534	C/T	3	13242672	+	NA	NA	NA	NA	NA	NA	CC	TT	CT	CT	CT	CC	CC	CC	CT	CC	CC	CC	CC	CT	CT	CC	CC	CC	CT	CT	TT	CC	CT	CT	CT	CT	CC	CC	CT	CT	CC	TT	CT	CT	CC	CT	CC	CT	CC
SNP_IGA_3_13712152	A/G	3	13630353	+	NA	NA	NA	NA	NA	NA	AA	AG	AA	AA	AA	AA	AA	AG	AG	AA	AG	AG	AG	AA	AG	AG	AG	AA	AG	AG	GG	AA	AG	AA	GG	AA	AG	AG	AA	AG	AG	AG	AG	AA	GG	AG	AG	AA	GG
SNP_IGA_3_13790228	G/A	3	13707863	+	NA	NA	NA	NA	NA	NA	GG	AG	AG	AG	AG	AG	GG	AG	GG	GG	GG	GG	AG	AG	GG	GG	GG	GG	AG	GG	AA	AG	GG	AG	AG	AG	AG	GG	GG	AG	AG	AG	AG	AG	GG	GG	AG	AA	GG
SNP_IGA_3_13796213	C/T	3	13713804	+	NA	NA	NA	NA	NA	NA	CC	CC	TT	CC	CT	CC	CC	CC	CT	CC	CC	CC	CC	CC	CT	CC	CT	CC	CC	CC	CC	TT	CT	CC	CC	CT	CC	CC	CC	CC	CC	CT	TT	TT	CT	TT	TT	CT	CC
SNP_IGA_3_13804370	T/C	3	13721906	+	NA	NA	NA	NA	NA	NA	CC	CT	CT	CT	CT	CT	CT	CT	CC	CC	CC	CC	CT	CT	CC	CC	CC	CC	CT	CC	TT	CT	CC	CT	CT	CT	CT	CT	CC	CT	TT	CT	TT	CT	CC	CC	CT	TT	CC
SNP_IGA_3_13893336	C/G	3	13810248	+	NA	NA	NA	NA	NA	NA	GC	GC	CC	CC	GC	GC	GC	CC	CC	GC	GC	GC	GC	GC	CC	GC	CC	GC	CC	CC	CC	CC	CC	CC	CC	GC	CC	CC	GG	CC	GC	CC	CC	CC	GC	GC	GC	GC	CC
SNP_IGA_3_14372572	A/T	3	14286607	+	NA	NA	NA	NA	NA	NA	AA	AA	AT	TT	AA	AT	AT	AA	TT	AT	AA	AT	AA	AT	TT	AA	TT	AA	TT	AT	AT	AT	AT	AT	TT	TT	AT	AT	AA	AT	AA	AT	TT	AT	TT	AT	TT	AA	AT
SNP_IGA_3_14418080	T/C	3	14331838	+	NA	NA	NA	NA	NA	NA	TT	CT	CT	CT	CT	TT	TT	NN	CT	TT	TT	CT	TT	CT	CT	TT	CT	TT	CC	CT	CC	CT	TT	CC	CT	CT	CC	TT	CT	TT	TT	CT	CC	CT	TT	CT	TT	CT	TT
SNP_IGA_3_14458976	A/G	3	14372385	+	NA	NA	NA	NA	NA	NA	AA	AG	AA	AA	AA	AA	AA	AG	AA	AG	AG	AG	AA	AA	AA	AA	AG	AA	AA	AA	AG	AA	AA	AA	AA	AG	AA	AA	AG	AA	AG	GG	AA	AA	AA	AA	AA	AA	AA
SNP_IGA_3_14460686	C/T	3	14374090	+	NA	NA	NA	NA	NA	NA	CC	CC	CT	CT	CT	CC	CC	CC	CC	CC	CC	CC	CC	CC	CC	CC	CC	CC	CC	CT	CT	CC	CC	CT	CT	CC	CT	CC	CC	CC	CC	CC	CT	CT	CT	CT	CT	TT	CC
SNP_IGA_3_14597465	A/G	3	14509852	+	NA	NA	NA	NA	NA	NA	GG	AG	AA	GG	AG	GG	AG	GG	AA	AG	GG	AG	GG	GG	AA	GG	AA	AG	GG	GG	AA	AG	GG	AG	AA	AG	GG	GG	AG	AG	GG	AG	AG	AG	AG	AA	AA	AA	GG
LG_IX_16_SNP_231	C/T	3	14766078	+	NA	NA	NA	NA	NA	NA	CT	CC	CC	CT	CT	CT	TT	CC	CC	CT	CT	CT	CT	TT	CC	CT	CC	CT	CC	CC	CT	CC	CC	CT	CT	CC	CT	CC	CT	CT	CT	CC	TT	CC	CC	CC	CT	CC	CC
SNP_IGA_3_14961880	G/A	3	14871732	+	NA	NA	NA	NA	NA	NA	GG	GG	AG	AG	GG	GG	AG	GG	AG	AG	GG	AG	GG	GG	GG	AG	AA	AG	AG	AG	AG	AG	AG	AG	AG	AA	GG	GG	GG	AG	AG	AG	AG	AG	AG	AG	GG	AG	GG
SNP_IGA_3_15257052	C/G	3	15164990	+	NA	NA	NA	NA	NA	NA	GG	GC	GC	GG	GC	GC	GG	GC	GC	GC	GC	GC	GG	GG	GC	GC	GC	GC	GG	GC	CC	GG	GC	GC	GG	CC	GC	GG	GC	GC	GG	GG	GC	GC	GC	GC	GG	GC	GC
SNP_IGA_3_15349968	A/G	3	15257235	+	NA	NA	NA	NA	NA	NA	AG	AA	GG	AA	AG	AA	AG	AA	AA	AG	AA	AA	AA	AA	AA	AG	AG	AG	AA	AA	AA	AG	AA	AG	AA	AG	AG	AG	AA	AG	AA	AG	AA	AG	AA	AG	AA	GG	AA
SNP_IGA_3_15363829	A/G	3	15270978	+	NA	NA	NA	NA	NA	NA	AG	AG	AA	AG	AA	AG	AG	AG	AA	GG	GG	AA	AA	AG	AA	AG	AA	AG	AA	AA	AA	AA	AG	AG	AA	AA	AG	AG	AG	AG	AG	AA	AG	AA	GG	AA	AG	AA	AG
SNP_IGA_3_15454147	A/G	3	15360611	+	NA	NA	NA	NA	NA	NA	AG	AG	AG	AG	AG	AA	AG	AG	AG	GG	AG	AG	AA	AA	AG	AG	GG	AA	AG	AG	AG	GG	AG	AG	GG	GG	GG	AG	AG	GG	AA	AG	AA	AG	AA	GG	AG	AG	GG
SNP_IGA_3_15620126	A/G	3	15525424	+	NA	NA	NA	NA	NA	NA	AG	AG	AA	AA	AA	AG	AA	GG	AG	AG	AA	AG	AA	AA	AG	AG	AG	AG	AA	GG	GG	AA	AG	AA	AG	AG	AA	AG	AG	AG	AG	AA	AG	AA	GG	AA	AG	AG	AA
SNP_IGA_3_15711923	T/C	3	15616541	+	NA	NA	NA	NA	NA	NA	TT	TT	TT	TT	TT	TT	TT	CT	TT	TT	TT	TT	TT	TT	TT	TT	TT	TT	CT	CT	TT	TT	CT	TT	TT	TT	TT	TT	TT	CT	TT	TT	TT	TT	TT	CT	TT	CT	TT
SNP_IGA_3_15713889	C/T	3	15618499	+	NA	NA	NA	NA	NA	NA	CC	CT	CC	TT	CC	CT	CT	CT	CC	CC	TT	CT	CT	TT	CC	CT	CC	TT	TT	TT	CC	CC	CT	CT	CC	CC	CT	CT	CT	CT	CT	CC	CT	CT	CC	CT	CC	CT	TT
SNP_IGA_3_15714076	G/T	3	15618686	+	NA	NA	NA	NA	NA	NA	GG	GT	GG	TT	GG	GT	GT	GT	GG	GG	TT	GT	GT	TT	GG	GT	GG	TT	TT	TT	GG	GG	GT	GT	GG	GG	GT	GT	GT	GT	GT	GG	GT	GT	GG	GT	GG	GT	TT
SNP_IGA_3_16262284	C/T	3	16162977	+	NA	NA	NA	NA	NA	NA	CC	CC	TT	CC	CT	CT	TT	CC	CT	CT	TT	TT	CT	CT	TT	CC	TT	CC	CC	CC	CT	TT	CC	CT	TT	CT	CT	TT	CC	CC	CC	TT	CT	CT	CC	TT	CT	CC	CT
LG_X_8_SNP_386	T/C	3	16190810	+	NA	NA	NA	NA	NA	NA	CC	CT	CC	TT	CT	CT	CT	CC	CT	CT	CT	TT	CT	TT	CC	CT	CT	TT	CT	CT	CT	CC	TT	CT	CC	TT	CC	CC	CT	CC	TT	CC	CT	CT	CT	CT	CT	TT	CT
SNP_IGA_3_16367888	G/A	3	16267815	+	NA	NA	NA	NA	NA	NA	AA	AA	AG	AG	AG	AA	AG	AA	AG	AG	AA	GG	AG	AG	AG	AA	AG	AA	AG	AA	AA	AA	AG	AA	AG	AG	AA	AA	AA	AA	AA	AG	AA	GG	AG	AA	AG	AA	AA
SNP_IGA_3_16387260	T/A	3	16287027	+	NA	NA	NA	NA	NA	NA	TT	TT	AT	TT	AT	TT	AA	TT	TT	AT	TT	AA	AT	AT	TT	TT	AA	AT	AT	AA	AT	AT	AT	TT	TT	AT	TT	AT	TT	AT	TT	AT	AT	AT	TT	AT	TT	TT	TT
SNP_IGA_3_17496391	T/G	3	17389615	+	NA	NA	NA	NA	NA	NA	TT	TT	GT	GT	GT	GT	GT	TT	TT	GT	GG	GT	GT	GG	GT	GT	TT	GT	GT	GG	TT	TT	GT	GT	GT	TT	TT	GT	TT	GT	GT	TT	GT	GT	GT	GT	GT	GG	GT
SNP_IGA_3_17508474	G/A	3	17401653	+	NA	NA	NA	NA	NA	NA	GG	AG	GG	GG	GG	AG	GG	GG	GG	AG	GG	GG	GG	GG	GG	AG	GG	GG	GG	GG	GG	GG	AG	GG	AG	GG	GG	GG	GG	GG	GG	GG	GG	GG	GG	AG	GG	GG	AG
SNP_IGA_3_17508946	T/C	3	17402124	+	NA	NA	NA	NA	NA	NA	TT	TT	TT	TT	TT	CT	TT	TT	TT	CT	TT	TT	TT	TT	TT	TT	TT	TT	TT	TT	TT	TT	CT	TT	CT	TT	TT	TT	TT	TT	TT	TT	TT	TT	TT	CT	TT	TT	CT
SNP_IGA_3_17509003	T/G	3	17402181	+	NA	NA	NA	NA	NA	NA	TT	TT	TT	TT	TT	GT	TT	TT	TT	GT	TT	TT	TT	TT	TT	TT	TT	TT	TT	TT	TT	TT	GT	TT	GT	TT	TT	TT	TT	TT	TT	TT	TT	TT	TT	GT	TT	TT	GT
SNP_IGA_3_17617442	A/G	3	17510058	+	NA	NA	NA	NA	NA	NA	AG	AG	AG	AG	AG	AA	GG	AG	AA	AA	AA	GG	AG	AG	AG	AG	AG	AG	AA	AG	AA	AG	AG	AG	AG	AA	AG	AG	AA	AA	AA	AA	AA	AA	AA	AG	AA	AA	AG
SNP_IGA_3_17873087	C/G	3	17764282	+	NA	NA	NA	NA	NA	NA	GC	CC	CC	GG	GC	GC	GC	CC	CC	GC	GC	CC	CC	GC	CC	GC	GG	GC	GC	CC	GC	GC	GC	GG	GC	GC	CC	CC	CC	CC	GC	GC	GG	GC	GC	GC	GC	GC	CC
SNP_IGA_3_17926363	T/C	3	17817285	+	NA	NA	NA	NA	NA	NA	CT	TT	CT	CT	CT	TT	CT	TT	TT	CT	TT	TT	TT	TT	TT	TT	CT	CT	TT	CT	TT	CC	CT	TT	CT	CT	TT	TT	CT	TT	CT	CT	TT	CC	CT	CT	CT	CT	CT
SNP_IGA_3_18050509	A/G	3	17940644	+	NA	NA	NA	NA	NA	NA	AG	AG	AG	AA	AA	AA	AA	AA	AG	GG	AA	AA	AA	AA	AA	AA	AA	AA	AA	AG	AG	AA	AA	AA	AA	AA	AA	AA	AG	AG	AA	AG	AA	AG	AA	AA	AG	AA	AA
SNP_IGA_3_18207596	A/G	3	18096697	+	NA	NA	NA	NA	NA	NA	AA	AA	AG	GG	AA	AG	AG	AA	AA	AA	AG	AA	AA	AG	AA	AG	AG	AA	AG	AA	AA	AA	AA	AG	AA	AA	AA	AA	AA	AG	AG	AA	AG	AG	AA	AG	AA	AG	AA
SNP_IGA_3_18208236	A/T	3	18097337	+	NA	NA	NA	NA	NA	NA	AA	AA	AT	TT	AA	AT	AT	AA	AA	AA	AT	AA	AA	AT	AA	AT	AT	AA	TT	AA	AA	AA	AA	AT	AA	AA	AA	AA	AA	AT	AT	AA	AT	AT	AA	AT	AA	AT	AA
SNP_IGA_3_18209362	A/G	3	18098450	+	NA	NA	NA	NA	NA	NA	AA	AA	AG	GG	AA	AG	AG	AA	AA	AA	AG	AA	AA	AG	AA	AG	AG	AA	GG	AA	AA	AA	AA	AG	AA	AA	AA	AA	AA	AG	AG	AA	AG	AG	AA	AG	AA	AG	AA
SNP_IGA_3_18209716	T/C	3	18098804	+	NA	NA	NA	NA	NA	NA	TT	TT	CT	CC	TT	CT	CT	TT	TT	TT	CT	TT	TT	CT	TT	CT	CT	TT	CC	TT	TT	TT	TT	CT	TT	TT	TT	TT	TT	CT	CT	TT	CT	CT	TT	CT	TT	CT	TT
SNP_IGA_3_18209888	G/C	3	18098976	+	NA	NA	NA	NA	NA	NA	GG	CC	GG	GG	GG	GG	GG	GG	CC	CC	GG	GG	GG	GG	GC	GC	GC	GG	GG	GG	CC	GG	GG	GG	GC	GC	GC	GC	GC	GG	GG	GC	GC	GG	GG	GC	GC	GG	GC
SNP_IGA_3_18212316	T/C	3	18101402	+	NA	NA	NA	NA	NA	NA	TT	TT	CT	CC	TT	CT	CT	TT	TT	TT	CT	TT	TT	CT	TT	CT	CT	TT	CC	TT	TT	TT	TT	CT	TT	TT	TT	TT	TT	CT	CT	TT	CT	CT	TT	CT	TT	CT	TT
SNP_IGA_3_18213105	T/C	3	18102190	+	NA	NA	NA	NA	NA	NA	TT	TT	CT	CC	TT	CT	CT	TT	TT	TT	CT	TT	TT	CT	TT	CT	CT	TT	CC	TT	TT	TT	TT	CT	TT	TT	TT	TT	TT	CT	CT	TT	CT	CT	TT	CT	TT	CT	TT
SNP_IGA_3_18213801	C/A	3	18102886	+	NA	NA	NA	NA	NA	NA	CC	AA	CC	CC	CC	CC	CC	CC	AA	AA	CC	CC	CC	CC	AC	AC	AC	CC	CC	CC	AA	CC	CC	CC	AC	AC	AC	AC	AC	CC	CC	AC	AC	CC	CC	AC	AC	CC	AC
SNP_IGA_3_18214170	G/A	3	18103255	+	NA	NA	NA	NA	NA	NA	GG	GG	AG	AA	GG	AG	AG	GG	GG	GG	AG	GG	GG	AG	GG	AG	AG	GG	AA	GG	GG	GG	GG	AG	GG	GG	GG	GG	GG	AG	AG	GG	AG	AG	GG	AG	GG	AG	GG
SNP_IGA_3_18214555	A/G	3	18103639	+	NA	NA	NA	NA	NA	NA	AA	AA	AG	GG	AA	AG	AG	AA	AA	AA	AG	AA	AA	AG	AA	AG	AG	AA	GG	AA	AA	AA	AA	AG	AA	AA	AA	AA	AA	AG	AG	AA	AG	AG	AA	AG	AA	AG	AA
SNP_IGA_3_18454578	T/C	3	18342278	+	NA	NA	NA	NA	NA	NA	CT	TT	CT	CT	CT	CC	CT	CC	TT	CT	CT	CC	CC	CC	CT	CT	TT	CT	TT	CC	TT	CT	CT	CT	CT	CT	CT	TT	TT	TT	CC	CT	CC	TT	TT	TT	CT	CC	CT
SNP_IGA_3_18784576	G/A	3	18670592	+	NA	NA	NA	NA	NA	NA	GG	GG	GG	AG	AA	AG	AG	GG	GG	GG	AG	AG	AG	AA	AG	AG	AG	AA	AG	AG	AG	AG	AG	AG	AA	AA	AG	AG	AG	AA	AA	GG	AA	GG	AG	GG	AG	AA	AA
SNP_IGA_3_19395914	A/C	3	19278534	+	NA	NA	NA	NA	NA	NA	AA	AC	AA	AA	AA	AA	AA	AA	AA	AA	AC	AA	AA	AA	AA	AA	AA	AA	AC	AC	AC	AC	CC	AA	AC	AA	AC	AC	CC	AC	AA	AA	AC	AC	AC	AA	AC	AA	AC
SNP_IGA_3_19510127	T/A	3	19392196	+	NA	NA	NA	NA	NA	NA	TT	AT	AT	TT	TT	TT	TT	TT	AT	TT	TT	TT	TT	TT	AT	AT	AT	TT	TT	TT	AT	AT	TT	TT	AT	AA	AT	TT	AT	TT	AA	TT	AT	TT	AT	TT	AT	TT	AA
SNP_IGA_3_19715205	G/T	3	19595772	+	NA	NA	NA	NA	NA	NA	TT	GT	GT	GT	GG	GT	GG	GT	GT	GG	GG	GT	GT	GT	GT	GG	GT	GG	GT	GT	GT	GG	GG	GG	GG	GG	GT	GT	GG	GG	GG	TT	GG	GG	GT	GT	GT	GT	GG
SNP_IGA_3_19733707	T/C	3	19614125	+	NA	NA	NA	NA	NA	NA	TT	TT	TT	TT	TT	CT	TT	TT	TT	CT	TT	TT	TT	TT	TT	TT	TT	TT	CT	TT	TT	TT	TT	TT	TT	TT	TT	TT	TT	TT	TT	TT	TT	CT	TT	TT	CT	CT	TT
SNP_IGA_3_19829904	G/T	3	19709622	+	NA	NA	NA	NA	NA	NA	GT	GG	GG	GG	GG	GG	GG	GG	GG	GT	GG	GG	GG	GG	GG	GG	GT	GG	GG	GT	GG	GT	GG	GG	GG	GT	GG	GT	GG	GG	GG	GG	GG	GT	GG	GG	GT	GG	GG
SNP_IGA_3_19841065	C/G	3	19720738	+	NA	NA	NA	NA	NA	NA	GC	CC	CC	GC	GG	GC	GG	GG	CC	CC	GC	GG	GG	GG	GC	GC	CC	GG	GC	CC	CC	GC	CC	GC	CC	CC	CC	CC	GC	CC	CC	GC	GC	GC	CC	CC	CC	GC	CC
SNP_IGA_3_19841596	C/A	3	19721269	+	NA	NA	NA	NA	NA	NA	AC	CC	CC	AC	AA	AC	AA	AA	CC	CC	AC	AA	AA	AA	AC	AC	CC	AA	AC	CC	CC	AC	CC	AC	CC	CC	CC	CC	AC	CC	CC	AC	AC	AC	CC	CC	CC	AC	CC
SNP_IGA_3_19846255	A/G	3	19725888	+	NA	NA	NA	NA	NA	NA	AA	AA	AA	AA	AA	AG	AA	AA	AA	AA	AA	AA	AA	AA	AA	AA	AA	AA	AG	AA	AA	AA	AA	AA	AG	AG	AG	AG	AG	AG	GG	AA	AA	AA	AA	AA	AA	AA	AG
SNP_IGA_3_20160148	G/A	3	20038036	+	NA	NA	NA	NA	NA	NA	AG	AG	AA	AA	AG	AG	AG	AG	AG	AG	AG	AA	GG	AG	GG	AG	AG	AG	AA	GG	AG	GG	GG	AA	GG	GG	AA	AG	AG	GG	GG	AA	AG	AG	GG	AG	GG	AG	GG
SNP_IGA_4_216378	A/G	4	214962	+	NA	NA	NA	NA	NA	NA	AA	AA	AA	AG	AG	AA	AG	GG	GG	AA	AG	AG	AG	AA	GG	AG	GG	GG	GG	AG	GG	AA	AG	AG	AG	AA	AA	AG	AG	AG	AA	GG	GG	AG	GG	AG	AA	AA	AG
SNP_IGA_4_254280	G/T	4	252609	+	NA	NA	NA	NA	NA	NA	TT	GT	GT	TT	GT	TT	TT	GT	TT	TT	TT	GT	TT	TT	GT	GT	GT	GT	GG	TT	GT	TT	GT	GT	GG	GT	GG	TT	TT	TT	TT	GT	GT	GG	GG	TT	GT	GT	GT
SNP_IGA_4_532592	A/G	4	528914	+	NA	NA	NA	NA	NA	NA	AG	AG	AA	AA	AA	AA	AG	AG	AA	AG	AG	AG	AA	AA	AA	AA	AA	AG	AG	AG	AA	AG	AA	AA	AA	AG	AG	AA	AG	GG	AG	AA	AA	AA	AA	AA	AG	AG	AG
SNP_IGA_4_539640	A/T	4	535887	+	NA	NA	NA	NA	NA	NA	AA	AT	AA	AA	AT	AT	AA	AA	AA	AA	AT	AA	AA	AA	AA	AA	AA	AT	AA	AA	AA	AA	AA	AT	AA	AT	AT	AA	AA	AA	AA	AA	AA	AA	AA	AA	AT	AA	AA
SNP_IGA_4_540887	G/A	4	537130	+	NA	NA	NA	NA	NA	NA	GG	GG	GG	GG	AA	AG	GG	GG	GG	GG	AA	GG	GG	GG	GG	GG	GG	AG	GG	GG	GG	GG	GG	GG	GG	AG	GG	GG	GG	GG	GG	GG	GG	GG	GG	GG	AG	GG	GG
SNP_IGA_4_541335	T/C	4	537577	+	NA	NA	NA	NA	NA	NA	TT	TT	TT	TT	CT	CT	TT	TT	TT	TT	CT	TT	TT	TT	TT	TT	TT	CT	TT	TT	TT	TT	TT	TT	TT	CT	TT	TT	TT	TT	TT	TT	TT	TT	TT	TT	CT	TT	TT
SNP_IGA_4_542073	T/C	4	538311	+	NA	NA	NA	NA	NA	NA	TT	CT	TT	TT	CC	CT	TT	CC	TT	TT	CC	TT	TT	TT	TT	TT	TT	CT	CT	TT	CT	TT	CT	CT	CT	CT	CT	TT	TT	TT	TT	CT	CT	TT	CC	TT	CT	TT	CC
SNP_IGA_4_746638	A/C	4	741756	+	NA	NA	NA	NA	NA	NA	AC	AC	AC	CC	AA	CC	CC	AC	CC	AC	AA	AC	AC	CC	AC	AC	AC	AC	AC	AC	AC	CC	AC	AC	AC	AA	AA	AC	CC	AA	AC	AC	AC	AA	AA	CC	AC	AA	AC
LG_IV_21_42	G/A	4	795688	+	NA	NA	NA	NA	NA	NA	GG	GG	AG	GG	AG	GG	GG	GG	GG	GG	GG	GG	GG	GG	GG	GG	AG	AG	GG	GG	GG	GG	GG	GG	GG	GG	GG	GG	GG	GG	GG	GG	GG	AG	GG	GG	GG	AG	GG
SNP_IGA_4_872398	A/G	4	866486	+	NA	NA	NA	NA	NA	NA	AA	AA	AA	AA	AA	AG	AG	AG	AA	AA	AA	AA	AA	AA	AA	AA	AA	AG	GG	AA	AG	AA	AA	AA	AG	AA	AA	AA	AA	AA	AA	AG	AG	AA	AG	AA	AA	AA	AA
SNP_IGA_4_1034116	G/A	4	1027242	+	NA	NA	NA	NA	NA	NA	GG	GG	GG	GG	GG	GG	GG	GG	GG	GG	AG	GG	GG	GG	GG	GG	GG	GG	GG	GG	GG	GG	GG	GG	GG	GG	GG	GG	GG	GG	AG	GG	GG	GG	GG	GG	GG	GG	GG
SNP_IGA_4_1038021	A/C	4	1031133	+	NA	NA	NA	NA	NA	NA	AA	AA	AC	AC	AC	AC	AC	AC	AC	AC	AC	AA	AA	AA	AC	AA	AC	AC	AC	AC	AC	AA	AA	AC	AA	AA	AC	AC	AA	AA	AA	AC	AA	AC	AC	AA	AC	AC	AC
SNP_IGA_4_1048158	G/A	4	1041207	+	NA	NA	NA	NA	NA	NA	AG	AA	AG	AG	AG	AA	AA	AG	GG	AG	AG	AG	AA	AA	GG	AG	AG	AG	AG	AG	AG	AA	AA	AG	AA	GG	AA	AA	AG	GG	AG	AG	AA	GG	GG	AG	GG	GG	AG
SNP_IGA_4_1096090	C/G	4	1088813	+	NA	NA	NA	NA	NA	NA	CC	GC	GC	CC	CC	CC	CC	GC	CC	GG	CC	CC	GC	CC	CC	CC	CC	CC	GC	GC	CC	GC	GC	CC	CC	CC	CC	GG	CC	CC	GG	CC	CC	CC	CC	CC	CC	CC	GC
SNP_IGA_4_1100595	C/T	4	1093289	+	NA	NA	NA	NA	NA	NA	CT	TT	CT	CT	CC	TT	CT	CT	CC	TT	CC	CT	TT	TT	CC	CT	CC	CC	CT	CT	CC	TT	CT	CT	CC	CC	CT	TT	CT	CC	TT	CC	CT	CC	CT	CT	CC	CC	TT
SNP_IGA_4_1100923	C/A	4	1093617	+	NA	NA	NA	NA	NA	NA	CC	CC	CC	CC	CC	CC	CC	AC	CC	AC	CC	CC	CC	CC	CC	CC	CC	CC	AC	CC	CC	CC	AC	CC	CC	CC	CC	CC	CC	CC	AC	CC	CC	CC	CC	CC	CC	CC	CC
SNP_IGA_4_1260869	A/G	4	1252721	+	NA	NA	NA	NA	NA	NA	AG	AA	GG	GG	GG	GG	GG	AG	GG	AA	GG	AG	AG	GG	AG	AG	AG	GG	AA	AG	AG	AG	GG	AG	AG	AA	GG	AG	GG	AA	AA	AG	AG	AG	GG	AG	AG	AG	AG
SNP_IGA_4_1285338	T/C	4	1276929	+	NA	NA	NA	NA	NA	NA	TT	CT	TT	CT	CT	TT	TT	CC	CC	TT	CT	CT	TT	TT	CT	TT	CC	CT	CT	TT	CC	TT	CC	CT	CT	CT	CT	TT	CT	TT	CT	CC	CT	CT	CT	CT	TT	TT	CC
SNP_IGA_4_1766238	T/C	4	1754915	+	NA	NA	NA	NA	NA	NA	CT	TT	CC	TT	CC	CT	CT	CT	TT	CT	CT	TT	CT	TT	TT	TT	TT	CC	CT	CT	TT	TT	CT	TT	TT	CT	TT	CC	TT	CT	CC	TT	TT	CT	TT	CT	CT	CT	TT
SNP_IGA_4_1975144	G/C	4	1962540	+	NA	NA	NA	NA	NA	NA	GG	GC	GC	GG	GC	GC	GC	GC	GG	CC	GG	GC	GC	GG	GC	GC	GC	CC	GC	GC	GG	GC	GG	GC	GG	GG	GG	GG	GG	GC	CC	GC	GG	GC	GC	GG	GC	GC	GG
SNP_IGA_4_1975369	T/C	4	1962765	+	NA	NA	NA	NA	NA	NA	TT	CT	CT	TT	CT	CT	CT	CT	TT	CC	TT	CT	CT	TT	CT	CT	CT	CC	CT	CT	CT	CT	CT	CT	CT	TT	TT	TT	TT	CT	CC	CT	CT	CT	CT	TT	CT	CT	TT
SNP_IGA_4_2143476	C/A	4	2129931	+	NA	NA	NA	NA	NA	NA	CC	CC	AC	AC	CC	CC	AC	AC	AA	AC	AC	AC	AC	CC	AA	AC	AA	AC	AA	AC	AC	CC	CC	AC	AC	CC	CC	AC	CC	AC	AC	AA	CC	AA	AC	CC	AC	AC	AA
SNP_IGA_4_2188588	G/T	4	2174820	+	NA	NA	NA	NA	NA	NA	GT	GG	GG	GG	GG	GG	GG	GT	GG	GT	GT	GG	GG	GG	GT	GT	GG	GG	GG	GG	GT	GG	GG	GG	TT	GT	GG	GG	GG	GT	GG	GG	GT	GG	GG	GT	GT	GT	GT
LG_IV_2_SNP_171	C/T	4	2175018	+	NA	NA	NA	NA	NA	NA	CT	CT	CC	CT	CT	TT	CT	CC	CC	CC	CC	CT	CT	TT	CC	CT	CC	CC	CC	CC	CC	TT	CT	CT	CC	CC	CT	CC	TT	CC	CC	CC	CT	CT	TT	CT	CT	CT	CT
SNP_IGA_4_2189186	G/A	4	2175413	+	NA	NA	NA	NA	NA	NA	AG	AG	GG	AG	AG	AA	AG	GG	GG	GG	GG	AG	AG	AA	GG	AG	GG	GG	GG	GG	GG	AA	AG	AG	GG	GG	AG	GG	AA	GG	GG	GG	AG	AG	AA	AG	AG	AG	AG
SNP_IGA_4_2515967	A/T	4	2499993	+	NA	NA	NA	NA	NA	NA	AA	AT	AA	AT	AT	AT	AA	AT	TT	AA	AA	AT	AT	AA	AT	AA	AT	AT	TT	AA	AA	AT	AT	AT	AA	AT	AT	AT	AA	AA	TT	TT	AA	AT	AT	AA	AT	AT	AA
SNP_IGA_4_2516522	T/G	4	2500548	+	NA	NA	NA	NA	NA	NA	TT	GT	TT	GT	GT	GT	TT	GT	GG	TT	TT	GT	GT	TT	GT	TT	GT	GT	GG	TT	TT	GT	GT	GT	TT	GT	GT	GT	TT	TT	GG	GG	TT	GT	GT	TT	GT	GT	TT
SNP_IGA_4_2516775	C/G	4	2500801	+	NA	NA	NA	NA	NA	NA	CC	GC	CC	GC	GC	GC	CC	GC	GG	CC	CC	GC	GC	CC	GC	CC	GC	GC	GG	CC	CC	GC	GC	GC	CC	GC	GC	GC	CC	CC	GG	GG	CC	GC	GC	CC	GC	GC	CC
SNP_IGA_4_2517761	T/G	4	2501783	+	NA	NA	NA	NA	NA	NA	TT	GT	TT	GT	GT	GT	TT	GT	GG	TT	TT	GT	GT	TT	GT	TT	GT	GT	GG	TT	TT	GT	GT	GT	TT	GT	GT	GT	TT	TT	GG	GG	TT	GT	GT	TT	GT	GT	TT
SNP_IGA_4_2628721	T/C	4	2611952	+	NA	NA	NA	NA	NA	NA	CT	TT	TT	TT	TT	TT	TT	CC	CT	CT	TT	TT	TT	TT	CT	CT	TT	TT	CT	TT	TT	TT	CC	TT	CT	CC	CT	TT	CT	CT	CT	CT	TT	TT	TT	CT	TT	CT	TT
SNP_IGA_4_2629180	T/C	4	2612410	+	NA	NA	NA	NA	NA	NA	CT	CC	CT	CC	CT	CT	CT	TT	CT	TT	CT	CC	CT	CC	CT	CT	CC	TT	CT	TT	CC	CT	TT	CT	CT	TT	TT	TT	CT	TT	CT	CT	CC	CT	TT	CT	CC	CT	CT
SNP_IGA_4_3096005	A/G	4	3076410	+	NA	NA	NA	NA	NA	NA	AA	AA	AA	AA	GG	AA	AG	AA	AA	AA	AA	AA	AA	AA	AA	AA	AG	GG	AA	AA	AA	AA	AA	AG	AA	AA	AG	AG	AA	AG	AA	AG	AA	GG	AG	AA	AG	AG	AA
SNP_IGA_4_3149231	A/G	4	3129322	+	NA	NA	NA	NA	NA	NA	AA	AA	AA	AA	AA	AA	AA	AG	AA	AA	AA	AA	AA	AA	AA	AA	AG	AG	AA	AA	AA	AA	AA	AA	AA	AG	AA	AA	AA	AA	AA	AA	AA	AA	AA	AA	AA	AA	AG
SNP_IGA_4_3151718	C/T	4	3131787	+	NA	NA	NA	NA	NA	NA	CC	CC	CC	CC	CC	CT	CC	CC	CC	CC	CC	CC	CC	CC	CT	CT	CC	CC	CC	CC	CC	CC	CC	CC	CC	CC	CC	CC	CC	CC	CC	CC	CC	CC	CC	CC	CC	CC	CC
SNP_IGA_4_3153254	A/G	4	3133321	+	NA	NA	NA	NA	NA	NA	AG	GG	AG	AG	AG	AA	AG	AG	AG	GG	GG	GG	GG	AG	AG	AA	AG	AA	AA	AG	GG	GG	AA	GG	GG	AG	GG	AG	AA	GG	AG	AA	AG	GG	GG	AA	GG	GG	AG
SNP_IGA_4_3222463	C/T	4	3202057	+	NA	NA	NA	NA	NA	NA	CC	CT	CT	CT	CT	CC	CT	CC	TT	CC	CT	TT	CT	CT	CT	CC	CT	CC	CC	TT	TT	CT	CC	TT	CT	CT	CT	CT	CC	CC	CT	CT	TT	CT	CT	CC	TT	TT	CT
SNP_IGA_4_3238606	A/C	4	3218098	+	NA	NA	NA	NA	NA	NA	AC	AC	AC	AC	AA	AA	AA	AC	AC	AA	AA	AA	AC	AA	AC	AA	CC	AA	CC	AC	AC	AC	AA	AC	AC	AC	AC	AC	AA	AC	AC	AA	AA	AC	AC	AC	AA	AA	AC
SNP_IGA_4_3355695	G/A	4	3334299	+	NA	NA	NA	NA	NA	NA	GG	AA	GG	AG	GG	GG	GG	GG	AG	GG	GG	GG	GG	GG	AG	GG	AA	AG	AG	GG	AG	AG	GG	GG	GG	AG	GG	GG	GG	GG	GG	AG	GG	GG	GG	GG	GG	AG	GG
SNP_IGA_4_3490650	A/G	4	3468316	+	NA	NA	NA	NA	NA	NA	AA	AG	AA	AA	AA	AA	AG	AA	AG	AG	AA	AG	GG	AG	AA	AA	AA	AA	AA	AA	AA	AG	AA	AG	AA	AA	AA	AA	AA	AA	AA	AG	AG	AA	AA	AG	AA	AA	AG
LG_IV_26_SNP_604	C/T	4	4007417	+	NA	NA	NA	NA	NA	NA	CC	CC	CT	CC	CC	CT	CC	CC	CC	CC	CC	CC	CC	CC	CT	CT	CC	CC	CC	CT	CC	CC	CC	CC	CC	CC	CC	CT	CC	CC	CC	CC	CC	CC	CC	CC	CC	CC	CC
SNP_IGA_4_4432775	T/C	4	4404314	+	NA	NA	NA	NA	NA	NA	TT	TT	CC	CT	TT	CT	TT	CT	TT	CT	CT	TT	CT	CT	TT	CT	TT	TT	TT	CT	TT	CT	TT	TT	TT	TT	TT	CC	CT	CT	TT	TT	TT	TT	TT	CT	TT	CT	TT
SNP_IGA_4_4561477	G/A	4	4532171	+	NA	NA	NA	NA	NA	NA	AG	AA	AG	AA	GG	AG	GG	AG	AG	GG	AG	GG	AG	AG	AG	AG	AG	AG	GG	GG	AG	AG	AA	GG	AG	AA	GG	AA	AA	GG	AG	GG	GG	GG	GG	AG	GG	AG	GG
SNP_IGA_4_4572244	A/G	4	4542869	+	NA	NA	NA	NA	NA	NA	AG	AA	AG	AA	AG	AA	AG	AG	AG	AG	AG	AG	AG	AA	AG	AG	AG	AG	GG	AG	AG	AG	AA	AG	AG	AA	GG	AG	AA	AA	AG	GG	GG	AG	GG	AG	AG	AG	GG
SNP_IGA_4_4573383	A/G	4	4544003	+	NA	NA	NA	NA	NA	NA	GG	AG	AA	AA	GG	AA	AG	AG	AG	AG	AA	AG	AG	AA	AA	AA	AG	AG	AG	AG	AA	GG	AA	GG	AA	AA	AA	AA	AA	GG	AG	AG	AG	AG	AA	AG	AG	GG	GG
SNP_IGA_4_4718461	C/T	4	4688145	+	NA	NA	NA	NA	NA	NA	CC	CC	CC	CC	CT	CC	CT	CT	CT	CC	CC	CC	CT	CC	CC	CC	CT	CT	CT	CT	CC	CC	CC	CC	CC	CC	CC	CT	CC	CT	CT	CT	CT	CC	CC	CC	CC	CC	CC
SNP_IGA_4_4721209	T/G	4	4690884	+	NA	NA	NA	NA	NA	NA	TT	GT	GT	GG	GT	GT	TT	TT	GT	GT	GT	TT	GT	GT	GT	GT	TT	TT	TT	GT	GG	GT	GT	GT	GT	GT	GG	GT	GG	TT	GT	TT	GT	GG	GG	GT	GG	GT	TT
SNP_IGA_4_4722187	C/A	4	4691862	+	NA	NA	NA	NA	NA	NA	CC	CC	CC	CC	CC	CC	CC	AC	CC	CC	CC	CC	CC	CC	CC	CC	CC	AC	CC	CC	CC	CC	AC	CC	CC	CC	CC	CC	CC	AC	CC	CC	CC	CC	CC	CC	CC	CC	CC
LG_IV_25_SNP_559	A/T	4	4693215	+	NA	NA	NA	NA	NA	NA	AA	AT	AA	TT	AA	AT	AA	AA	AT	AT	AT	AA	AT	AT	AT	AT	AA	AA	AA	AA	TT	AA	AT	AA	AT	AA	AT	AA	TT	AA	AA	AA	AT	AA	AT	AA	AT	AA	AA
SNP_IGA_4_4853292	G/T	4	4822226	+	NA	NA	NA	NA	NA	NA	GG	GT	GT	GT	GG	GG	GG	GT	GT	GT	GT	GT	GG	GG	TT	GT	GG	GG	GG	GG	TT	GG	GT	GG	TT	GT	GT	GT	GT	GT	GT	GG	GT	GG	GG	GG	GT	GG	GT
SNP_IGA_4_4853358	A/G	4	4822292	+	NA	NA	NA	NA	NA	NA	AA	AG	AG	AG	AA	AA	AA	AG	AG	AG	AG	AG	AA	AA	GG	AG	AA	AA	AA	AG	GG	AA	AG	AA	GG	AG	AG	AG	AG	GG	AG	AA	AG	AA	AA	AA	AG	AA	AG
SNP_IGA_4_4853444	A/T	4	4822378	+	NA	NA	NA	NA	NA	NA	AA	AT	AT	AT	AA	AA	AA	AT	AT	AT	AT	AT	AA	AA	TT	AT	AA	AA	AA	AA	TT	AA	AT	AA	TT	AT	AT	AT	AT	AT	AT	AA	AT	AA	AA	AA	AT	AA	AT
SNP_IGA_4_4853585	A/G	4	4822519	+	NA	NA	NA	NA	NA	NA	GG	AG	AG	AA	AA	AA	AA	AG	AA	AG	AG	AA	AA	AA	AA	AA	AA	AG	AA	AG	AA	GG	AA	AG	AA	AA	AA	AA	AA	AA	AA	AG	AA	AA	AG	AA	AA	AA	AA
SNP_IGA_4_4853645	A/G	4	4822579	+	NA	NA	NA	NA	NA	NA	GG	AG	AG	AA	AA	AA	AA	AG	AA	AG	AG	AA	AA	AA	AA	AA	AA	AG	AA	AG	AA	GG	AA	AG	AA	AA	AA	AA	AA	AA	AA	AG	AA	AA	AG	AA	AA	AA	AA
SNP_IGA_4_4853705	T/C	4	4822639	+	NA	NA	NA	NA	NA	NA	TT	TT	TT	CT	CC	CC	CC	TT	CT	TT	TT	CT	CC	CC	TT	CT	CC	CT	CC	TT	TT	TT	CT	CT	TT	CT	CT	CT	CT	TT	CT	CT	CT	CC	CT	CC	CT	CC	CT
SNP_IGA_4_4853866	A/T	4	4822799	+	NA	NA	NA	NA	NA	NA	TT	AT	AT	AA	AA	AA	AA	AT	AA	AT	AT	AA	AA	AA	AA	AA	AA	AT	AA	AT	AA	TT	AA	AT	AA	AA	AA	AA	AA	AA	AA	AT	AA	AA	AT	AA	AA	AA	AA
SNP_IGA_4_4854546	T/G	4	4823478	+	NA	NA	NA	NA	NA	NA	TT	GT	GT	GT	TT	TT	TT	GT	GT	GT	GT	GT	TT	TT	GG	GT	TT	TT	TT	TT	GG	TT	GT	TT	GG	GT	GT	GT	GT	GT	GT	TT	GT	TT	TT	TT	GT	TT	GT
SNP_IGA_4_4854664	A/T	4	4823596	+	NA	NA	NA	NA	NA	NA	AA	AT	AT	AT	AA	AA	AA	AT	AT	AT	AT	AT	AA	AA	TT	AT	AA	AA	AA	AA	TT	AA	AT	AA	TT	AT	AT	AT	AT	AT	AT	AA	AT	AA	AA	AA	AT	AA	AT
SNP_IGA_4_4854814	G/T	4	4823746	+	NA	NA	NA	NA	NA	NA	TT	GT	GT	GG	GG	GG	GG	GT	GG	GT	GT	GG	GG	GG	GG	GG	GG	GT	GG	GT	GG	TT	GG	GT	GG	GG	GG	GG	GG	GG	GG	GT	GG	GG	GT	GG	GG	GG	GG
SNP_IGA_4_4854934	T/C	4	4823866	+	NA	NA	NA	NA	NA	NA	CC	CT	CT	TT	TT	TT	TT	CT	TT	CT	CT	TT	TT	TT	TT	TT	TT	CT	TT	CT	TT	CC	TT	CT	TT	TT	TT	TT	TT	TT	TT	CT	TT	TT	CT	TT	TT	TT	TT
SNP_IGA_4_4855165	T/G	4	4824096	+	NA	NA	NA	NA	NA	NA	GG	GT	GT	TT	TT	TT	TT	GT	TT	GT	GT	TT	TT	TT	TT	TT	TT	GT	TT	GG	TT	GG	TT	GT	TT	TT	TT	TT	TT	GT	TT	GT	TT	TT	GT	TT	TT	TT	TT
SNP_IGA_4_4855572	G/A	4	4824503	+	NA	NA	NA	NA	NA	NA	GG	GG	GG	GG	AA	AG	AA	GG	AG	GG	GG	AG	AG	AG	GG	GG	AA	AG	AA	GG	GG	GG	AG	AG	GG	AG	AG	AG	GG	GG	AG	AG	AG	AA	AG	AA	AG	AG	GG
SNP_IGA_4_4855657	T/G	4	4824588	+	NA	NA	NA	NA	NA	NA	TT	TT	TT	TT	GG	GT	GG	TT	GT	TT	TT	GT	GT	GT	TT	TT	GG	GT	GG	GT	TT	TT	GT	GT	TT	GT	GT	GT	TT	GT	GT	GT	GT	GG	GT	GG	GT	GT	TT
SNP_IGA_4_5109120	C/T	4	5076656	+	NA	NA	NA	NA	NA	NA	CC	CC	CC	CC	CC	CC	CC	CC	CC	CC	CC	CC	CC	CC	CT	CT	CC	CC	CC	CC	CC	CC	CC	CC	CC	CC	CC	CC	CC	CC	CC	CC	CC	CC	CT	CC	CC	CC	CT
SNP_IGA_4_5470694	T/A	4	5436040	+	NA	NA	NA	NA	NA	NA	TT	TT	TT	TT	AT	TT	AT	TT	TT	TT	AT	TT	TT	TT	TT	TT	TT	AA	AT	TT	TT	AT	TT	TT	TT	TT	TT	TT	TT	TT	AT	TT	AT	TT	TT	TT	TT	TT	TT
SNP_IGA_4_5471765	G/A	4	5437111	+	NA	NA	NA	NA	NA	NA	GG	GG	GG	GG	AG	GG	AG	GG	GG	GG	AG	GG	GG	GG	GG	GG	GG	AA	AG	GG	GG	AG	GG	GG	GG	GG	GG	GG	GG	GG	AG	GG	AG	GG	GG	GG	GG	GG	GG
SNP_IGA_4_6007151	T/C	4	5969994	+	NA	NA	NA	NA	NA	NA	CT	CC	CT	CC	CT	CC	TT	CC	CT	TT	CC	CT	CT	CT	CC	CC	CT	TT	TT	CC	CC	CT	CC	CT	CC	CC	CT	CC	CC	CC	CT	CT	CT	TT	CT	CT	CT	CT	CC
SNP_IGA_4_6150103	T/C	4	6112085	+	NA	NA	NA	NA	NA	NA	TT	CT	CT	CT	CT	TT	CC	TT	CT	TT	CT	CT	TT	CT	CT	TT	TT	CT	CT	CT	CT	CT	TT	TT	TT	CT	CT	CT	TT	CT	CT	TT	TT	TT	CT	TT	TT	TT	CT
SNP_IGA_4_6587910	G/T	4	6547368	+	NA	NA	NA	NA	NA	NA	GG	GT	GT	GG	GG	GG	GT	GT	GT	GG	GG	GG	GT	GG	GG	GG	GT	TT	GT	GT	GG	GT	GG	GG	GG	GG	GG	GG	GG	GG	GT	GT	GG	GG	GT	GG	GG	GG	GG
SNP_IGA_4_7133196	A/G	4	7089377	+	NA	NA	NA	NA	NA	NA	GG	AG	AA	AG	GG	AA	AA	AA	AG	AG	GG	AA	AG	AA	AA	AA	AG	AA	AA	AG	AA	AA	AA	AG	AA	AG	AG	AA	AA	AA	AA	AG	AA	AG	GG	AA	AA	AG	AG
SNP_IGA_4_7133751	G/A	4	7089928	+	NA	NA	NA	NA	NA	NA	AA	AG	GG	AG	AA	GG	GG	GG	AG	AG	AA	GG	AG	GG	GG	GG	AG	GG	GG	AG	GG	GG	GG	AG	GG	AG	AG	GG	GG	GG	GG	AG	GG	AG	AA	GG	GG	AG	AG
SNP_IGA_4_7174714	G/A	4	7130718	+	NA	NA	NA	NA	NA	NA	GG	GG	AG	AG	AG	AG	GG	GG	GG	AG	AG	AG	GG	GG	GG	GG	AG	AG	GG	GG	GG	AA	AA	AG	AG	AG	AG	AA	AG	GG	GG	AG	GG	GG	GG	GG	GG	GG	GG
SNP_IGA_4_7175389	C/A	4	7131393	+	NA	NA	NA	NA	NA	NA	CC	CC	AC	AC	AC	CC	CC	CC	CC	AC	AC	AC	CC	CC	CC	CC	AC	AC	CC	CC	CC	AA	AA	CC	AC	AC	CC	AA	AC	CC	CC	AC	CC	CC	CC	CC	CC	CC	CC
SNP_IGA_4_7175782	A/G	4	7131786	+	NA	NA	NA	NA	NA	NA	AA	AA	AG	AG	AG	AA	AA	AA	AA	AG	AG	AG	AA	AA	AA	AA	AG	AG	AA	AA	AA	GG	GG	AG	AG	AG	AA	GG	AG	AA	AA	AG	AA	AA	AA	AA	AA	AA	AA
LG_IV_29_SNP_649	C/A	4	7298140	+	NA	NA	NA	NA	NA	NA	AC	AA	AC	AA	AC	AC	AC	AC	AC	AC	AA	AA	AC	AA	AA	AA	AC	AC	CC	AC	AA	AA	AC	AC	AA	AC	CC	AA	AA	AA	CC	AC	AA	CC	AC	AA	AC	AC	AA
SNP_IGA_4_7547414	C/G	4	7500937	+	NA	NA	NA	NA	NA	NA	GC	CC	CC	CC	CC	GC	CC	GC	CC	GC	CC	CC	CC	CC	CC	CC	GC	CC	GC	CC	CC	CC	CC	GC	CC	GC	GC	CC	CC	CC	CC	CC	CC	CC	CC	CC	CC	GC	CC
SNP_IGA_4_7582449	G/A	4	7535753	+	NA	NA	NA	NA	NA	NA	AG	AG	AG	AG	GG	AA	AA	GG	AG	GG	AG	AA	GG	AG	AA	AG	AG	AA	AG	AG	AA	AA	AA	AG	AG	GG	AG	AA	AG	AA	GG	AG	AG	GG	AG	AG	GG	GG	AG
SNP_IGA_4_7592895	A/T	4	7546131	+	NA	NA	NA	NA	NA	NA	AT	AT	AT	AT	AA	TT	TT	AA	AT	AT	AT	TT	AA	AT	TT	AT	AT	TT	AT	AT	TT	TT	TT	AT	AT	AA	AT	TT	AT	TT	AA	AT	AT	AA	AT	AT	AA	AA	AT
SNP_IGA_4_7877060	G/A	4	7828636	+	NA	NA	NA	NA	NA	NA	GG	AG	GG	AG	GG	AG	GG	AG	GG	GG	AG	GG	GG	GG	AG	AG	AG	GG	AG	GG	GG	AG	GG	AG	GG	GG	AG	AG	AG	GG	AG	GG	GG	GG	AG	GG	GG	AG	AG
SNP_IGA_4_7877242	T/A	4	7828816	+	NA	NA	NA	NA	NA	NA	TT	TT	TT	TT	TT	AT	TT	TT	TT	TT	TT	TT	TT	TT	AT	AT	TT	TT	TT	TT	TT	TT	TT	AT	TT	TT	TT	TT	AT	TT	AT	TT	TT	TT	TT	TT	TT	TT	TT
SNP_IGA_4_7986577	G/A	4	7937417	+	NA	NA	NA	NA	NA	NA	AA	GG	GG	AG	AG	AG	AG	AA	GG	AG	AG	GG	AA	AG	GG	AG	AG	GG	AG	GG	GG	AG	AA	AG	AG	AG	AG	AG	AG	AG	GG	GG	AG	AG	AG	AG	AG	AG	AA
SNP_IGA_4_8052076	A/T	4	8002407	+	NA	NA	NA	NA	NA	NA	AA	AT	AA	AT	AA	AA	AT	AA	AA	AA	AA	AT	AA	AT	AA	AA	AT	AA	AA	AA	AT	TT	AA	AA	AA	AA	AA	AT	AA	TT	AT	AA	AT	AA	AA	AA	AA	AA	AA
SNP_IGA_4_8056445	G/C	4	8006761	+	NA	NA	NA	NA	NA	NA	GG	GC	GG	GC	GG	GG	GC	GG	GG	GG	GG	GC	GG	GC	GG	GG	GC	GG	GG	GG	GC	CC	GG	GG	GG	GG	GG	GC	GG	CC	GC	GG	GC	GG	GG	GG	GG	GG	GG
SNP_IGA_4_8067181	C/T	4	8017461	+	NA	NA	NA	NA	NA	NA	CC	CC	CC	CC	CC	CC	CT	CC	CC	CC	CC	CT	CC	CT	CC	CC	CC	CC	CC	CC	CC	CC	CC	CC	CC	CC	CC	CC	CC	CC	CC	CC	CC	CC	CC	CC	CC	CC	CC
SNP_IGA_4_8097433	A/C	4	8047542	+	NA	NA	NA	NA	NA	NA	AA	AC	AC	AA	AA	AA	AC	AC	CC	AA	AA	AC	AC	AC	AC	AA	AA	AA	AC	CC	AC	AA	AA	AC	AC	AA	CC	AC	AC	AC	AC	AC	AA	AA	AA	AC	AA	AC	AA
SNP_IGA_4_8244114	G/C	4	8193358	+	NA	NA	NA	NA	NA	NA	CC	GG	GC	GG	GC	CC	CC	GG	GC	CC	GC	CC	GC	GC	GC	GC	GC	GG	CC	GC	GG	GG	GG	GC	GC	CC	GG	GC	GG	GG	GC	CC	GG	GG	GC	GC	GG	GC	GC
SNP_IGA_4_8338344	G/C	4	8287017	+	NA	NA	NA	NA	NA	NA	GC	GC	GG	GC	GC	GG	GC	GG	GG	GG	GG	GC	GC	CC	GG	GC	GC	GG	CC	GG	GG	GG	GG	GC	GC	GC	GC	GC	CC	GG	GG	GG	GC	GC	GG	GC	GC	CC	CC
SNP_IGA_4_8531944	T/C	4	8479496	+	NA	NA	NA	NA	NA	NA	CC	CC	CC	CT	CT	CT	CC	CT	CC	CC	CC	CC	CT	CT	CC	CT	CT	CC	CC	CC	CT	CC	CT	CT	CT	CT	TT	CT	CT	CT	CT	CC	TT	TT	CT	TT	CT	TT	CT
SNP_IGA_4_8546572	T/C	4	8494027	+	NA	NA	NA	NA	NA	NA	TT	TT	TT	TT	TT	TT	TT	TT	TT	TT	TT	TT	TT	TT	TT	TT	TT	TT	TT	TT	TT	TT	TT	CT	TT	TT	TT	CT	TT	TT	TT	TT	TT	CT	CT	CT	TT	TT	TT
SNP_IGA_4_8589206	C/T	4	8536383	+	NA	NA	NA	NA	NA	NA	TT	TT	TT	CT	CC	CC	TT	CC	CT	CT	CC	CT	CT	CT	CT	CC	CT	CT	CT	CT	CT	TT	TT	CC	CT	CC	CT	CT	CT	CT	CT	CT	CC	CC	CT	CT	CT	CC	CC
SNP_IGA_4_8592317	T/A	4	8539481	+	NA	NA	NA	NA	NA	NA	TT	TT	TT	TT	TT	TT	TT	AA	AT	TT	TT	TT	TT	TT	TT	TT	AT	TT	AT	AT	TT	TT	TT	TT	TT	AT	AT	TT	TT	TT	AT	AT	TT	TT	AT	TT	TT	AT	TT
SNP_IGA_4_8833329	A/G	4	8779347	+	NA	NA	NA	NA	NA	NA	AG	AA	AG	AA	AG	AG	AG	AG	AG	AG	AG	AG	AA	AG	AA	AA	AA	AG	AA	AG	AA	AA	AG	AA	AG	AG	AA	AG	AG	AA	GG	AG	AA	AA	AG	AG	AA	AA	AA
SNP_IGA_4_8858118	G/A	4	8804007	+	NA	NA	NA	NA	NA	NA	AG	AA	AG	AG	AA	AG	AA	AG	AA	AA	AA	AA	AA	AA	AA	AA	GG	AG	AG	AA	AA	AG	AA	GG	AA	AG	AG	AA	AA	AA	AG	AG	AA	GG	AA	AA	AG	AG	AA
SNP_IGA_4_8861233	C/T	4	8807093	+	NA	NA	NA	NA	NA	NA	CC	CC	CT	CT	CC	CC	CC	CT	CC	CC	CC	CC	CC	CC	CC	CC	CT	CT	CT	CC	CC	CT	CC	CC	CC	CC	CT	CC	CC	CC	CC	CT	CC	CC	CC	CC	CT	CT	CT
SNP_IGA_4_8943566	T/C	4	8888960	+	NA	NA	NA	NA	NA	NA	CT	CC	CT	CC	CC	CC	CT	TT	CC	CC	CC	CT	CT	CC	CT	CT	CT	CT	CT	CC	CT	CC	TT	CT	CC	CT	CT	CT	CT	CT	CT	CT	CT	TT	TT	CC	CT	CT	CC
SNP_IGA_4_8990898	T/C	4	8936004	+	NA	NA	NA	NA	NA	NA	CC	CT	CC	CT	TT	CT	CC	TT	TT	CT	TT	CC	TT	CT	CT	CT	CT	CT	TT	TT	TT	CC	TT	TT	CT	TT	CT	CT	TT	CT	TT	CT	TT	TT	CT	CT	CT	TT	TT
SNP_IGA_4_9114728	C/G	4	9059147	+	NA	NA	NA	NA	NA	NA	CC	CC	CC	CC	CC	CC	CC	GC	CC	CC	CC	CC	CC	CC	CC	CC	CC	GC	CC	CC	CC	CC	CC	GC	CC	CC	GC	CC	CC	CC	CC	CC	CC	GG	CC	CC	CC	GC	CC
SNP_IGA_4_9127344	A/T	4	9071689	+	NA	NA	NA	NA	NA	NA	TT	AT	AT	AT	AT	AT	AT	AT	AA	TT	TT	AT	AA	AA	AA	AA	AT	AT	AA	AA	AA	AT	TT	TT	AA	AT	AA	AA	AA	AT	AT	AT	AA	TT	AT	AA	AT	AA	AA
SNP_IGA_4_9127531	T/C	4	9071876	+	NA	NA	NA	NA	NA	NA	TT	CC	CC	CT	CT	CT	CT	CT	CC	TT	TT	CT	CC	CC	CT	CT	TT	CC	CT	CC	CC	CT	CC	CT	CC	TT	CC	CC	CC	CT	CC	CC	CC	TT	CT	CC	CC	CC	CC
SNP_IGA_4_9130199	C/T	4	9074521	+	NA	NA	NA	NA	NA	NA	CC	CC	CT	CC	CC	CC	CC	CT	CC	CC	CC	CC	CC	CC	CC	CC	CC	CT	TT	CC	CC	CC	CT	CC	CC	CC	CC	CT	CC	CC	CT	CC	CC	CC	CC	CC	CT	CC	CT
SNP_IGA_4_9134968	A/C	4	9079243	+	NA	NA	NA	NA	NA	NA	AA	AC	AA	AA	AA	AA	AA	CC	AA	AA	AA	AA	AA	AA	AA	AA	AA	AC	CC	AA	AC	AA	AC	AC	AA	AA	AA	AC	AA	AC	AA	AC	AC	AA	AC	AA	AA	AC	AC
SNP_IGA_4_9150869	C/G	4	9094962	+	NA	NA	NA	NA	NA	NA	CC	GC	CC	CC	CC	CC	CC	GC	CC	CC	CC	CC	CC	CC	CC	CC	CC	CC	GC	CC	CC	CC	GC	CC	CC	CC	GC	CC	CC	CC	CC	GC	CC	CC	CC	CC	CC	CC	CC
SNP_IGA_4_9182864	T/A	4	9126780	+	NA	NA	NA	NA	NA	NA	TT	AT	AT	AT	TT	TT	TT	TT	TT	TT	TT	TT	TT	TT	AT	AT	AA	AA	AT	TT	AT	AT	AT	TT	TT	AT	TT	TT	TT	AT	TT	TT	AT	TT	AT	TT	AT	TT	AT
SNP_IGA_4_9376619	G/A	4	9319314	+	NA	NA	NA	NA	NA	NA	AG	AG	AG	AG	AG	AG	AG	GG	GG	AG	AG	GG	GG	GG	GG	GG	AG	GG	AG	GG	AG	AG	AG	GG	AG	AG	AG	AG	AG	AA	AG	GG	AG	GG	GG	AG	GG	AG	GG
LG_IV_34_SNP_75	A/G	4	9332326	+	NA	NA	NA	NA	NA	NA	AA	AA	AA	AA	AA	AA	AA	AA	AA	AA	AA	AA	AA	AA	AA	AA	AA	AA	AG	AA	AA	AA	AA	AA	AA	AA	AA	AA	AA	AA	AA	AA	AA	AA	AA	AA	AA	AA	AA
PnCOL2_69	A/C	4	9356516	+	NA	NA	NA	NA	NA	NA	AA	AA	AA	AA	AA	AC	AA	AA	AA	AA	AA	AA	AA	AA	AA	AA	AC	AA	AA	AA	AA	AA	AC	AC	AA	AC	AA	AC	AA	AA	AA	AA	AA	CC	AA	AA	AA	AA	AA
PnCOL2_247	G/C	4	9356694	+	NA	NA	NA	NA	NA	NA	GC	GG	GG	GG	GG	GG	GC	GG	GG	GG	GC	GG	GG	GG	GG	GG	GG	GG	GG	GG	GG	GG	CC	GG	GG	GG	GG	GG	GG	GG	GG	GG	GG	GG	GG	GC	GG	GG	GG
PnCOL2_259	C/G	4	9356706	+	NA	NA	NA	NA	NA	NA	GC	CC	CC	CC	CC	CC	GC	CC	CC	CC	GC	CC	CC	CC	CC	CC	CC	CC	CC	CC	CC	CC	GG	CC	CC	CC	CC	CC	CC	CC	CC	CC	CC	CC	CC	GC	CC	CC	CC
PnCOL2_703	G/A	4	9357150	+	NA	NA	NA	NA	NA	NA	GG	GG	GG	GG	GG	AG	GG	AG	GG	GG	GG	GG	GG	GG	GG	GG	AG	AG	GG	GG	GG	GG	AG	AG	GG	AG	AG	AG	GG	GG	GG	GG	GG	AA	GG	GG	GG	AG	GG
PnCOL2_884	C/T	4	9357331	+	NA	NA	NA	NA	NA	NA	CC	CC	CT	CC	CT	CC	CC	CC	CC	CT	CT	CC	CT	CC	CC	CC	CC	CC	CT	CC	CC	CC	CC	CC	CT	CT	CC	CT	CT	CC	CT	CT	CC	CC	CC	CC	CC	CC	CT
PnCOL2_1128	C/A	4	9357575	+	NA	NA	NA	NA	NA	NA	CC	CC	CC	CC	CC	CC	CC	CC	AC	AC	CC	CC	CC	CC	AC	AC	CC	CC	CC	CC	CC	CC	CC	CC	CC	CC	CC	CC	CC	CC	CC	CC	CC	CC	CC	CC	CC	CC	CC
PnCOL2_1389	T/A	4	9357836	+	NA	NA	NA	NA	NA	NA	TT	TT	AT	TT	AT	TT	TT	TT	AT	AA	AT	TT	AT	TT	AT	AT	TT	TT	AT	TT	TT	TT	TT	TT	AT	AT	TT	AT	AT	TT	AT	AT	TT	TT	TT	TT	TT	TT	AT
PnCOL2_1636	T/C	4	9358083	+	NA	NA	NA	NA	NA	NA	CT	TT	CT	TT	CT	TT	CT	TT	TT	CT	CC	TT	CT	TT	TT	TT	TT	TT	CT	TT	TT	TT	CT	TT	CT	CT	TT	CT	CT	TT	CT	CT	TT	TT	TT	CT	TT	TT	CT
SNP_IGA_4_9718843	C/G	4	9660033	+	NA	NA	NA	NA	NA	NA	GC	CC	GC	CC	GC	CC	GC	CC	CC	GC	GC	CC	CC	CC	CC	CC	CC	CC	GC	CC	CC	CC	CC	CC	GC	GG	GC	GC	CC	CC	CC	CC	CC	CC	CC	CC	CC	CC	GC
SNP_IGA_4_9795258	T/C	4	9736005	+	NA	NA	NA	NA	NA	NA	CC	TT	TT	TT	CT	CT	CC	TT	TT	CT	CC	CC	CT	CT	TT	TT	CT	TT	CC	TT	CT	TT	TT	TT	CT	CC	CT	CT	CT	CC	CT	TT	CT	TT	CT	TT	CT	CT	CC
SNP_IGA_4_9861942	G/A	4	9802249	+	NA	NA	NA	NA	NA	NA	AG	AG	GG	AG	AG	AA	AG	GG	GG	GG	GG	AG	AG	AG	AG	AG	GG	GG	AG	AG	AA	GG	AG	GG	AG	GG	AG	AG	AA	AG	GG	AG	AA	GG	AG	AA	AG	AA	AA
SNP_IGA_4_9864858	C/A	4	9805161	+	NA	NA	NA	NA	NA	NA	AC	AC	CC	AC	AC	AA	AC	CC	CC	CC	CC	AC	AC	AC	AC	AC	CC	CC	AC	AC	AA	CC	AC	CC	AC	CC	AC	AC	AA	AC	CC	AC	AA	CC	AC	AA	AC	AA	AA
SNP_IGA_4_9892559	G/A	4	9832754	+	NA	NA	NA	NA	NA	NA	AA	GG	GG	GG	GG	GG	AG	GG	AG	GG	GG	GG	AG	GG	GG	GG	AG	GG	AG	AG	AG	GG	GG	AG	GG	AG	AG	AG	AG	AG	AG	AG	AG	GG	GG	AG	GG	AG	AG
SNP_IGA_4_9919657	C/T	4	9859728	+	NA	NA	NA	NA	NA	NA	CC	CC	CC	CC	CC	CT	CT	CC	CT	CC	CT	CC	CC	CC	CT	CT	CC	CT	CT	CC	CC	CC	CT	CC	CC	CT	CT	CC	CC	CC	CC	CC	CC	CC	CC	CT	CC	CC	CT
SNP_IGA_4_9976173	G/A	4	9915919	+	NA	NA	NA	NA	NA	NA	AG	AG	GG	GG	GG	AG	GG	GG	AA	GG	AG	AG	GG	GG	AA	AG	GG	GG	AA	AA	AA	AG	AA	AG	GG	AG	AG	GG	GG	AA	AG	AA	AG	GG	AA	GG	GG	GG	AG
SNP_IGA_4_10056963	G/A	4	9996357	+	NA	NA	NA	NA	NA	NA	AA	AG	AG	AG	AG	AG	AA	AG	AA	AG	AA	AG	GG	AG	AA	AG	AA	GG	AG	AA	AG	AA	AG	GG	AG	AA	AA	AA	AG	AG	AA	AG	GG	GG	GG	GG	GG	AG	AG
SNP_IGA_4_10101640	G/A	4	10040898	+	NA	NA	NA	NA	NA	NA	AA	AG	AG	AG	AG	AG	AA	AG	AA	AG	AA	AG	GG	AG	AA	AG	AA	GG	AG	AA	AG	AA	AG	GG	AG	AA	AA	AA	AG	AG	AA	AG	GG	GG	GG	GG	GG	AG	AG
SNP_IGA_4_10162251	G/A	4	10101173	+	NA	NA	NA	NA	NA	NA	GG	GG	GG	AG	AG	AG	GG	AG	GG	AG	AG	GG	AG	AG	GG	AG	GG	AG	GG	GG	AG	GG	AA	GG	AG	AG	AA	GG	AG	AA	GG	GG	AA	GG	AG	AG	AG	AA	AG
SNP_IGA_4_10166046	C/T	4	10104933	+	NA	NA	NA	NA	NA	NA	TT	CT	CT	CT	CT	CT	TT	CC	TT	CT	CT	CT	CC	CT	TT	CT	TT	CC	CT	TT	CT	CT	CC	CC	CT	CT	CC	TT	CT	CC	TT	CT	CC	CC	CC	CC	CC	CC	CT
SNP_IGA_4_10326371	C/G	4	10264449	+	NA	NA	NA	NA	NA	NA	GG	GC	GG	GG	GG	GG	GG	GC	GG	GC	GC	GG	GC	GG	GG	GG	GG	GC	GC	GG	GC	GC	GC	GC	GG	GC	GC	GG	GG	GC	GG	GC	GC	GG	GC	GG	GG	GC	GG
SNP_IGA_4_10404281	A/T	4	10341813	+	NA	NA	NA	NA	NA	NA	AA	AA	AA	AA	AA	AA	AA	AA	AA	AA	AA	AA	AA	AA	AA	AA	AA	AA	AA	AA	AA	AA	AA	AA	AA	AA	AA	AA	AA	AA	AA	AA	AA	AA	AA	AA	AA	AA	AA
SNP_IGA_4_10404829	A/G	4	10342361	+	NA	NA	NA	NA	NA	NA	AG	AA	AG	AG	AG	AG	GG	AG	AA	GG	AG	GG	AG	AG	AA	AA	GG	AA	AG	AA	AA	GG	AG	AA	GG	AG	AG	GG	AG	AA	AG	AA	AA	GG	GG	AG	AG	AA	AG
SNP_IGA_4_10404922	C/T	4	10342454	+	NA	NA	NA	NA	NA	NA	CT	CC	CT	CT	CT	CT	TT	CT	CC	TT	CT	TT	CT	CT	CC	CC	TT	CC	CT	CC	CC	TT	CT	CC	TT	CT	CT	TT	CT	CC	CT	CC	CC	TT	TT	CT	CT	CC	CT
SNP_IGA_4_10405636	G/T	4	10343168	+	NA	NA	NA	NA	NA	NA	GT	TT	GG	GT	GT	GT	GG	GT	TT	GG	GT	GG	GT	GT	TT	TT	GG	GG	GT	TT	GT	GG	GT	GT	GG	GT	GT	GG	GT	GG	GT	TT	GT	GG	GG	GT	GG	TT	GT
SNP_IGA_4_10406060	G/T	4	10343589	+	NA	NA	NA	NA	NA	NA	GT	GG	GT	GT	GT	GT	TT	GT	GT	TT	GT	TT	GT	GT	GT	GT	TT	GG	TT	GG	GG	TT	TT	GG	TT	GT	GT	TT	GT	GG	GT	GG	GG	TT	TT	GT	GT	GG	TT
LG_IV_11_SNP3_196	A/G	4	10380297	+	NA	NA	NA	NA	NA	NA	AA	AA	AA	AA	AA	AA	AA	AA	AA	AA	AA	AA	AA	AA	AA	AA	AA	AA	AA	AA	AA	AA	AA	AA	AA	AA	AA	AA	AA	AA	AA	AA	AA	GG	AA	AA	AA	AA	AA
LG_IV_11_195	A/G	4	10380324	+	NA	NA	NA	NA	NA	NA	AA	AA	AA	AA	AA	AA	AA	AA	AA	AA	AA	AA	AA	AA	AA	AA	AA	AA	AA	AA	AA	AA	AA	AA	AA	AA	AA	AA	AA	AA	AA	AA	AA	GG	AA	AA	AA	AA	AA
PtrCOBL4.2_nigra_SNP_7	G/T	4	10400896	+	NA	NA	NA	NA	NA	NA	GT	GT	GG	GT	GT	GT	GG	GG	GT	GG	GT	GG	GT	GT	GT	GT	GG	GG	GG	TT	GT	GG	GG	GG	GG	GT	GT	GG	GT	GG	GT	GT	GT	GG	GG	GT	GG	TT	GG
PtrCOBL4.2_nigra_SNP_142	C/A	4	10401031	+	NA	NA	NA	NA	NA	NA	CC	CC	CC	CC	CC	CC	CC	CC	CC	CC	CC	CC	CC	CC	CC	CC	CC	AC	CC	CC	AC	CC	CC	CC	CC	CC	AC	CC	CC	AA	CC	CC	AC	CC	AC	CC	CC	CC	CC
PtrCOBL4.1_nigraB_SNP_247	T/G	4	10402152	+	NA	NA	NA	NA	NA	NA	TT	TT	TT	TT	TT	TT	TT	TT	TT	TT	TT	TT	TT	TT	TT	TT	TT	TT	TT	TT	TT	TT	TT	TT	TT	TT	GT	TT	TT	TT	TT	TT	TT	TT	GT	TT	TT	TT	TT
SNP_IGA_4_10465876	T/C	4	10403075	+	NA	NA	NA	NA	NA	NA	TT	CT	TT	TT	TT	TT	TT	TT	TT	TT	TT	TT	TT	TT	TT	TT	TT	TT	TT	TT	TT	TT	TT	TT	TT	TT	CT	TT	TT	CT	TT	TT	TT	CC	CT	TT	TT	TT	TT
SNP_IGA_4_10495276	G/C	4	10432369	+	NA	NA	NA	NA	NA	NA	GG	GC	GG	GG	GG	GC	GG	GG	GG	GG	GG	GG	GG	GG	GG	GG	GG	GG	CC	GG	GG	GG	CC	GG	GG	GG	GC	GG	GG	GG	GG	GG	GG	CC	GC	GC	GG	GG	GC
SNP_IGA_4_10604164	A/G	4	10540683	+	NA	NA	NA	NA	NA	NA	AA	AA	AA	AA	AA	AA	AG	AG	AA	AA	AA	AA	AA	AA	AA	AA	AA	AA	AG	AA	AA	AA	AG	AA	AA	AA	AG	AA	AA	AA	AA	AA	AA	AG	AG	AA	AA	AA	AG
LG_IV_12_SNP3_131	G/T	4	10551545	+	NA	NA	NA	NA	NA	NA	GG	GT	GG	GG	GG	GT	GG	GG	GG	GG	GG	GG	GG	GG	GG	GG	GG	GG	GG	GG	GG	GG	GG	GG	GG	GG	GT	GG	GG	GG	GG	GG	GG	GG	GG	GT	GG	GG	GG
LG_IV_12_SNP3_374	A/G	4	10551788	+	NA	NA	NA	NA	NA	NA	AA	AG	AA	AA	AA	AG	AA	AA	AA	AA	AA	AA	AA	AA	AA	AA	AA	AA	AA	AA	AA	AA	AA	AA	AA	AA	AG	AA	AA	AA	AA	AA	AA	AA	AA	AG	AA	AA	AA
SNP_IGA_4_10641612	G/A	4	10577918	+	NA	NA	NA	NA	NA	NA	AG	AA	GG	AG	AG	AA	GG	GG	AA	GG	AG	GG	AG	AG	AA	AA	GG	AG	AG	AA	AG	GG	GG	GG	GG	AG	AA	GG	AG	GG	AG	AG	AG	GG	GG	AA	GG	AA	GG
SNP_IGA_4_10683589	C/A	4	10619657	+	NA	NA	NA	NA	NA	NA	CC	AC	CC	CC	CC	CC	CC	AC	AC	CC	CC	CC	CC	CC	AC	AC	CC	CC	CC	CC	CC	CC	CC	CC	CC	CC	AC	CC	CC	AC	CC	CC	CC	AA	AC	AC	CC	CC	CC
SNP_IGA_4_10719432	C/A	4	10655333	+	NA	NA	NA	NA	NA	NA	AC	AC	AC	AC	CC	AC	AC	AC	AA	CC	AC	CC	CC	CC	AA	AC	AC	AA	AC	AA	AA	AC	AC	AC	CC	AC	AA	CC	CC	AA	AC	AC	AC	CC	CC	AC	AC	CC	CC
SNP_IGA_4_10734391	A/G	4	10670212	+	NA	NA	NA	NA	NA	NA	AG	AG	GG	GG	GG	AG	GG	AG	GG	GG	GG	GG	GG	GG	AG	GG	GG	GG	AG	AG	AG	GG	AG	GG	GG	GG	GG	GG	GG	GG	GG	AG	GG	AA	GG	GG	GG	GG	GG
SNP_IGA_4_10737284	A/T	4	10673088	+	NA	NA	NA	NA	NA	NA	AT	AT	AA	AA	AA	AT	AA	AT	AA	AA	AA	AA	AA	AA	AT	AA	AA	AA	AT	AT	AT	AA	AT	AA	AA	AA	AA	AA	AA	AA	AA	AT	AA	TT	AA	AA	AA	AA	AA
SNP_IGA_4_10764388	A/C	4	10700078	+	NA	NA	NA	NA	NA	NA	AA	AA	AA	AA	AA	AA	AA	AC	AA	AA	AA	AA	AA	AA	AA	AA	AA	AA	AA	AA	AA	AA	AA	AA	AA	AA	AA	AA	AA	AA	AA	AA	AA	CC	AA	AA	AA	AA	AA
SNP_IGA_4_10823213	T/C	4	10758652	+	NA	NA	NA	NA	NA	NA	CT	CT	CT	TT	TT	TT	TT	CT	TT	TT	TT	TT	TT	TT	CT	TT	TT	CT	CT	CT	CT	TT	TT	CT	TT	TT	TT	TT	TT	TT	TT	CT	TT	CC	TT	TT	CT	TT	CT
SNP_IGA_4_10854818	C/T	4	10790093	+	NA	NA	NA	NA	NA	NA	CT	CC	CT	CT	TT	CT	TT	CT	TT	TT	CT	TT	TT	TT	CT	TT	CT	CC	CT	CT	CT	CT	TT	CC	TT	CT	CT	TT	TT	TT	TT	CC	TT	TT	CT	TT	CT	CT	TT
SNP_IGA_4_10857997	A/C	4	10793264	+	NA	NA	NA	NA	NA	NA	AA	AC	AA	AA	AA	AC	AA	AC	AA	AA	AA	AA	AA	AA	AA	AA	AA	AA	AC	AA	AA	AA	AA	AC	AA	AA	AA	AA	AA	AA	AA	AC	AA	AA	AC	AA	AA	AA	AA
SNP_IGA_4_10906824	T/A	4	10841771	+	NA	NA	NA	NA	NA	NA	TT	TT	TT	AT	TT	TT	AT	TT	AT	TT	AA	AA	AT	AT	TT	TT	AT	AT	AT	AT	AT	AA	TT	TT	TT	AT	AT	TT	TT	AA	AT	TT	AT	TT	TT	TT	TT	TT	AT
SNP_IGA_4_10907473	G/C	4	10842413	+	NA	NA	NA	NA	NA	NA	GC	GC	GG	GC	GG	GG	GC	GG	GC	GG	CC	CC	GC	GC	GC	GG	GC	GC	GC	CC	CC	CC	GG	GG	GG	GC	GC	GG	GG	CC	GC	GC	GC	GG	GG	GG	GG	GC	GC
SNP_IGA_4_10937047	A/G	4	10871738	+	NA	NA	NA	NA	NA	NA	AA	AG	AG	AA	AA	AG	AA	AA	AA	AA	AA	AA	AA	AA	AA	AA	AA	AG	AA	AA	AA	AA	AA	GG	AA	AA	AA	AA	AA	AA	AA	AG	AA	GG	AA	AA	AG	AA	AA
SNP_IGA_4_10991363	C/G	4	10925765	+	NA	NA	NA	NA	NA	NA	GG	GC	GC	GG	GG	GC	GG	GC	GG	GC	GG	GG	GG	GG	GG	GG	GG	GC	GC	GG	GG	GG	GG	CC	GG	GG	GC	GC	GG	GG	GG	GC	GG	CC	CC	GG	GC	GG	GG
SNP_IGA_4_11010839	T/C	4	10945185	+	NA	NA	NA	NA	NA	NA	CC	CT	CT	CC	CC	CT	CC	CT	CC	CT	CC	CC	CC	CC	CC	CC	CC	CT	CT	CC	CC	CC	CC	TT	CC	CC	CT	CT	CC	CC	CC	CT	CC	TT	TT	CC	CT	CC	CC
SNP_IGA_4_11014490	A/C	4	10948817	+	NA	NA	NA	NA	NA	NA	AA	AA	AA	AA	AA	AC	AA	AC	AA	AA	AA	AA	AA	AA	AA	AA	AA	AA	AA	AA	AA	AA	AA	AC	AA	AA	AC	AC	AA	AA	AA	AC	AA	CC	AC	AA	AA	AA	AA
SNP_IGA_4_11044255	G/A	4	10978404	+	NA	NA	NA	NA	NA	NA	AG	AG	GG	AG	AG	AA	GG	GG	GG	GG	GG	GG	AG	AG	AG	AG	GG	GG	GG	AG	AG	GG	GG	GG	GG	GG	GG	GG	AG	GG	GG	AG	AG	GG	AG	AG	GG	AG	GG
SNP_IGA_4_11059689	C/G	4	10993770	+	NA	NA	NA	NA	NA	NA	GC	GG	GC	GC	GC	GG	CC	CC	GC	GC	CC	CC	GC	GC	GG	GG	CC	GC	GC	GC	GC	CC	CC	GC	GC	CC	GC	CC	GC	CC	CC	GC	GC	CC	GG	GC	GG	GC	GC
SNP_IGA_4_11081618	A/G	4	11015625	+	NA	NA	NA	NA	NA	NA	AG	GG	AA	AG	GG	GG	AA	AA	AG	AG	AA	AA	AG	AG	GG	GG	AA	AA	AG	AG	AG	AA	AA	AA	AG	AA	AA	AG	AG	AA	AA	AG	AG	AA	GG	AG	AG	AG	AG
SNP_IGA_4_11123115	C/T	4	11056925	+	NA	NA	NA	NA	NA	NA	CC	CC	CC	CT	CT	TT	CC	CC	CT	CC	CC	CC	CT	CT	CT	TT	CC	CC	CC	CC	CC	CC	CC	CT	CT	CC	CC	CC	CT	CC	CC	CT	CT	TT	CC	CT	CT	CT	CT
SNP_IGA_4_11183255	A/T	4	11116824	+	NA	NA	NA	NA	NA	NA	AA	AA	AA	AA	AA	AA	AA	AA	AA	AA	AT	AA	AA	AA	AA	AA	AA	AA	AA	AA	AA	AA	AA	AA	AA	AT	TT	AA	AA	AA	AA	AA	AA	TT	AA	AA	AA	AA	AA
SNP_IGA_4_11376372	A/C	4	11309050	+	NA	NA	NA	NA	NA	NA	AA	AA	AA	AA	AA	AA	AA	AA	AC	AA	AA	AA	AA	AA	AC	AC	AA	AA	AA	AA	AA	AA	AA	AA	AA	AA	AA	AA	AA	AA	AA	AA	AA	AA	AC	AA	AA	AA	AA
SNP_IGA_4_11405337	G/T	4	11337873	+	NA	NA	NA	NA	NA	NA	GG	GG	GG	GG	GG	GG	GG	GG	GT	GG	GG	GG	GG	GG	GT	GT	GG	GG	GT	GG	GG	GG	GG	GG	GG	GG	GG	GT	GG	GG	GG	GG	GG	TT	GT	GG	GG	GG	GG
SNP_IGA_4_11456665	G/A	4	11388951	+	NA	NA	NA	NA	NA	NA	GG	AG	AG	GG	GG	GG	GG	GG	AG	GG	GG	GG	GG	GG	AG	AG	GG	AG	GG	GG	GG	GG	GG	AA	GG	GG	AG	GG	GG	GG	GG	AG	GG	GG	AG	GG	AG	GG	GG
SNP_IGA_4_11552300	G/A	4	11484065	+	NA	NA	NA	NA	NA	NA	GG	AA	GG	GG	GG	GG	GG	GG	AG	GG	GG	GG	GG	GG	AG	GG	GG	GG	GG	AA	AG	AG	AA	AG	GG	GG	GG	GG	GG	GG	AG	AA	GG	GG	GG	GG	GG	GG	GG
SNP_IGA_4_11610465	T/C	4	11541987	+	NA	NA	NA	NA	NA	NA	CC	CC	CC	CC	CT	CC	CT	CC	CT	CT	TT	TT	CT	CT	CC	CC	CC	CC	CT	CT	CC	CT	CT	CC	CC	CT	CT	CC	CC	CC	TT	CC	CC	TT	TT	CC	CC	CC	CC
SNP_IGA_4_11830162	T/A	4	11760724	+	NA	NA	NA	NA	NA	NA	TT	TT	TT	TT	TT	TT	TT	TT	TT	TT	TT	TT	TT	TT	TT	TT	TT	TT	TT	TT	TT	AT	AT	TT	TT	TT	TT	TT	TT	TT	TT	TT	TT	TT	TT	TT	TT	TT	TT
SNP_IGA_4_12237568	C/T	4	12166480	+	NA	NA	NA	NA	NA	NA	CC	CC	CC	CC	CC	CC	CT	CT	CT	CC	CT	CT	CC	CT	CC	CC	CC	CC	TT	CT	CC	CT	CT	CC	CC	CC	CC	CC	CT	CT	CT	CC	CC	CC	CC	CC	CC	CC	CT
SNP_IGA_4_13143621	C/T	4	13070187	+	NA	NA	NA	NA	NA	NA	CC	CC	CC	CC	CC	CC	CT	CT	CT	CC	CT	CT	CC	CT	CC	CC	CC	CC	TT	CT	CC	CT	CT	CC	CC	CC	CC	CC	CT	CT	CT	CC	CC	CC	CC	CC	CC	CC	CT
SNP_IGA_4_13525110	A/C	4	13450321	+	NA	NA	NA	NA	NA	NA	AA	AA	AA	AA	AA	AA	AC	AC	AC	AA	AC	AC	AA	AC	AA	AA	AA	AA	CC	AC	AA	AC	AC	AA	AA	AA	AA	AA	AC	AC	AC	AA	AA	AA	AA	AA	AA	AA	AC
SNP_IGA_4_13589504	T/G	4	13514369	+	NA	NA	NA	NA	NA	NA	GG	GT	GT	GG	GT	GT	TT	GT	TT	GG	TT	TT	GT	GT	GT	GT	GG	GT	TT	GT	GG	GT	TT	TT	GG	GT	TT	GT	GT	GT	TT	GT	GG	TT	GG	GT	GT	GG	GT
SNP_IGA_4_13783489	G/T	4	13707522	+	NA	NA	NA	NA	NA	NA	GT	GT	GT	TT	GT	GT	GT	GG	GG	TT	GG	GG	GT	GT	GT	GT	GT	GT	GG	GT	TT	GT	GG	GG	TT	GG	GG	GT	GT	GT	GG	GT	TT	GG	TT	GT	GT	TT	GT
SNP_IGA_4_13785476	T/A	4	13709501	+	NA	NA	NA	NA	NA	NA	AT	AT	AA	AA	AT	AT	AT	TT	TT	AA	AT	AT	AA	AT	AT	AT	AT	AA	TT	AT	AA	AT	TT	AT	AA	AT	AT	AA	AT	AT	TT	AT	AA	TT	AA	AT	AA	AA	AT
SNP_IGA_4_13870962	G/A	4	13794687	+	NA	NA	NA	NA	NA	NA	GG	GG	AG	GG	AG	GG	GG	GG	AG	GG	GG	GG	GG	GG	AG	AG	GG	AG	GG	GG	GG	AG	GG	AG	AG	GG	AG	AG	GG	GG	AG	GG	GG	AA	GG	AG	AG	GG	GG
SNP_IGA_4_13891763	C/T	4	13815412	+	NA	NA	NA	NA	NA	NA	CC	CC	CT	CC	CT	CC	CC	CC	CT	CC	CC	CC	CC	CC	CT	CT	CC	CT	CT	CC	CC	CC	CT	CT	CT	CC	CC	CT	CC	CC	CC	CC	CC	TT	CC	CC	CT	CC	CC
SNP_IGA_4_13922293	C/T	4	13845790	+	NA	NA	NA	NA	NA	NA	CC	CC	CC	CC	CT	CC	CC	CC	CT	CC	CC	CC	CC	CC	CT	CT	CC	CC	CC	CC	CC	CC	CC	CC	CT	CC	CC	CT	CC	CC	CC	CC	CC	TT	CC	CC	CC	CC	CC
SNP_IGA_4_13958830	A/G	4	13882140	+	NA	NA	NA	NA	NA	NA	AG	AA	AA	GG	AG	AG	AA	AA	AA	GG	AA	AA	AG	AG	AA	AG	AG	AG	AA	AA	AG	AG	AA	AA	AA	AA	AA	AA	AG	AG	AA	AA	GG	AA	AG	AG	AA	GG	AA
SNP_IGA_4_14056874	T/C	4	13979709	+	NA	NA	NA	NA	NA	NA	TT	TT	TT	TT	CT	TT	TT	TT	CT	TT	TT	TT	TT	TT	CT	CT	TT	TT	TT	TT	TT	TT	CT	TT	CT	TT	TT	CT	TT	TT	CT	TT	TT	TT	TT	TT	TT	TT	TT
SNP_IGA_4_14057718	A/C	4	13980553	+	NA	NA	NA	NA	NA	NA	AA	AA	AA	AA	AC	AA	AA	AA	AC	AA	AA	AA	AA	AA	AC	AC	AA	AA	AA	AA	AA	AA	AC	AA	AC	AA	AA	AC	AA	AA	AC	AA	AA	AA	AA	AA	AA	AA	AA
SNP_IGA_4_14076200	T/A	4	13998915	+	NA	NA	NA	NA	NA	NA	AT	AT	TT	TT	AT	TT	TT	AT	AT	AT	TT	TT	TT	TT	AA	AT	AT	TT	TT	AT	AT	AT	AT	TT	AA	AT	AT	AT	TT	TT	AT	AT	TT	TT	AT	AT	AT	AT	AT
SNP_IGA_4_14077037	G/A	4	13999750	+	NA	NA	NA	NA	NA	NA	AG	AG	GG	GG	AG	GG	GG	AG	AG	AG	GG	GG	GG	GG	AA	AG	AG	AG	GG	AG	AG	AG	AG	GG	AA	AG	AG	AG	GG	GG	AG	AG	GG	GG	AG	AG	AG	AG	AG
SNP_IGA_4_14201970	T/C	4	14123895	+	NA	NA	NA	NA	NA	NA	CT	CT	CC	TT	CT	TT	CT	CC	CC	TT	CC	CC	CT	CT	CT	CT	CT	CT	CC	CT	TT	CT	CT	CT	CT	CC	CT	CC	CT	CT	CC	TT	TT	TT	TT	TT	CT	TT	CT
SNP_IGA_4_14370838	A/C	4	14292092	+	NA	NA	NA	NA	NA	NA	CC	AA	AA	CC	AC	CC	AA	AC	AA	CC	AA	AA	AC	AC	AA	AC	AC	AC	AA	AA	AC	AC	AC	AC	AA	AC	AC	AA	AC	AC	AA	AC	CC	CC	AC	AC	AA	CC	AA
SNP_IGA_4_14560457	A/G	4	14480671	+	NA	NA	NA	NA	NA	NA	AG	AG	AG	AA	AG	AA	AG	AG	GG	AA	GG	GG	AG	AG	GG	AG	AA	AG	AG	AG	AG	AG	AA	AG	AA	GG	GG	AA	AG	AG	GG	AG	AA	GG	AG	AA	AG	AA	AA
SNP_IGA_4_14560980	A/G	4	14481194	+	NA	NA	NA	NA	NA	NA	AG	AG	AG	AA	AG	AA	AG	AG	GG	AA	GG	GG	AG	AG	GG	AG	AA	AG	AG	AG	AG	AG	AA	AG	AA	GG	GG	AA	AG	AG	GG	AG	AA	GG	AG	AA	AG	AA	AA
SNP_IGA_4_14564185	T/C	4	14484394	+	NA	NA	NA	NA	NA	NA	TT	CT	CT	CT	TT	TT	TT	CT	TT	TT	TT	TT	TT	TT	TT	TT	CT	CT	CT	CT	CT	CT	CC	TT	CT	TT	TT	CC	TT	CT	TT	TT	CT	TT	TT	TT	TT	TT	CT
SNP_IGA_4_14565492	T/C	4	14485699	+	NA	NA	NA	NA	NA	NA	CT	CT	CT	TT	CT	TT	CT	CT	CC	CT	CC	CC	CT	CT	CC	CT	TT	CT	CT	CT	CT	CT	TT	CT	TT	CC	CC	TT	CT	CT	CC	CT	TT	CC	CT	TT	CT	TT	TT
SNP_IGA_4_14569098	A/C	4	14489295	+	NA	NA	NA	NA	NA	NA	AC	AC	AC	AA	AC	AA	AC	AC	CC	AC	CC	CC	AC	AC	CC	AC	AA	AC	AC	AC	AC	AC	AA	AC	AA	CC	CC	AA	AC	AC	CC	AC	AA	CC	AC	AA	AC	AA	AA
SNP_IGA_4_14569681	C/A	4	14489872	+	NA	NA	NA	NA	NA	NA	AC	AC	AC	CC	AC	CC	AC	AC	AA	CC	AA	AA	AC	AC	AA	AC	CC	AC	AC	AC	AC	AC	CC	AC	CC	AA	AA	CC	AC	AC	AA	AC	CC	AA	AC	CC	AC	CC	CC
SNP_IGA_4_14606944	T/G	4	14526941	+	NA	NA	NA	NA	NA	NA	GT	GT	TT	GT	GG	GG	GT	TT	GG	GG	GG	GT	GT	GG	GG	GG	TT	GT	TT	GT	GT	TT	GT	GT	TT	GT	GG	TT	GT	GT	GG	GG	GT	TT	GG	GG	TT	GG	TT
SNP_IGA_4_14647807	A/G	4	14567582	+	NA	NA	NA	NA	NA	NA	AA	AA	AA	AA	AA	AG	AA	AA	AA	AA	AA	AA	AA	AA	AA	AA	AA	AA	AA	AA	AA	AA	AA	AA	AA	AA	AA	AA	AA	AA	AA	AA	AA	AA	AA	AA	AA	AA	AA
SNP_IGA_4_14716447	G/A	4	14635836	+	NA	NA	NA	NA	NA	NA	AG	AG	GG	GG	GG	AG	AG	AG	AG	AA	AG	AG	AG	GG	AA	AG	AG	GG	AA	AG	AG	AG	GG	GG	AA	AA	AA	AG	AG	GG	GG	AG	GG	GG	AA	AG	AG	GG	AA
SNP_IGA_4_14721895	C/T	4	14641276	+	NA	NA	NA	NA	NA	NA	CT	CT	CT	TT	TT	TT	CC	CT	CC	CC	CC	CT	TT	CT	CC	CT	CT	TT	CC	CT	CT	CT	CT	CT	CC	CC	CC	CT	CT	CT	CT	CT	TT	CC	CC	CT	CC	TT	CC
SNP_IGA_4_14737949	A/C	4	14657254	+	NA	NA	NA	NA	NA	NA	AA	AA	AC	AA	AA	AC	AC	AA	AC	AA	AA	AC	AC	AA	AC	AC	AC	AA	AC	AA	AA	AC	AC	AC	AC	AA	AA	AA	AA	AA	AA	AA	AA	AA	AC	AC	CC	AA	AC
SNP_IGA_4_14739997	G/T	4	14659299	+	NA	NA	NA	NA	NA	NA	GT	GG	GT	GG	GG	GT	GT	GT	GT	GG	GG	GG	GG	GG	GT	GT	GT	GG	GT	GG	GG	GT	GT	GT	GG	GT	GG	GG	GG	GG	GG	GG	GG	GG	GT	GT	GT	GG	GG
SNP_IGA_4_14787761	T/C	4	14706788	+	NA	NA	NA	NA	NA	NA	TT	TT	TT	TT	TT	CT	CT	TT	TT	TT	TT	TT	TT	TT	TT	TT	CT	TT	CT	TT	TT	TT	TT	TT	TT	TT	TT	TT	TT	TT	TT	TT	TT	TT	TT	TT	TT	TT	TT
SNP_IGA_4_14811957	G/A	4	14730855	+	NA	NA	NA	NA	NA	NA	GG	AA	AG	AA	AA	AG	GG	AG	GG	AA	GG	AG	AA	AG	AG	AG	AG	AA	GG	AA	AA	AG	AG	AG	AA	GG	GG	AA	AG	AG	AG	AA	AA	GG	AA	AG	AG	AA	AG
SNP_IGA_4_14814647	A/C	4	14733536	+	NA	NA	NA	NA	NA	NA	CC	AA	AA	AA	AA	AC	AC	AC	CC	AA	CC	AC	AA	AC	AC	AC	AA	AA	CC	AA	AA	AC	AC	AA	AC	CC	CC	AA	AC	AC	AC	AA	AA	CC	AA	AA	AC	AA	CC
SNP_IGA_4_14868570	G/A	4	14787175	+	NA	NA	NA	NA	NA	NA	AG	GG	AG	AG	GG	GG	AG	AG	GG	AA	GG	GG	GG	GG	GG	GG	AA	GG	GG	AG	AG	AG	GG	GG	AG	GG	GG	AG	GG	AG	AG	GG	AG	GG	AA	GG	AG	GG	AG
SNP_IGA_4_14870103	A/G	4	14788706	+	NA	NA	NA	NA	NA	NA	AG	AG	AG	AA	AG	AA	AG	AG	AG	AA	AG	GG	AG	AG	AG	AA	AA	AG	AG	AG	AG	AA	AG	AG	AA	AG	AG	AA	AA	AG	AG	AG	AA	GG	AA	AG	AG	AG	AG
SNP_IGA_4_15121343	T/C	4	15038631	+	NA	NA	NA	NA	NA	NA	CT	TT	CT	CT	TT	TT	TT	CC	TT	TT	TT	TT	TT	TT	TT	TT	CT	CT	CT	CT	TT	CT	CC	CC	CT	CT	TT	TT	TT	TT	CT	CT	TT	CC	TT	TT	CC	TT	CT
SNP_IGA_4_15167940	C/T	4	15084977	+	NA	NA	NA	NA	NA	NA	CT	TT	CT	CT	CT	TT	CT	CC	CT	CT	CC	CT	TT	CT	TT	TT	CT	CC	CT	CT	CT	CT	CC	CC	CT	CC	CT	TT	TT	CC	CC	CT	CT	CC	TT	TT	CC	CT	CT
SNP_IGA_4_15246377	T/A	4	15162948	+	NA	NA	NA	NA	NA	NA	AT	TT	TT	TT	AT	TT	AT	AA	AA	TT	AA	AT	TT	AT	AT	AT	TT	AA	AT	TT	TT	TT	AA	AT	AT	AA	AT	TT	TT	TT	AA	AT	TT	AA	TT	TT	AT	AT	AT
SNP_IGA_4_15263120	T/G	4	15179591	+	NA	NA	NA	NA	NA	NA	GT	TT	TT	TT	GT	TT	GT	GG	GG	TT	GG	GT	TT	GT	GT	GT	TT	GG	GT	TT	TT	TT	GG	GT	GT	GG	GT	TT	TT	TT	GG	GT	TT	GG	TT	TT	GT	GT	GT
SNP_IGA_4_15305560	G/A	4	15221872	+	NA	NA	NA	NA	NA	NA	AG	AA	AG	AG	AG	AA	AG	GG	GG	AG	GG	GG	AG	AG	AG	AG	AG	GG	AG	AG	AG	AG	GG	GG	AG	GG	GG	AA	AG	GG	GG	AG	AG	GG	AA	AA	GG	AG	AG
SNP_IGA_4_15425979	G/A	4	15341697	+	NA	NA	NA	NA	NA	NA	AG	AA	GG	AG	AA	AA	AA	GG	AG	GG	AG	AG	AA	AA	AG	AG	AG	AG	AA	AG	AG	GG	GG	GG	AG	GG	GG	AG	AG	AG	AG	AG	AG	GG	GG	AG	GG	AA	AG
SNP_IGA_4_15427653	C/A	4	15343365	+	NA	NA	NA	NA	NA	NA	AC	AA	CC	AC	AA	AA	AA	CC	AC	CC	AC	AC	AA	AA	AC	AC	AC	AC	AA	AC	AC	CC	CC	CC	AC	CC	CC	AC	AC	AC	AC	AC	AC	CC	CC	AC	CC	AA	AC
SNP_IGA_4_15427755	C/T	4	15343467	+	NA	NA	NA	NA	NA	NA	CC	CC	TT	CT	CC	CC	CC	CC	CC	CT	CT	CT	CC	CC	CC	CC	CT	CT	CC	CT	CC	TT	CC	TT	CC	CT	TT	CT	CT	CC	CC	CT	CC	CC	CT	CT	CT	CC	CC
SNP_IGA_4_15475208	G/A	4	15390611	+	NA	NA	NA	NA	NA	NA	AA	AG	GG	AG	AA	AA	AG	AA	AG	AG	AA	AG	AG	AA	GG	AG	GG	AG	GG	GG	GG	GG	AG	GG	AG	AA	AG	GG	AG	GG	AA	GG	AG	GG	GG	AA	AG	AA	AG
SNP_IGA_4_15493770	A/G	4	15409110	+	NA	NA	NA	NA	NA	NA	AG	AG	AA	AG	GG	GG	AG	AG	AG	AG	GG	AG	AG	GG	AG	AG	AA	AG	AA	AG	AG	AG	GG	AG	AG	AG	AG	AA	AG	AA	AG	GG	AG	AA	AG	AG	AG	AG	AG
SNP_IGA_4_15624094	C/A	4	15538739	+	NA	NA	NA	NA	NA	NA	CC	CC	AC	AA	AA	AA	AC	AC	AC	AC	AA	AC	AC	AA	CC	AC	AC	AA	AA	AC	CC	AA	AA	CC	AA	AC	AC	AA	AC	AC	AC	CC	AC	AA	AC	AC	AC	AC	AA
SNP_IGA_4_15678103	T/G	4	15592471	+	NA	NA	NA	NA	NA	NA	TT	GT	TT	TT	TT	TT	TT	TT	TT	TT	TT	TT	TT	TT	TT	TT	TT	TT	TT	TT	TT	TT	TT	TT	TT	TT	GT	TT	TT	GT	TT	TT	TT	TT	GT	GT	TT	TT	TT
SNP_IGA_4_15835464	A/G	4	15748975	+	NA	NA	NA	NA	NA	NA	AG	AA	AG	GG	AG	GG	AA	AA	AG	GG	AA	AA	AG	AG	AG	GG	AG	AG	AG	AG	AA	AG	GG	AA	AA	AA	AG	AG	AG	AG	AA	AA	AG	AA	AA	GG	AA	AG	AA
SNP_IGA_4_15835968	T/G	4	15749479	+	NA	NA	NA	NA	NA	NA	TT	TT	TT	GT	GT	GT	TT	TT	TT	GT	TT	TT	GT	GT	TT	GT	TT	TT	TT	TT	TT	TT	GG	TT	TT	TT	GT	TT	GT	GT	TT	TT	GT	TT	TT	GG	TT	GT	TT
SNP_IGA_4_15837064	T/C	4	15750574	+	NA	NA	NA	NA	NA	NA	CT	TT	CT	CT	TT	CT	TT	TT	TT	TT	TT	TT	TT	TT	TT	TT	CT	TT	TT	CT	TT	CT	TT	TT	TT	TT	TT	CT	TT	TT	TT	TT	TT	TT	TT	TT	TT	TT	TT
SNP_IGA_4_15837761	C/T	4	15751268	+	NA	NA	NA	NA	NA	NA	CC	CC	CC	CT	CT	CT	CC	CC	CC	CT	CC	CC	CT	CT	CC	CT	CC	CC	CC	CC	CC	CC	TT	CC	CC	CC	CT	CC	CT	CT	CC	CC	CT	CC	CC	TT	CC	CT	CC
SNP_IGA_4_15838400	C/T	4	15751904	+	NA	NA	NA	NA	NA	NA	CT	CC	TT	CT	CC	CT	CC	CC	CC	CC	CC	CC	CC	CC	CC	CC	CT	CC	CC	CT	CC	CT	CC	CT	CC	CC	CC	CT	CC	CC	CT	CC	CC	CC	CC	CC	CT	CC	CC
SNP_IGA_4_15897906	T/A	4	15811031	+	NA	NA	NA	NA	NA	NA	TT	AA	AT	AT	AT	AT	AA	TT	AA	TT	AA	AA	AT	AT	AA	AT	AA	AA	AT	AT	AA	AA	TT	TT	AA	AT	AT	AA	AT	AT	AT	AT	AT	AA	AT	TT	AT	TT	AA
SNP_IGA_4_15918973	G/A	4	15832006	+	NA	NA	NA	NA	NA	NA	AG	AG	AG	AG	GG	GG	GG	AA	GG	GG	GG	GG	GG	GG	AG	GG	AG	GG	GG	AG	AA	AG	AG	AG	GG	AG	AG	GG	GG	GG	GG	AG	AG	AA	AA	GG	AG	GG	GG
SNP_IGA_4_15937393	T/C	4	15850327	+	NA	NA	NA	NA	NA	NA	CT	TT	TT	TT	CT	TT	CT	TT	CT	TT	CC	CT	TT	CT	TT	TT	TT	CC	CT	TT	TT	CT	TT	TT	CT	CT	CT	TT	TT	CT	CT	TT	TT	TT	TT	TT	CT	TT	CT
SNP_IGA_4_16029700	T/C	4	15942041	+	NA	NA	NA	NA	NA	NA	CT	CT	CC	CT	TT	TT	CT	TT	CT	TT	TT	CT	TT	TT	CT	CT	CC	TT	CT	CC	TT	CT	CT	CT	TT	TT	CT	CT	TT	TT	CT	TT	TT	TT	TT	TT	CT	TT	CT
SNP_IGA_4_16186359	C/A	4	16097922	+	NA	NA	NA	NA	NA	NA	CC	CC	CC	CC	CC	AC	CC	CC	AC	CC	CC	CC	CC	CC	AC	AC	CC	CC	CC	CC	CC	CC	AC	CC	CC	CC	CC	AC	CC	CC	CC	CC	CC	CC	CC	AC	CC	CC	CC
SNP_IGA_4_16209480	T/G	4	16120908	+	NA	NA	NA	NA	NA	NA	TT	TT	TT	GT	TT	GT	TT	TT	GT	TT	TT	TT	TT	TT	GT	GT	GT	TT	GT	GT	TT	GT	GT	TT	TT	TT	TT	GT	TT	GT	TT	TT	TT	TT	TT	GT	TT	TT	GT
SNP_IGA_4_16227791	G/A	4	16139148	+	NA	NA	NA	NA	NA	NA	GG	AG	GG	AG	AG	GG	AA	AG	AG	AG	AA	AA	AA	AG	AG	GG	AA	AG	GG	AG	AA	AA	GG	GG	AG	AG	AG	AG	AG	AA	AG	AG	AG	GG	AG	AG	AG	GG	AG
SNP_IGA_4_16250725	C/T	4	16161935	+	NA	NA	NA	NA	NA	NA	TT	CC	CT	CT	CT	CT	CC	CT	CT	CT	CC	CC	CC	CT	CT	TT	CC	CC	TT	CT	CC	CC	CT	CC	CT	CT	CT	TT	CT	CT	CC	CC	CT	TT	CT	CT	CC	TT	CT
SNP_IGA_4_16291532	C/A	4	16202555	+	NA	NA	NA	NA	NA	NA	CC	AC	CC	CC	CC	AC	CC	CC	CC	AC	CC	CC	AC	CC	AC	CC	CC	CC	AC	AC	AA	CC	CC	CC	AC	CC	CC	AC	CC	CC	CC	AC	AC	CC	CC	AC	CC	CC	AC
SNP_IGA_4_16399955	T/G	4	16310298	+	NA	NA	NA	NA	NA	NA	TT	GT	GT	GT	GT	GG	TT	TT	TT	GG	TT	TT	TT	GT	TT	GT	TT	GT	GG	TT	TT	TT	GT	GG	GT	TT	TT	GG	GG	TT	GT	GT	GT	GG	GT	GG	GT	GT	GT
LG_IV_13_SNP3_120	T/A	4	16452909	+	NA	NA	NA	NA	NA	NA	TT	AT	TT	TT	TT	AT	TT	TT	TT	TT	TT	TT	TT	TT	TT	TT	TT	TT	TT	TT	TT	TT	TT	TT	TT	TT	AT	TT	TT	TT	TT	TT	TT	TT	TT	AT	TT	TT	TT
SNP_IGA_4_16614968	C/T	4	16524147	+	NA	NA	NA	NA	NA	NA	CT	CT	CT	CT	CT	CC	TT	CT	CT	TT	TT	TT	TT	CT	CT	CC	TT	CT	CT	TT	TT	TT	CT	CT	CT	CT	TT	CT	CC	CT	CT	TT	TT	CC	CT	CT	CT	CT	TT
LG_IV_14_SNP3_21	G/A	4	16526079	+	NA	NA	NA	NA	NA	NA	AG	GG	GG	AG	AG	AG	GG	AA	GG	GG	GG	GG	GG	AG	GG	AG	GG	GG	GG	GG	GG	GG	GG	GG	GG	AG	GG	GG	AG	GG	GG	GG	GG	GG	GG	AG	GG	AG	GG
SNP_IGA_4_16671557	C/G	4	16580398	+	NA	NA	NA	NA	NA	NA	CC	CC	CC	GG	GG	GG	GC	GC	CC	CC	GC	GC	GG	GG	CC	GC	GC	GG	GC	GC	GC	GG	CC	GC	GG	GC	CC	GC	GC	GC	CC	GC	GC	CC	GC	GC	GC	GC	GG
SNP_IGA_4_16677968	A/C	4	16586764	+	NA	NA	NA	NA	NA	NA	AA	AC	AC	AC	AC	AC	AC	AA	CC	AA	AC	CC	AC	AC	CC	CC	AC	AA	AC	AC	CC	AA	AC	AC	AA	AA	CC	AC	AC	AC	AC	CC	AC	AA	CC	CC	AA	CC	AA
LG_IV_18_239	C/G	4	16975635	+	NA	NA	NA	NA	NA	NA	GC	CC	CC	CC	CC	CC	CC	CC	CC	GC	CC	CC	GC	CC	CC	CC	CC	CC	CC	CC	GC	CC	CC	CC	CC	CC	CC	CC	CC	CC	CC	CC	GC	CC	CC	CC	CC	CC	CC
LG_IV_19_SNP_288	T/G	4	17021667	+	NA	NA	NA	NA	NA	NA	TT	GT	GT	GG	GG	GG	GG	TT	GG	GT	GG	GG	GT	GG	GG	GG	GG	GG	TT	GG	GT	GG	GT	GT	GT	GT	GG	GT	GG	GT	GG	GG	GT	TT	GT	GG	GT	GG	GT
LG_IV_20_227	C/G	4	17081497	+	NA	NA	NA	NA	NA	NA	GC	CC	CC	CC	CC	CC	CC	CC	CC	CC	CC	CC	GC	CC	CC	CC	CC	CC	CC	CC	CC	CC	CC	CC	GC	CC	CC	CC	CC	CC	CC	CC	CC	GC	CC	CC	CC	CC	CC
SNP_IGA_4_17505596	A/T	4	17409562	+	NA	NA	NA	NA	NA	NA	AA	AA	AA	TT	AT	AT	AA	AA	AA	AA	AA	AT	AT	AT	AA	AT	AT	AA	AT	AT	AA	AT	AA	AA	TT	AT	AA	AT	AT	AA	AT	AA	AT	AA	AT	TT	AT	AT	AT
SNP_IGA_4_17506679	C/T	4	17410638	+	NA	NA	NA	NA	NA	NA	TT	CC	CC	CC	CT	CT	CT	CT	CT	CT	CT	CC	CT	CT	CT	CT	CC	TT	CT	CT	CC	CT	CC	CC	CC	CT	CT	CC	CC	CT	CC	CC	CT	CC	CC	CC	CC	CC	CT
SNP_IGA_4_17507144	C/A	4	17411102	+	NA	NA	NA	NA	NA	NA	CC	AA	AC	AA	AC	AC	AC	AC	AC	CC	AC	AA	AC	AC	AC	AC	AA	AC	AC	AC	AC	AC	CC	AC	AA	AC	AC	AC	AA	AC	AA	AC	AC	AA	AA	AA	AA	AC	AC
LG_IV_35_438	T/C	4	17611681	+	NA	NA	NA	NA	NA	NA	TT	CT	CT	CT	CT	TT	CC	CT	CT	CT	CC	CT	CT	CT	CT	TT	CC	CC	CT	CC	CT	CC	TT	CC	TT	TT	CT	TT	TT	CT	CT	CT	CT	CC	TT	CC	CT	TT	CT
SNP_IGA_4_18100916	A/C	4	18001161	+	NA	NA	NA	NA	NA	NA	AC	CC	AA	AA	AA	AA	AC	AC	AA	AA	AC	AC	AC	AA	AC	AA	AC	AA	AC	AC	AC	AA	CC	AA	AC	AC	AA	AC	AC	AC	AC	CC	AA	AA	AC	CC	AA	AC	AC
SNP_IGA_4_18101159	G/A	4	18001404	+	NA	NA	NA	NA	NA	NA	AG	AA	GG	GG	GG	GG	AG	AG	GG	GG	AG	AG	AG	GG	AG	GG	AG	GG	AG	AG	AG	GG	AG	GG	AG	AG	GG	AG	AG	GG	AG	AA	GG	GG	AG	AG	GG	AG	AG
SNP_IGA_4_18199021	T/A	4	18098688	+	NA	NA	NA	NA	NA	NA	TT	TT	AT	AT	AT	AA	TT	TT	TT	TT	TT	AT	TT	AT	TT	AT	TT	AT	TT	TT	TT	TT	TT	TT	TT	TT	AA	AT	AT	TT	TT	TT	TT	TT	TT	TT	TT	AT	TT
SNP_IGA_4_18204109	G/A	4	18103756	+	NA	NA	NA	NA	NA	NA	AG	GG	AA	AG	AG	AA	GG	GG	AG	GG	GG	AG	GG	AG	AG	AA	GG	AG	GG	GG	GG	GG	GG	AG	GG	GG	AA	AG	AG	GG	GG	GG	GG	AG	AG	GG	AG	AA	GG
SNP_IGA_4_18237494	C/T	4	18136939	+	NA	NA	NA	NA	NA	NA	CT	CT	CC	CC	CC	CT	CT	TT	CT	CC	CT	CT	CT	CC	CT	CC	CT	TT	CT	CT	TT	CC	CC	CT	CC	CT	CT	CT	CT	CT	TT	TT	CC	CC	CC	CT	CC	CT	CT
SNP_IGA_4_18287261	T/C	4	18186415	+	NA	NA	NA	NA	NA	NA	TT	TT	TT	CT	TT	CT	TT	TT	CT	CT	TT	TT	TT	TT	CT	CT	CT	CC	TT	CC	CT	CT	CC	TT	CC	TT	CT	TT	TT	TT	TT	TT	TT	TT	TT	TT	TT	CT	TT
SNP_IGA_4_18307000	C/T	4	18206019	+	NA	NA	NA	NA	NA	NA	CC	CT	CC	CC	CC	CC	CT	TT	CT	CC	CT	CT	CT	CC	CT	CC	CT	CC	CT	CC	CT	CC	CC	CT	CC	CT	CC	CC	CT	TT	TT	TT	CC	CC	CC	CT	CC	CC	CT
SNP_IGA_4_18307117	G/A	4	18206136	+	NA	NA	NA	NA	NA	NA	AA	AG	AG	GG	AG	AG	GG	GG	AG	AG	GG	AG	GG	AG	AG	AA	GG	AG	AG	AG	AG	GG	AA	AG	AG	AG	AA	AA	AG	GG	GG	GG	AG	AA	AG	AG	AA	AA	AG
SNP_IGA_4_18328973	T/A	4	18227886	+	NA	NA	NA	NA	NA	NA	AA	TT	AA	AT	AT	AA	TT	AT	AT	TT	TT	AT	TT	AT	TT	AT	AT	AT	TT	AA	TT	AT	TT	AA	TT	AT	AA	AT	AT	AT	AT	TT	TT	AA	AA	TT	AT	AA	TT
SNP_IGA_4_19539032	A/T	4	19432304	+	NA	NA	NA	NA	NA	NA	TT	AA	AT	TT	AT	AT	AT	AT	TT	AA	TT	AA	AT	AT	AT	AT	AT	AA	AT	AT	TT	TT	TT	AT	TT	TT	AT	AT	AA	AA	AT	AA	TT	AA	AT	AA	AT	AT	AT
SNP_IGA_4_19687646	A/G	4	19580019	+	NA	NA	NA	NA	NA	NA	AA	AA	AA	GG	AG	AA	AG	GG	AG	AA	AG	AG	AG	AG	AA	AA	GG	AA	AA	GG	AG	AG	AA	AG	AA	AG	AA	AG	GG	AG	AG	AA	AG	AA	AA	AA	AA	AA	AA
SNP_IGA_4_19700947	A/G	4	19593258	+	NA	NA	NA	NA	NA	NA	GG	AG	AG	AG	GG	AG	AG	AG	AG	GG	AG	GG	GG	GG	GG	GG	AG	AG	AG	AA	AA	AG	GG	AA	AA	GG	AG	AA	AG	AG	AG	GG	AG	AA	AG	AG	AA	AG	GG
SNP_IGA_4_20157657	C/A	4	20046810	+	NA	NA	NA	NA	NA	NA	AC	AC	AC	CC	CC	AC	CC	CC	CC	CC	CC	CC	CC	CC	AC	CC	CC	AC	CC	CC	CC	CC	CC	CC	CC	CC	AC	CC	CC	CC	CC	AC	AC	AC	AC	AC	CC	CC	CC
SNP_IGA_4_20183246	C/A	4	20072294	+	NA	NA	NA	NA	NA	NA	AC	AC	CC	AC	AC	CC	AA	CC	AC	AC	AC	CC	AC	AC	AC	AC	CC	CC	CC	AC	CC	CC	CC	CC	CC	AC	CC	CC	AC	CC	CC	CC	CC	CC	AC	CC	CC	CC	CC
SNP_IGA_4_20345463	T/A	4	20233441	+	NA	NA	NA	NA	NA	NA	TT	TT	TT	TT	TT	TT	TT	TT	TT	TT	TT	TT	TT	TT	TT	TT	TT	AT	TT	TT	TT	TT	TT	TT	TT	TT	TT	TT	TT	TT	TT	TT	TT	TT	TT	TT	TT	TT	TT
SNP_IGA_4_20510203	A/T	4	20397160	+	NA	NA	NA	NA	NA	NA	TT	AT	AT	AA	AA	AA	AA	AT	AT	AA	AT	AA	AT	AA	AT	AA	AA	TT	AT	AT	AT	AT	AA	AT	AA	AT	TT	AT	AT	AA	TT	TT	AT	TT	AT	TT	AT	AA	AT
SNP_IGA_4_21325974	A/G	4	21208013	+	NA	NA	NA	NA	NA	NA	GG	GG	AA	AG	AA	AA	AG	AG	AA	AG	AG	AG	AG	AA	AG	AA	GG	AA	AG	AA	AG	AA	AG	AG	GG	AG	AG	AG	AA	AG	AA	GG	AA	AA	AG	AG	AG	AA	AA
SNP_IGA_4_21426579	A/G	4	21307947	+	NA	NA	NA	NA	NA	NA	AG	AA	AA	AA	AG	AG	AA	AA	AA	AA	AA	AA	AA	AA	AA	AA	AA	AG	AA	AG	AA	AA	AA	AA	AA	AG	AG	AA	AA	AG	AG	AA	AA	AG	AA	AG	AG	AA	AA
SNP_IGA_4_21426773	A/G	4	21308141	+	NA	NA	NA	NA	NA	NA	AG	AA	AA	AA	AG	AG	AA	AA	AA	AA	AA	AA	AA	AA	AA	AA	AA	AG	AA	AG	AA	AA	AA	AA	AA	AG	AG	AA	AA	AG	AG	AA	AA	AG	AA	AG	AG	AA	AA
SNP_IGA_4_21430849	A/G	4	21312205	+	NA	NA	NA	NA	NA	NA	AA	AA	AA	AA	AG	AG	AA	AA	AA	AA	AA	AA	AA	AA	AA	AA	AA	AG	AA	AA	AA	AA	AA	AA	AA	AA	AG	AA	AA	AG	AG	AA	AA	AG	AA	AA	AG	AA	AA
SNP_IGA_4_22608253	G/T	4	22482175	+	NA	NA	NA	NA	NA	NA	GG	GG	GG	GG	GG	GG	GG	GG	GG	GT	GG	GG	GG	GG	GG	GG	GG	GG	GG	GG	GG	GG	GG	GG	GG	GG	GG	GG	GG	GG	GG	GG	GG	GG	GG	GG	GG	GG	GT
SNP_IGA_4_22608681	G/C	4	22482603	+	NA	NA	NA	NA	NA	NA	GC	GG	GC	GC	GC	GG	GG	GG	GG	GG	GC	GG	GG	GG	GG	GG	GC	GC	GC	GG	GG	GG	GG	GG	GC	GG	GG	GG	GG	CC	GG	GC	GC	CC	GC	GG	GC	GC	GC
SNP_IGA_4_22608927	C/A	4	22482845	+	NA	NA	NA	NA	NA	NA	CC	CC	CC	CC	CC	CC	CC	CC	CC	AC	CC	CC	CC	CC	CC	CC	CC	CC	CC	CC	CC	CC	CC	CC	CC	CC	CC	CC	CC	CC	CC	CC	CC	CC	CC	CC	CC	CC	AC
SNP_IGA_4_23014471	T/A	4	22886270	+	NA	NA	NA	NA	NA	NA	AT	TT	AT	TT	TT	TT	AT	AT	TT	AA	AT	TT	TT	TT	TT	TT	TT	TT	AT	AT	TT	TT	AA	TT	AT	TT	TT	AT	AT	AT	AT	AT	AT	AA	AT	TT	AT	AT	AT
scaffold_86_1_198	T/C	4	23110444	+	NA	NA	NA	NA	NA	NA	CT	CC	TT	CC	CT	CT	CC	CC	CC	CT	CC	CC	CC	CC	CC	CC	CC	CT	CC	CC	CC	CC	CC	CC	CT	TT	CT	CT	CC	TT	CC	CT	CT	TT	CT	CC	CT	CT	CT
scaffold_86_3_SNP_67	G/A	4	23132068	+	NA	NA	NA	NA	NA	NA	GG	GG	GG	GG	GG	GG	GG	GG	GG	GG	GG	GG	GG	GG	GG	GG	GG	GG	GG	GG	GG	GG	GG	GG	GG	GG	GG	GG	GG	GG	GG	AG	AG	AG	AG	GG	GG	AG	GG
SNP_IGA_5_341204	T/C	5	339152	+	NA	NA	NA	NA	NA	NA	TT	TT	TT	TT	TT	CC	CT	TT	CT	TT	CT	TT	CC	CT	CT	CT	TT	TT	TT	TT	TT	TT	TT	CT	CT	TT	TT	CT	TT	CT	TT	TT	CC	TT	TT	TT	CT	CT	CT
SNP_IGA_5_413235	G/T	5	410789	+	NA	NA	NA	NA	NA	NA	GT	GG	GT	GT	GG	GT	GT	GT	GT	GT	GT	GT	TT	TT	GT	GT	GG	GT	GT	GG	GT	GT	GG	GG	GT	GG	GG	GG	TT	GT	GG	GT	GT	GG	GT	TT	GG	GT	GG
SNP_IGA_5_909041	G/C	5	904289	+	NA	NA	NA	NA	NA	NA	GC	GG	GC	NN	GC	GC	NN	GC	GC	GC	GC	GC	GC	GC	GC	GC	GG	GC	GC	GC	GG	GC	GC	GC	GC	GC	GC	GC	GC	GC	GC	GG	GC	GC	GC	GC	GC	GC	GC
SNP_IGA_5_1232546	C/T	5	1225894	+	NA	NA	NA	NA	NA	NA	TT	CT	CT	CT	TT	CC	CC	CT	CT	CT	TT	TT	CC	CT	CC	CC	TT	TT	TT	CC	CT	CT	CT	TT	CT	CT	CT	CC	TT	CT	TT	TT	CC	TT	CT	CT	CT	CT	TT
SNP_IGA_5_1232750	T/G	5	1226098	+	NA	NA	NA	NA	NA	NA	GT	GT	GT	TT	GG	TT	TT	GT	GT	GT	GT	GT	TT	TT	TT	TT	GG	GT	GG	GT	GT	TT	GT	GG	TT	GG	GT	GT	TT	GT	GG	GG	TT	GG	GT	TT	GT	TT	GG
SNP_IGA_5_1786756	A/G	5	1776373	+	NA	NA	NA	NA	NA	NA	AG	AG	AA	AA	AA	AG	AA	AG	AA	AA	AA	AG	AA	AA	AA	AG	AG	AA	AA	AA	AA	AA	AG	AA	AA	AG	AG	AG	AA	AA	AA	AA	AA	AA	AA	AA	AA	AA	AA
SNP_IGA_5_1788050	T/C	5	1777658	+	NA	NA	NA	NA	NA	NA	CT	CT	CC	CC	CC	CT	CC	CT	CC	TT	CT	CT	CC	CC	CT	CT	CT	CC	CC	CC	CT	CC	CT	CT	CC	CT	CT	TT	CT	CT	CC	CC	CC	CC	CT	CC	CC	CT	CC
SNP_IGA_5_1789844	T/G	5	1779450	+	NA	NA	NA	NA	NA	NA	GT	GT	GG	GG	GG	GT	GG	GT	GG	TT	GT	GT	GG	GG	GT	GT	GT	GG	GG	GG	GT	GG	GT	GT	GG	GT	GT	TT	GT	GT	GG	GG	GG	GG	GT	GG	GG	GT	GG
SNP_IGA_5_1791990	A/G	5	1781581	+	NA	NA	NA	NA	NA	NA	AA	GG	AA	AA	AA	AG	AA	AA	AA	GG	AG	AA	AA	AA	AG	AG	AA	AA	AA	AA	AG	AA	AG	AG	AA	AA	AG	AG	AG	AG	AA	AG	AA	AA	AG	AA	AA	AG	AA
SNP_IGA_5_2431536	T/C	5	2418618	+	NA	NA	NA	NA	NA	NA	CT	TT	CT	CT	CC	CT	CT	TT	CT	CT	CT	CT	CC	CC	CT	CT	TT	CT	TT	CT	TT	CT	TT	CT	CT	CT	TT	CT	CC	TT	TT	TT	CT	CC	CC	CT	CT	CT	TT
SNP_IGA_5_2431588	G/A	5	2418670	+	NA	NA	NA	NA	NA	NA	GG	AG	AG	AG	GG	GG	GG	AG	AG	AG	GG	GG	GG	GG	AG	AG	AG	AG	AG	GG	AG	AG	AG	GG	GG	GG	AG	GG	GG	AG	AG	GG	GG	GG	GG	GG	GG	GG	AG
SNP_IGA_5_2433968	A/C	5	2421029	+	NA	NA	NA	NA	NA	NA	AA	AA	AC	AA	CC	AC	AA	AA	AC	AA	AC	AC	AA	AC	AC	AA	AA	AC	AA	CC	AA	AC	AC	AC	AC	AA	AC	AC	AA	AA	AC	AA	AA	CC	AC	CC	AC	CC	AA
SNP_IGA_5_2434134	A/G	5	2421195	+	NA	NA	NA	NA	NA	NA	AA	AA	AG	AA	GG	AG	AA	AA	AG	AA	AG	AG	AA	AG	AG	AA	AA	AG	AA	GG	AA	AG	AG	AG	AG	AA	AG	AG	AA	AA	AG	AA	AA	GG	AG	GG	AG	GG	AA
SNP_IGA_5_2655371	C/T	5	2641231	+	NA	NA	NA	NA	NA	NA	CT	CC	CT	CC	CT	CC	CC	CT	CT	CT	CT	CT	CT	CT	CT	CC	CT	CT	CC	CT	CC	CT	CT	CT	CT	CT	CT	CC	CT	CC	CC	CT	CT	CT	CT	CT	CT	CT	CT
SNP_IGA_5_2696807	G/T	5	2682380	+	NA	NA	NA	NA	NA	NA	GT	GG	GG	TT	GG	TT	GT	TT	GT	TT	GT	GT	GT	GT	GG	GT	GT	GT	GG	GG	TT	GG	GT	GT	GT	GT	GT	GT	TT	GT	GG	GT	TT	GG	GG	GT	GT	GT	TT
SNP_IGA_5_3176500	G/A	5	3159608	+	NA	NA	NA	NA	NA	NA	GG	GG	GG	AG	GG	AG	AG	GG	AG	AG	GG	GG	GG	GG	GG	GG	GG	GG	GG	AG	AA	GG	AG	GG	AG	GG	GG	GG	GG	AA	AG	AA	AG	GG	AA	GG	AG	AG	AA
SNP_IGA_5_3257623	G/A	5	3240330	+	NA	NA	NA	NA	NA	NA	GG	GG	AG	GG	AG	GG	GG	GG	GG	GG	AG	GG	GG	GG	GG	GG	AG	GG	GG	GG	GG	GG	GG	AG	GG	AG	AG	AG	GG	GG	GG	GG	GG	AA	GG	GG	AG	GG	GG
SNP_IGA_5_3258456	A/G	5	3241158	+	NA	NA	NA	NA	NA	NA	AG	GG	AA	AG	AA	AG	AA	AA	AG	AG	AA	AA	AA	AA	AG	AG	AA	AA	AG	AG	AG	AA	AG	AA	AA	AA	AA	AA	AG	AG	AG	AG	AA	AA	GG	AG	AA	AG	AG
SNP_IGA_5_3508289	G/A	5	3489388	+	NA	NA	NA	NA	NA	NA	AG	GG	AA	GG	AG	AG	GG	AA	GG	GG	AG	AG	AG	GG	GG	GG	GG	AG	AG	AG	GG	GG	AG	AG	GG	AG	AA	AG	GG	AG	GG	GG	GG	AA	GG	GG	AG	GG	GG
SNP_IGA_5_3551728	T/G	5	3532598	+	NA	NA	NA	NA	NA	NA	GT	GG	TT	GT	GT	GG	TT	TT	GG	TT	GT	GT	GT	GT	GG	GT	GT	GG	GG	GT	GT	GG	GG	GT	GG	GT	TT	GT	TT	GT	GG	GG	GT	TT	TT	GG	GT	GT	GG
SNP_IGA_5_3552318	A/T	5	3533185	+	NA	NA	NA	NA	NA	NA	AT	TT	AA	AT	AT	TT	AA	AA	TT	AT	TT	AT	AT	AT	TT	AT	AT	TT	TT	AT	AT	TT	TT	TT	TT	AT	AT	AT	AA	AT	TT	TT	AT	AA	AA	TT	AT	AT	TT
SNP_IGA_5_3552811	A/G	5	3533674	+	NA	NA	NA	NA	NA	NA	AG	AA	AA	AG	AA	AA	GG	AG	AA	AG	AA	AG	AG	AG	AA	AG	AG	AA	AA	AA	AG	AA	AA	AA	AA	AG	AA	AG	GG	AG	AA	AA	AG	AA	AG	AA	AA	AA	AA
SNP_IGA_5_3552856	C/T	5	3533719	+	NA	NA	NA	NA	NA	NA	CT	TT	CC	CT	CT	TT	CC	CC	TT	CC	CT	CT	CT	CT	TT	CT	CT	TT	CT	CT	CT	TT	TT	CT	TT	CT	CC	CT	CC	CT	TT	TT	CT	CC	CC	TT	CT	CT	TT
SNP_IGA_5_3553234	T/C	5	3534097	+	NA	NA	NA	NA	NA	NA	TT	TT	TT	TT	TT	TT	TT	TT	TT	CT	CT	TT	TT	TT	TT	TT	CT	TT	CT	TT	CT	TT	TT	CT	TT	TT	CT	TT	TT	CT	TT	TT	TT	TT	CT	TT	TT	TT	TT
SNP_IGA_5_3764507	G/T	5	3743846	+	NA	NA	NA	NA	NA	NA	GG	GG	GT	GG	GT	GG	GG	GG	GG	GT	GG	GG	GG	GG	GG	GG	GT	GT	GT	GT	GG	GG	GG	GG	TT	GG	GT	GG	GG	GG	GG	GT	GT	TT	GT	GG	TT	GG	GG
SNP_IGA_5_3889242	T/G	5	3867772	+	NA	NA	NA	NA	NA	NA	GT	GG	GT	TT	TT	GT	TT	GT	TT	GT	GT	TT	GT	TT	GT	GT	TT	TT	GT	GT	TT	TT	GT	GT	GT	GT	GT	TT	GT	GT	TT	TT	TT	TT	GT	GT	TT	TT	GT
SNP_IGA_5_3889334	C/T	5	3867864	+	NA	NA	NA	NA	NA	NA	CT	TT	CT	CC	CC	CT	CC	CT	CC	CT	CT	CC	CT	CC	CT	CT	CC	CC	CT	CT	CC	CC	CT	CT	CT	CT	CT	CC	CC	CT	CC	CC	CC	CC	CT	CT	CC	CC	CT
SNP_IGA_5_4252761	G/A	5	4229114	+	NA	NA	NA	NA	NA	NA	GG	GG	AG	GG	AG	GG	GG	GG	GG	GG	GG	GG	GG	GG	GG	GG	AG	GG	GG	AG	GG	GG	GG	GG	GG	GG	GG	GG	GG	GG	GG	GG	GG	AA	AG	GG	AG	GG	GG
SNP_IGA_5_4266662	T/A	5	4242955	+	NA	NA	NA	NA	NA	NA	AT	TT	TT	TT	TT	AT	TT	AT	TT	TT	AT	AT	AT	TT	TT	TT	TT	TT	AA	TT	AT	TT	AT	AT	AT	AT	AT	AT	TT	AA	TT	AT	AT	TT	TT	TT	AT	TT	AT
SNP_IGA_5_4268972	C/G	5	4245260	+	NA	NA	NA	NA	NA	NA	CC	GC	GC	GC	GC	GC	GC	CC	CC	CC	CC	CC	CC	GC	GC	GG	CC	CC	CC	GC	CC	CC	GC	CC	CC	CC	GC	CC	GG	CC	CC	CC	CC	GC	CC	CC	GC	CC	CC
SNP_IGA_5_4723487	G/A	5	4697061	+	NA	NA	NA	NA	NA	NA	AG	AG	GG	AG	GG	GG	GG	GG	AA	GG	GG	GG	GG	GG	AG	GG	AG	GG	GG	AG	AG	GG	GG	GG	AG	GG	AG	AG	GG	AG	AA	AG	GG	GG	GG	GG	GG	GG	AG
SNP_IGA_5_4723978	T/C	5	4697551	+	NA	NA	NA	NA	NA	NA	CT	CT	TT	CT	TT	TT	TT	TT	CC	TT	TT	TT	TT	TT	CT	TT	CT	TT	TT	CT	CT	TT	TT	TT	CT	TT	CT	CT	TT	CT	CC	CT	TT	TT	TT	TT	TT	TT	CT
SNP_IGA_5_4724580	G/T	5	4698152	+	NA	NA	NA	NA	NA	NA	GT	GT	GG	TT	GT	GG	GT	GT	GT	GT	GT	TT	TT	TT	GT	GT	GG	GT	GG	GT	GG	GT	GT	GT	GT	GG	GG	GG	TT	GG	GG	GG	GT	GG	GG	GT	GG	GT	GG
SNP_IGA_5_4741835	C/T	5	4715279	+	NA	NA	NA	NA	NA	NA	CC	TT	CC	CT	CC	TT	CC	CC	CT	CC	CC	CC	CC	CC	TT	CT	CC	CC	CC	CC	CC	CT	CC	CC	CC	CC	CC	CC	CT	CC	CC	CC	CC	CC	CC	CC	CC	CC	CC
SNP_IGA_5_4742997	A/G	5	4716435	+	NA	NA	NA	NA	NA	NA	AA	GG	AA	AG	AA	GG	AA	AA	AG	AA	AA	AA	AA	AA	GG	AG	AA	AA	AA	AA	AA	AG	AA	AA	AA	AA	AA	AA	AG	AA	AA	AA	AA	AA	AA	AA	AA	AA	AA
SNP_IGA_5_4843205	A/G	5	4816031	+	NA	NA	NA	NA	NA	NA	AA	GG	AG	AG	AG	AG	AA	AA	AG	AG	AG	AG	AG	AG	GG	AG	AG	GG	GG	AA	AG	GG	AG	AG	AG	AA	AA	AG	AA	GG	AA	AG	GG	AG	AG	GG	AG	GG	AG
SNP_IGA_5_5119672	G/A	5	5090648	+	NA	NA	NA	NA	NA	NA	AA	GG	GG	GG	GG	AG	GG	AG	AG	GG	GG	GG	GG	GG	GG	GG	AG	AG	AG	AG	AA	AG	GG	GG	AA	AA	GG	GG	GG	AA	AA	AG	AG	GG	AG	AG	AG	AG	AA
SNP_IGA_5_5120316	T/G	5	5091290	+	NA	NA	NA	NA	NA	NA	GG	TT	TT	TT	TT	GT	TT	GT	GT	GT	TT	TT	TT	TT	TT	TT	GT	GT	GT	GT	GG	GT	TT	TT	GG	GG	GT	GT	TT	GG	GG	GT	GT	TT	GT	GT	GT	GT	GG
LG_V_16_88	G/A	5	5103115	+	NA	NA	NA	NA	NA	NA	GG	GG	AA	AG	AA	GG	AA	AG	GG	GG	AA	AA	AA	AA	GG	AG	GG	AG	AA	AG	AG	AA	AA	AA	AG	GG	AG	AG	AA	AA	GG	AG	AA	AG	AG	AA	AG	AA	AG
SNP_IGA_5_5210943	T/C	5	5181333	+	NA	NA	NA	NA	NA	NA	CC	CT	TT	CC	CT	CT	CC	CC	CC	CC	CC	CT	CC	CC	CT	CT	CT	CC	CT	CC	CC	CT	CT	CC	CC	CC	CC	CC	CC	CC	CC	CT	CC	CT	CC	CT	CC	CC	CC
SNP_IGA_5_5211450	C/G	5	5181839	+	NA	NA	NA	NA	NA	NA	CC	CC	CC	CC	CC	CC	CC	CC	CC	CC	CC	CC	CC	CC	CC	CC	CC	CC	CC	CC	CC	CC	CC	CC	CC	CC	CC	CC	CC	CC	CC	CC	CC	CC	CC	CC	CC	CC	CC
SNP_IGA_5_5213066	A/G	5	5183451	+	NA	NA	NA	NA	NA	NA	AA	AG	AG	AA	AA	AG	AA	AG	AA	AA	AA	AG	AA	AA	AG	AG	AG	AA	AG	AG	AA	AG	AG	AA	AA	AA	AA	AA	AA	AA	AA	AG	AA	AG	AG	AG	AA	AA	AA
SNP_IGA_5_5495956	A/G	5	5464408	+	NA	NA	NA	NA	NA	NA	AA	AA	AA	AA	AA	AA	AA	AA	AA	AG	AA	AA	AA	AA	AA	AA	AA	AA	AA	AA	AA	AG	AA	AA	AA	AA	AA	AA	AA	AA	AA	AA	AA	AA	AA	AA	AA	AA	AA
SNP_IGA_5_5811636	T/A	5	5777889	+	NA	NA	NA	NA	NA	NA	AA	AT	AT	AA	AA	AT	AA	AT	AA	AT	AA	AA	AA	AA	AT	AT	AT	AT	AA	AT	AA	AA	AA	AA	AA	AA	AA	AA	AA	AA	AA	AA	AA	AT	AT	AA	AT	AA	AA
SNP_IGA_5_5845324	A/G	5	5811368	+	NA	NA	NA	NA	NA	NA	GG	GG	AG	GG	GG	GG	GG	AG	GG	AA	GG	AG	GG	GG	GG	GG	GG	AG	GG	AG	GG	GG	GG	GG	GG	AG	GG	GG	AG	GG	GG	GG	GG	AG	AG	GG	AG	GG	GG
SNP_IGA_5_5845426	A/G	5	5811470	+	NA	NA	NA	NA	NA	NA	AA	AA	AG	AA	AA	AA	AA	AA	AA	GG	AA	AG	AA	AA	AA	AA	AA	AA	AA	AA	AA	AA	AA	AA	AA	AG	AA	AA	AG	AA	AA	AA	AA	AG	AG	AA	AA	AA	AA
SNP_IGA_5_5933782	C/T	5	5899124	+	NA	NA	NA	NA	NA	NA	CT	CT	CC	CC	CC	TT	CC	CT	CC	CT	CC	CT	CC	CC	CT	CT	CC	CC	CC	CC	CC	CC	CT	CC	CC	TT	CC	CC	CT	CC	CC	CC	CC	CT	CT	CC	CT	CC	CC
LG_V_29_374	A/C	5	6013117	+	NA	NA	NA	NA	NA	NA	AC	AC	AC	CC	CC	AA	CC	AC	CC	CC	CC	CC	AC	CC	AC	AC	AC	CC	CC	CC	CC	AA	AC	CC	CC	AC	CC	CC	CC	CC	CC	CC	CC	AC	AC	CC	AC	CC	CC
SNP_IGA_5_6247499	C/T	5	6210865	+	NA	NA	NA	NA	NA	NA	CT	CC	CT	CC	TT	CC	CC	CC	CC	CT	TT	CT	TT	CT	CC	CC	CC	TT	TT	CC	CT	CT	CC	TT	TT	CT	CT	CT	CC	TT	CT	CC	TT	CT	CT	CT	TT	TT	TT
SNP_IGA_5_6269477	T/C	5	6232671	+	NA	NA	NA	NA	NA	NA	CT	TT	CC	TT	TT	CT	TT	CC	CT	CC	TT	CT	TT	TT	CT	TT	TT	CT	CT	CT	TT	CT	CC	CT	TT	CT	CT	CT	CT	TT	TT	TT	TT	CT	CC	TT	TT	TT	TT
SNP_IGA_5_6313045	C/T	5	6275888	+	NA	NA	NA	NA	NA	NA	CC	CT	CT	TT	TT	CC	CT	CC	CT	CC	CT	TT	TT	TT	CC	CT	CT	CT	CC	CT	CT	CC	CC	CT	CC	CT	CC	CC	CT	CC	CT	CT	CT	CT	CC	TT	CC	CT	CC
SNP_IGA_5_6313060	G/A	5	6275903	+	NA	NA	NA	NA	NA	NA	GG	AG	AG	AA	AA	GG	AG	GG	AA	GG	AG	AA	AA	AA	AG	AG	AG	AG	GG	AG	AG	GG	AG	AG	GG	AG	AG	GG	AG	GG	AA	AG	AG	AG	GG	AA	GG	AG	GG
SNP_IGA_5_6313914	T/C	5	6276756	+	NA	NA	NA	NA	NA	NA	TT	CC	CT	CC	CC	CT	CT	TT	CC	TT	NN	CC	CC	CC	CC	CC	CC	CT	TT	NN	NN	TT	CC	CT	TT	CT	CT	TT	CT	TT	CC	NN	CT	CT	TT	CC	TT	CT	TT
SNP_IGA_5_6315782	G/A	5	6278623	+	NA	NA	NA	NA	NA	NA	GG	AA	AG	AG	AA	AG	GG	GG	AA	GG	AG	AG	AA	AG	AA	AG	AG	AG	GG	AG	AG	GG	AG	AG	GG	AG	AG	GG	GG	GG	AA	AG	AG	AG	GG	AG	GG	AG	GG
SNP_IGA_5_6329327	A/T	5	6292062	+	NA	NA	NA	NA	NA	NA	TT	TT	TT	TT	AA	AT	AT	AT	TT	AT	AT	TT	AT	AT	TT	TT	TT	AT	TT	AT	TT	AT	TT	AA	TT	AT	AT	AT	TT	AT	AT	AT	AT	AT	TT	AT	AT	AT	TT
SNP_IGA_5_6332466	C/T	5	6295184	+	NA	NA	NA	NA	NA	NA	TT	TT	TT	TT	CC	CT	CT	CT	TT	CT	CT	TT	CT	CT	TT	TT	TT	CT	TT	CT	TT	CT	TT	CC	TT	CT	CT	CT	TT	CT	CT	CT	CT	CT	TT	CT	CT	CT	TT
SNP_IGA_5_6656116	C/T	5	6616790	+	NA	NA	NA	NA	NA	NA	CC	CT	CC	CC	CT	TT	CT	CT	CT	CC	CC	CC	CC	CC	TT	CT	CT	CC	CC	CT	CC	CC	TT	CT	CC	CC	CC	CC	CC	CC	CC	CT	CC	CC	CC	CC	CC	CC	CT
SNP_IGA_5_7478935	G/T	5	7434259	+	NA	NA	NA	NA	NA	NA	TT	GT	GG	GG	GG	GT	GT	TT	GT	GG	TT	GT	GT	GT	GT	GT	GG	GT	GT	GG	GT	GT	GG	GT	TT	GT	GT	GT	GT	GT	GG	GG	GT	GT	TT	GG	GT	GG	TT
LG_V_32_VS_SNP_322	C/T	5	7531785	+	NA	NA	NA	NA	NA	NA	CC	CT	TT	CT	CC	CT	CC	CC	CT	CC	CT	CC	CT	CC	CC	CC	CT	CC	CT	TT	TT	CT	CC	CC	CT	CC	CC	CC	CC	CT	TT	CC	CC	CC	CT	CC	CC	CT	CT
SNP_IGA_5_8046470	C/T	5	7998386	+	NA	NA	NA	NA	NA	NA	CC	CC	CT	CC	CC	CC	CC	CC	CC	CC	CT	CC	CC	CC	CC	CC	CT	CC	CC	CC	CC	CT	CC	CC	CC	CC	CT	CC	CT	CC	CC	CC	CC	CT	TT	CC	CT	CT	CC
SNP_IGA_5_8095432	A/G	5	8046955	+	NA	NA	NA	NA	NA	NA	AA	AA	AA	AG	AA	AA	AA	AA	AA	AA	AA	AG	AG	AG	AA	AG	AA	AG	AA	AA	AA	AG	AA	AA	AA	AA	AA	AA	AA	AG	AA	AA	AA	AA	AA	AG	AA	AA	AA
SNP_IGA_5_8096426	C/G	5	8047944	+	NA	NA	NA	NA	NA	NA	CC	CC	GC	GC	CC	GC	CC	CC	CC	CC	CC	GC	GC	GC	CC	GC	CC	GC	CC	CC	CC	GC	CC	CC	CC	CC	GC	CC	CC	GC	CC	CC	CC	CC	CC	GC	CC	CC	CC
SNP_IGA_5_8278123	A/G	5	8228542	+	NA	NA	NA	NA	NA	NA	AG	AG	AG	GG	AG	AG	AG	GG	AG	GG	AG	AG	AA	AG	AG	AG	AG	GG	AA	AG	AG	AG	GG	GG	AA	GG	AA	AA	AA	AA	AG	AG	GG	GG	GG	GG	AG	AG	AA
SNP_IGA_5_8774429	C/A	5	8721632	+	NA	NA	NA	NA	NA	NA	AC	AA	AC	AC	AC	AA	AC	AC	AA	AC	CC	AC	AC	CC	AC	AC	CC	AC	CC	AA	AC	AA	AA	AC	CC	AC	AC	AC	CC	CC	CC	AC	AA	AC	CC	CC	AC	AA	CC
SNP_IGA_5_8815704	G/T	5	8762653	+	NA	NA	NA	NA	NA	NA	GG	GG	GG	GG	GG	GG	GT	GG	GG	TT	TT	GG	GG	GG	GG	GG	GT	GG	GT	GG	GT	GG	GG	GG	GT	GT	GG	GG	GG	GT	GG	GG	GG	GT	TT	GT	GG	GG	GT
SNP_IGA_5_8952239	T/C	5	8898094	+	NA	NA	NA	NA	NA	NA	CT	CC	CT	CT	CC	CT	CT	TT	CC	TT	CT	CT	CT	CT	CC	CT	CC	CT	CC	CT	CC	CT	CC	CC	CC	CT	CC	CC	CC	CT	CC	CC	CT	CC	CC	CC	TT	TT	CC
SNP_IGA_5_9271976	T/C	5	9215762	+	NA	NA	NA	NA	NA	NA	CT	CC	CC	TT	CT	CT	CT	CC	CC	TT	TT	CT	TT	TT	CT	CT	TT	CT	TT	CT	CT	CT	CT	CT	TT	CT	CT	CT	CT	CT	TT	CC	TT	CC	CT	TT	CT	CT	TT
SNP_IGA_5_9500286	C/T	5	9442647	+	NA	NA	NA	NA	NA	NA	CC	CT	CT	CC	CC	CT	CC	CC	CT	CT	CC	CT	CC	CC	CT	CT	CT	CC	CC	CC	CC	CC	CT	CT	CC	CC	CT	CC	TT	CC	CC	CT	CT	CT	CT	CC	CC	TT	CC
SNP_IGA_5_9746860	C/T	5	9687921	+	NA	NA	NA	NA	NA	NA	CC	CC	CT	CC	CC	CT	CC	CC	CC	CC	CT	CC	CT	CC	CC	CC	CT	CC	CT	CC	CC	CC	CC	CC	CC	CT	CC	CT	CC	CT	CT	CC	CC	CT	CT	CT	CT	CT	CC
SNP_IGA_5_11014073	T/A	5	10950588	+	NA	NA	NA	NA	NA	NA	AT	AT	AT	AT	AT	TT	TT	AA	AT	AT	AT	AA	AT	AT	TT	AT	AT	AA	AA	AT	AA	AT	AA	AA	AT	AA	AT	AT	TT	AT	AT	AA	AA	AA	AA	AT	AT	TT	AA
SNP_IGA_5_11555641	T/G	5	11489165	+	NA	NA	NA	NA	NA	NA	TT	GT	TT	GT	GT	GT	GT	GT	TT	GT	TT	GT	GG	GG	TT	GG	GT	GT	TT	GT	TT	GT	GT	GG	GT	GT	TT	GT	GG	TT	TT	GG	GT	TT	GT	GG	GT	GG	TT
SNP_IGA_5_11997185	T/G	5	11927935	+	NA	NA	NA	NA	NA	NA	TT	TT	TT	TT	TT	TT	GT	TT	TT	TT	TT	TT	TT	TT	TT	TT	TT	TT	TT	TT	GT	TT	GT	TT	GT	TT	TT	TT	TT	GT	TT	GT	TT	TT	TT	TT	TT	GT	TT
SNP_IGA_5_11997281	T/A	5	11928031	+	NA	NA	NA	NA	NA	NA	TT	TT	TT	TT	TT	TT	AT	TT	TT	TT	TT	TT	TT	TT	TT	TT	TT	TT	TT	TT	AT	TT	AT	TT	AT	TT	TT	TT	TT	AT	TT	AT	TT	TT	AT	TT	TT	AT	TT
SNP_IGA_5_12184747	T/C	5	12114135	+	NA	NA	NA	NA	NA	NA	TT	TT	TT	TT	CC	TT	TT	TT	TT	TT	TT	CT	CC	CT	TT	TT	TT	CC	CT	TT	TT	CT	CC	TT	TT	TT	TT	TT	TT	TT	TT	TT	CT	TT	TT	CC	CT	CT	TT
LG_V_17_SNP_341	G/A	5	12391026	+	NA	NA	NA	NA	NA	NA	AA	AG	AG	AA	AG	GG	AA	AA	AG	GG	AG	AA	AG	AA	AG	AG	AA	AA	GG	AA	AA	AA	AG	AG	AG	AA	AA	AG	GG	AA	AG	AA	AG	AA	AG	AA	AG	AA	AA
SNP_IGA_5_12694191	C/T	5	12620466	+	NA	NA	NA	NA	NA	NA	CT	CT	TT	CT	CT	CT	CT	CC	CT	CT	CT	CC	CT	CT	CT	CC	CT	CT	CT	TT	TT	CT	TT	CT	CC	CT	CT	CC	CT	CT	CT	CT	CC	TT	CT	CT	CT	TT	TT
SNP_IGA_5_13582834	A/G	5	13503981	+	NA	NA	NA	NA	NA	NA	AA	AG	GG	AA	AG	AG	AA	AG	AG	AA	AG	AG	AG	AA	GG	AG	AG	AG	AG	AA	AG	AA	AG	GG	AG	AA	AG	AG	AG	AG	AG	AG	GG	AG	GG	AG	GG	AA	AG
PnCRY4_67	C/A	5	14212244	+	NA	NA	NA	NA	NA	NA	CC	CC	AC	CC	CC	CC	AC	AC	CC	CC	CC	AC	AC	CC	CC	CC	CC	CC	CC	CC	CC	CC	AC	CC	CC	CC	CC	CC	CC	AC	CC	CC	CC	CC	CC	CC	CC	CC	CC
PnCRY4_299	G/T	5	14212476	+	NA	NA	NA	NA	NA	NA	GG	GT	GG	GT	TT	GT	GG	GG	GT	TT	GT	GT	GG	GT	GT	GT	TT	TT	GT	TT	TT	TT	GT	GT	GG	GT	TT	GT	GG	GT	GT	GT	GG	TT	TT	GT	GT	GT	GT
PnCRY4_3431	T/G	5	14215608	+	NA	NA	NA	NA	NA	NA	GT	GT	GT	TT	TT	GT	TT	GG	GT	TT	GT	GT	GT	TT	GT	GT	TT	TT	TT	TT	TT	TT	GT	TT	TT	GT	TT	TT	GT	GT	TT	TT	GT	TT	TT	GT	TT	TT	TT
PnCRY4_3575	G/A	5	14215752	+	NA	NA	NA	NA	NA	NA	GG	AG	GG	AG	AA	AG	GG	GG	AG	AA	AG	AG	GG	AG	AG	AG	AA	AA	AG	AA	AA	AA	AG	AG	AG	AG	AA	AG	GG	AG	AG	AG	AG	AA	AA	AG	AG	AA	AG
LG_V_38_VS_SNP_605	A/T	5	14662860	+	NA	NA	NA	NA	NA	NA	AA	AA	AT	AA	AT	AA	AA	AA	AA	AA	AA	AT	AA	AA	AA	AA	AT	AA	AA	AA	AA	AA	TT	AA	AT	AA	AA	AA	AT	AA	AA	AA	AA	AA	AA	AT	AA	AA	AA
SNP_IGA_5_15098264	A/C	5	15011417	+	NA	NA	NA	NA	NA	NA	AA	CC	AA	AA	AC	CC	AC	AA	CC	AA	CC	AA	AC	AA	AC	AC	AC	AC	CC	CC	CC	CC	AA	CC	CC	AA	AC	AA	AC	AC	AC	CC	AC	CC	AC	AA	AC	AC	AC
SNP_IGA_5_16334913	C/T	5	16241051	+	NA	NA	NA	NA	NA	NA	CC	CT	CC	CC	CT	CC	CC	CC	CT	CC	CC	CC	CC	CC	CC	CC	CT	CT	CT	CT	TT	CT	CC	CT	TT	CT	CT	CC	CC	CT	CC	CT	CC	CT	CT	CT	CT	CC	CT
SNP_IGA_5_16488117	C/T	5	16393428	+	NA	NA	NA	NA	NA	NA	CT	CT	CC	CT	CT	CT	TT	CT	CT	CC	TT	CC	CT	CT	CC	CC	CC	CT	CT	TT	TT	TT	CC	CT	CC	CC	CT	CT	CT	CT	CC	TT	CC	TT	CT	CT	CT	CT	TT
SNP_IGA_5_16653198	A/G	5	16557657	+	NA	NA	NA	NA	NA	NA	GG	AA	AA	AG	AA	AA	GG	AG	AA	AA	AA	AA	AG	AG	AA	AA	AG	AA	AA	AA	AA	AA	AA	AA	AA	AG	AA	AA	AG	AG	AA	AG	AA	AA	AA	AG	AA	GG	AA
LG_V_10_SNP_411	G/A	5	17026187	+	NA	NA	NA	NA	NA	NA	AG	AA	AG	AA	AG	AG	AG	AG	AA	AG	AG	AG	AA	AA	AA	AA	GG	GG	AA	AA	AA	AG	AG	AG	AG	AG	AA	AA	AA	AG	AA	AA	AG	AG	AG	AA	AG	AG	GG
LG_V_11_578	G/A	5	17285879	+	NA	NA	NA	NA	NA	NA	AG	AA	AG	AG	GG	AG	AG	AG	AA	AG	AG	AG	AG	AG	AG	AG	GG	GG	GG	AG	AG	AG	AG	GG	GG	AG	AG	AA	AA	GG	GG	AA	GG	GG	GG	AG	GG	AG	AG
LG_V_12_SNP_38	C/T	5	17620378	+	NA	NA	NA	NA	NA	NA	CC	CC	CC	CC	CC	CC	CC	CC	CC	CC	CC	CC	CC	CC	CC	CC	CC	CC	CC	CC	CC	CC	CC	CT	CT	CC	CC	CC	CC	NN	CC	CC	CC	CC	CC	CC	CC	CC	CC
LG_V_4_SNP_215	A/G	5	17723752	+	NA	NA	NA	NA	NA	NA	AA	AA	AG	AA	AA	AA	AA	AA	AA	AA	AA	AA	AA	AA	AA	AA	AA	AA	AA	AA	AA	AA	AA	AA	AA	AA	AA	AA	AA	AA	AA	AA	AA	AA	AA	AA	AG	AA	AA
LG_V_8_SNP_526	A/T	5	17795880	+	NA	NA	NA	NA	NA	NA	AA	AA	TT	AA	AT	AT	AA	AA	AA	AA	AA	AT	AT	AA	AT	AA	AT	AA	AA	AA	AA	AA	AT	AA	AA	AA	AT	AT	AT	AT	AT	AA	AA	AA	AT	TT	AT	AT	AA
SNP_IGA_5_18478963	C/T	5	18373591	+	NA	NA	NA	NA	NA	NA	CT	CC	CT	CT	CC	CT	CC	CT	CC	CC	CC	CT	CT	CT	CC	CT	CC	CT	CT	CC	CC	CC	CT	CC	CC	CT	CC	CC	CC	CT	CT	CC	CT	CC	CC	CT	CT	CC	CT
SNP_IGA_5_19083940	C/T	5	18976434	+	NA	NA	NA	NA	NA	NA	CC	CT	CC	CC	CT	CT	CC	CT	TT	CC	TT	CT	CT	CC	TT	CT	CT	CC	CC	CC	CC	CT	CT	CC	CT	CC	CT	TT	CT	CT	CT	TT	TT	CC	CC	TT	CC	CT	CC
SNP_IGA_5_19171639	T/C	5	19063636	+	NA	NA	NA	NA	NA	NA	TT	CC	TT	TT	TT	CC	TT	CT	CT	CT	CC	TT	TT	TT	CT	CT	TT	TT	CT	CC	CC	CT	TT	TT	TT	CT	CT	CT	CT	TT	CT	TT	CT	TT	CT	TT	CC	TT	CT
SNP_IGA_5_19171775	A/G	5	19063772	+	NA	NA	NA	NA	NA	NA	AA	GG	AA	AA	AA	GG	AA	AG	AG	AG	GG	AA	AA	AA	AG	AG	AA	AA	AG	GG	GG	AG	AA	AA	AA	AG	AG	AG	AG	AA	AG	AA	AG	AA	AG	AA	GG	AA	AG
SNP_IGA_5_19294271	A/G	5	19185419	+	NA	NA	NA	NA	NA	NA	GG	AA	AA	AG	AG	AA	GG	AG	AA	AG	AG	AA	AG	AG	AA	AA	AG	AG	AA	AG	AA	AA	AG	AG	AG	GG	AA	AA	AA	AG	AA	AG	GG	AG	AA	AA	AA	AG	AG
LG_V_20_SNP_342	G/A	5	19263153	+	NA	NA	NA	NA	NA	NA	GG	AG	GG	GG	GG	AG	GG	AG	AG	AG	GG	GG	GG	GG	AG	GG	AG	GG	AG	AG	AA	AG	AG	GG	GG	GG	AG	AG	GG	AA	AA	AG	GG	GG	GG	AG	AG	AA	AG
LG_V_9_46	A/G	5	19429112	+	NA	NA	NA	NA	NA	NA	AA	AA	AG	AA	AA	AA	AA	AA	AA	AA	AA	AG	AA	AA	AA	AA	AA	AA	AG	AA	AA	AG	AA	AA	AA	AA	AG	AG	AA	AG	AG	AA	AA	AA	AG	AG	AA	AA	AA
SNP_IGA_5_20015296	C/T	5	19902148	+	NA	NA	NA	NA	NA	NA	CT	CC	CC	TT	TT	CC	CT	TT	CC	CT	CT	CT	CT	TT	CC	CT	CT	TT	CT	CC	CC	CC	CC	CT	CC	CT	CT	CC	CC	CT	CC	CC	CT	TT	CC	CC	CT	CC	CC
LG_V_25_SNP_372	C/A	5	19906480	+	NA	NA	NA	NA	NA	NA	AC	AA	CC	CC	CC	AA	AC	CC	AA	AC	AC	CC	AC	CC	AA	AC	AC	CC	CC	AA	AA	AC	AC	AC	AA	AC	CC	AC	AC	CC	AC	AA	AC	CC	AC	AA	AC	AA	AA
SNP_IGA_5_20846860	T/C	5	20727946	+	NA	NA	NA	NA	NA	NA	TT	TT	TT	TT	CT	TT	TT	CT	TT	TT	TT	TT	TT	TT	TT	TT	TT	CT	CC	TT	TT	TT	TT	TT	TT	TT	TT	CT	TT	CT	TT	TT	TT	TT	TT	TT	CT	TT	CT
SNP_IGA_5_20867335	A/G	5	20748343	+	NA	NA	NA	NA	NA	NA	AA	AA	AA	AA	AG	AA	AA	AG	AA	AA	AA	AA	AA	AA	AA	AA	AA	AG	AG	AA	AA	AA	AA	AA	AA	AA	AA	AG	AA	AG	AA	AA	AA	AA	AA	AG	AG	AA	AA
SNP_IGA_5_20868314	T/G	5	20749320	+	NA	NA	NA	NA	NA	NA	GG	GG	GT	GG	GT	GG	GG	GT	GT	TT	GG	GG	GG	GG	GT	GG	GG	GT	GT	GG	GG	GG	TT	GT	GG	GG	GG	GT	GT	GT	TT	GT	GG	GG	GT	TT	GT	GT	GG
SNP_IGA_5_20868932	T/C	5	20749937	+	NA	NA	NA	NA	NA	NA	TT	TT	TT	TT	CT	TT	TT	CT	TT	TT	TT	TT	TT	TT	TT	TT	TT	CT	CT	TT	TT	TT	TT	TT	TT	TT	TT	CT	CT	CT	CT	TT	TT	TT	CT	CT	CT	TT	TT
PnGI1_713	C/T	5	20921223	+	NA	NA	NA	NA	NA	NA	CC	CC	CC	CC	CC	CC	CC	CC	CC	CC	CT	CC	CC	CC	CC	CC	CC	CC	CC	CC	CC	CC	CT	CC	CC	CC	CC	CC	CC	CC	CC	CC	CC	CC	CC	CC	CC	CT	CC
PnGI1_959	G/A	5	20921469	+	NA	NA	NA	NA	NA	NA	GG	GG	GG	GG	GG	GG	GG	GG	GG	GG	AG	GG	GG	GG	GG	GG	GG	GG	GG	GG	GG	GG	AG	GG	GG	GG	GG	GG	GG	GG	GG	GG	GG	GG	GG	GG	GG	AG	GG
PnGI1_1607	T/C	5	20922117	+	NA	NA	NA	NA	NA	NA	CT	TT	TT	TT	TT	TT	TT	CT	TT	TT	CT	TT	TT	TT	TT	TT	CT	TT	TT	TT	TT	TT	CT	TT	TT	CT	TT	TT	TT	CT	TT	TT	TT	CT	TT	TT	TT	CT	TT
PnGI1_2812	A/G	5	20923322	+	NA	NA	NA	NA	NA	NA	AG	AA	AA	AA	AA	AA	AA	AG	AA	AA	AA	AA	AA	AA	AA	AA	AG	AA	AA	AA	AA	AA	AA	AA	AA	AG	AA	AA	AA	AG	AA	AA	AA	AG	AA	AA	AA	AA	AA
PnGI1_3746	A/T	5	20924256	+	NA	NA	NA	NA	NA	NA	AT	AA	AA	AA	AA	AA	AA	AT	AA	AA	AA	AA	AA	AA	AA	AA	AT	AA	AA	AA	AA	AA	AA	AA	AA	AT	AA	AA	AA	AT	AA	AA	AA	AT	AA	AA	AA	AA	AA
PnGI1_3939	T/G	5	20924449	+	NA	NA	NA	NA	NA	NA	TT	TT	TT	TT	TT	TT	TT	TT	TT	TT	GT	TT	TT	TT	TT	TT	TT	TT	TT	TT	TT	TT	TT	TT	TT	TT	TT	TT	TT	TT	TT	TT	TT	TT	TT	TT	TT	TT	TT
PnGI1_4564	A/C	5	20925074	+	NA	NA	NA	NA	NA	NA	AC	AA	AA	AA	AA	AA	AA	AC	AA	AA	AA	AA	AA	AA	AA	AA	AC	AA	AA	AA	AA	AA	AC	AA	AA	AC	AA	AA	AA	AC	AA	AA	AA	AC	AA	AA	AA	AC	AA
PnGI1_5519	T/C	5	20926029	+	NA	NA	NA	NA	NA	NA	TT	TT	TT	TT	TT	TT	TT	TT	TT	TT	TT	TT	TT	TT	TT	TT	TT	TT	TT	TT	TT	TT	TT	TT	TT	TT	TT	TT	TT	TT	TT	TT	TT	TT	CT	TT	TT	TT	TT
PnGI1_7109	C/A	5	20927619	+	NA	NA	NA	NA	NA	NA	AC	CC	CC	CC	CC	CC	CC	AC	CC	CC	CC	CC	CC	CC	CC	CC	AC	CC	CC	CC	CC	CC	CC	CC	CC	AC	CC	CC	CC	AC	CC	CC	CC	AC	CC	CC	CC	CC	CC
PnGI1_8138	T/C	5	20928648	+	NA	NA	NA	NA	NA	NA	CT	TT	TT	TT	TT	TT	TT	CT	TT	TT	TT	TT	TT	TT	TT	TT	CT	TT	TT	TT	TT	TT	CT	TT	TT	CT	TT	TT	TT	CT	TT	TT	TT	CT	TT	TT	TT	CT	TT
PnGI1_9114	T/C	5	20929624	+	NA	NA	NA	NA	NA	NA	CT	TT	TT	TT	TT	TT	TT	CT	TT	TT	CT	TT	TT	TT	TT	TT	CT	TT	TT	TT	TT	TT	CT	TT	TT	CT	TT	TT	TT	CT	TT	TT	TT	CT	TT	TT	TT	CT	TT
PnGI1_9739	A/C	5	20930249	+	NA	NA	NA	NA	NA	NA	AC	AA	AA	AA	AA	AA	AA	AC	AA	AA	AA	AA	AA	AA	AA	AA	AC	AA	AA	AA	AA	AA	AA	AA	AA	AC	AA	AA	AA	AC	AA	AA	AA	AC	AA	AA	AA	AA	AA
PnGI1_10180	T/C	5	20930690	+	NA	NA	NA	NA	NA	NA	TT	TT	CT	TT	CT	CT	TT	TT	TT	CT	TT	TT	CT	TT	TT	TT	TT	CT	CT	TT	TT	TT	TT	TT	TT	TT	TT	TT	TT	TT	TT	TT	TT	TT	CT	TT	CT	TT	TT
PnGI1_10656	G/T	5	20931166	+	NA	NA	NA	NA	NA	NA	GG	GG	GT	GG	GG	GG	GG	GG	GG	GG	GG	GG	GG	GG	GG	GG	GG	GG	GG	GG	GG	GG	GG	GG	GG	GG	GG	GG	GG	GG	GG	GG	GG	GG	GG	GG	GG	GG	GG
SNP_IGA_5_21171071	T/G	5	21050427	+	NA	NA	NA	NA	NA	NA	TT	TT	TT	TT	TT	TT	TT	TT	TT	TT	TT	GT	GT	GT	TT	GT	TT	GT	GT	TT	GT	TT	GT	TT	TT	TT	TT	GT	GT	TT	GT	TT	GT	TT	TT	GT	GT	GT	GT
SNP_IGA_5_21171425	G/T	5	21050781	+	NA	NA	NA	NA	NA	NA	GG	GG	GG	GG	GG	GG	GG	GG	GG	GG	GG	GT	GT	GT	GG	GT	GG	GT	GT	GG	GT	GG	GT	GG	GG	GG	GG	GT	GT	GG	GT	GG	GT	GG	GG	GT	GT	GT	GT
SNP_IGA_5_21171487	A/G	5	21050843	+	NA	NA	NA	NA	NA	NA	AA	AA	AA	AA	AA	AA	AA	AA	AA	AA	AA	AG	AG	AG	AA	AG	AA	AG	AG	AA	AG	AA	AG	AA	AA	AA	AA	AG	AG	AA	AG	AA	AG	AA	AA	AG	AG	AG	AG
SNP_IGA_5_21171599	T/C	5	21050954	+	NA	NA	NA	NA	NA	NA	TT	TT	TT	TT	TT	TT	TT	TT	TT	TT	TT	CT	CT	CT	TT	CT	TT	CT	CT	TT	CT	TT	CT	TT	TT	TT	TT	CT	CT	TT	CT	TT	CT	TT	TT	CT	CT	CT	CT
SNP_IGA_5_21172003	G/A	5	21051357	+	NA	NA	NA	NA	NA	NA	GG	GG	GG	GG	GG	GG	GG	GG	GG	GG	GG	AG	AG	AG	GG	AG	GG	AG	AG	GG	AG	GG	AG	GG	GG	GG	GG	AG	AG	GG	AG	GG	AG	GG	GG	AG	AG	AG	AG
SNP_IGA_5_21172163	G/A	5	21051517	+	NA	NA	NA	NA	NA	NA	GG	GG	GG	GG	GG	GG	GG	GG	GG	GG	GG	AG	AG	AG	GG	AG	GG	AG	AG	GG	AG	GG	AG	GG	GG	GG	GG	AG	AG	GG	AG	GG	AG	GG	GG	AG	AG	AG	AG
SNP_IGA_5_21523537	A/G	5	21400428	+	NA	NA	NA	NA	NA	NA	AG	AG	GG	AA	AG	AA	AA	AG	AG	GG	AA	AG	AG	AA	AG	AA	AG	AG	GG	AA	AG	AA	AA	AA	AA	GG	AA	AA	GG	AA	AG	AA	AG	AG	AG	AA	GG	AA	AG
SNP_IGA_5_21632771	T/C	5	21509087	+	NA	NA	NA	NA	NA	NA	TT	TT	TT	TT	CT	TT	TT	TT	CT	TT	TT	TT	TT	TT	TT	TT	TT	CT	TT	TT	TT	TT	CT	TT	CC	TT	CC	CC	TT	TT	CT	CC	TT	CT	CT	CT	CT	TT	CT
SNP_IGA_5_21633677	C/A	5	21509993	+	NA	NA	NA	NA	NA	NA	CC	CC	AA	CC	CC	CC	CC	CC	CC	CC	AC	CC	CC	CC	CC	CC	CC	CC	CC	AC	CC	CC	CC	CC	CC	CC	CC	CC	CC	AC	CC	CC	CC	CC	CC	CC	CC	CC	CC
SNP_IGA_5_21746433	G/A	5	21621981	+	NA	NA	NA	NA	NA	NA	GG	GG	GG	GG	AG	AG	GG	AG	GG	GG	GG	GG	AG	GG	GG	GG	GG	AG	GG	GG	GG	GG	GG	AG	AG	GG	AG	AG	AG	AG	GG	AG	GG	AG	AG	AG	AG	GG	GG
SNP_IGA_5_21747309	A/G	5	21622855	+	NA	NA	NA	NA	NA	NA	AG	AG	AG	GG	AG	AG	GG	AA	AG	AG	AG	AG	AG	GG	AG	GG	AG	AA	AA	GG	AG	GG	AG	AG	AG	AA	AG	AG	AA	AG	GG	AG	AG	AG	AA	AG	AA	GG	AG
SNP_IGA_5_22451113	T/C	5	22322102	+	NA	NA	NA	NA	NA	NA	TT	CT	TT	CT	CT	CC	CC	CT	CT	TT	CC	TT	CT	CT	CT	CT	TT	CT	CT	CT	CT	CC	CT	TT	TT	TT	TT	CT	TT	CT	CC	CT	CT	CT	TT	TT	TT	TT	CT
SNP_IGA_5_22453416	C/G	5	22324400	+	NA	NA	NA	NA	NA	NA	CC	GG	CC	GC	GC	GG	GG	GC	GC	CC	GG	CC	GC	GC	GC	GC	CC	GC	GC	GC	GC	GG	GC	CC	GC	CC	CC	GC	CC	GC	GG	GG	GC	GC	CC	CC	CC	CC	GC
SNP_IGA_5_22453424	T/C	5	22324408	+	NA	NA	NA	NA	NA	NA	TT	CC	TT	CT	CT	CC	CC	CT	CT	TT	CC	TT	CT	CT	CT	CT	TT	CT	CT	CT	CT	CC	CT	TT	CT	TT	TT	CT	TT	CT	CC	CC	CT	CT	TT	TT	TT	TT	CT
SNP_IGA_5_22466692	T/C	5	22337558	+	NA	NA	NA	NA	NA	NA	CT	CT	CT	TT	TT	CT	TT	TT	CC	CT	TT	TT	CT	TT	CT	CT	TT	TT	CT	CT	TT	TT	CC	TT	CT	CT	CT	CT	CC	TT	CC	CT	TT	CT	CT	TT	TT	TT	CT
SNP_IGA_5_22467105	A/G	5	22337970	+	NA	NA	NA	NA	NA	NA	AA	AA	AA	AA	AA	AA	AG	AA	AA	AA	GG	AG	AA	AG	AA	AA	AA	AA	AA	AA	AA	AA	AA	AG	AA	AA	AG	AA	AA	AA	AA	AA	AG	AA	AA	AA	AA	AA	AG
SNP_IGA_5_22467364	C/T	5	22338229	+	NA	NA	NA	NA	NA	NA	CT	CT	CT	TT	TT	CT	CT	TT	CC	CT	CC	CT	CT	CT	CT	CT	TT	TT	CT	CT	TT	TT	CC	CT	CT	CT	CC	CT	CC	TT	CC	CT	CT	CT	CT	TT	TT	TT	CC
SNP_IGA_5_22646382	T/A	5	22516188	+	NA	NA	NA	NA	NA	NA	TT	TT	TT	TT	TT	TT	AT	AT	AA	AT	TT	AT	TT	AT	AT	AT	TT	AT	AT	AA	TT	AT	TT	AT	TT	TT	TT	TT	AA	AT	AT	AT	TT	TT	TT	AT	TT	TT	AT
SNP_IGA_5_22747050	C/T	5	22616231	+	NA	NA	NA	NA	NA	NA	CT	CC	CT	CT	CT	CT	CT	CT	TT	TT	CT	CT	CT	CT	TT	TT	CT	CC	CT	CT	CC	CC	CT	CC	CC	CT	CC	CC	CT	CC	CT	CT	CT	CT	CT	CC	CC	CT	CC
SNP_IGA_5_22747097	G/T	5	22616277	+	NA	NA	NA	NA	NA	NA	GT	GG	GT	GT	GT	GT	GT	GT	TT	TT	GT	GT	GT	GT	TT	TT	GT	GG	GG	GT	GG	GG	GT	GG	GG	GT	GG	GG	GT	GG	GT	GT	GT	GT	GT	GG	GG	GT	GG
SNP_IGA_5_22747272	A/G	5	22616451	+	NA	NA	NA	NA	NA	NA	AG	AA	AG	AG	AG	AG	AG	AG	GG	GG	AG	AG	AG	AG	GG	GG	AG	AA	AG	AG	AA	AA	AG	AA	AA	AG	AA	AA	AG	AA	AG	AG	AG	AG	AG	AA	AA	AG	AA
SNP_IGA_5_22747465	G/T	5	22616644	+	NA	NA	NA	NA	NA	NA	GG	GG	GG	GT	GT	GT	GG	GG	GG	GG	GG	GT	GG	GT	GG	GG	GT	GT	GT	GG	GG	GG	GG	GT	TT	GG	GG	GG	GG	GG	GT	GT	GG	GT	GG	GT	GT	GT	GG
SNP_IGA_5_22747534	A/G	5	22616713	+	NA	NA	NA	NA	NA	NA	AG	AA	AG	AG	AG	AG	AG	AG	GG	GG	AG	AG	AG	AG	GG	GG	AG	AA	AA	AG	AA	AA	AG	AA	AA	AG	AA	AA	AG	AA	AG	AG	AG	AG	AG	AA	AA	AG	AA
SNP_IGA_5_22748043	A/G	5	22617221	+	NA	NA	NA	NA	NA	NA	AG	AA	AG	AG	AG	AG	AG	AG	GG	GG	AG	AG	AG	AG	GG	GG	AG	AA	AA	AG	AA	AA	AG	AA	AA	AG	AA	AA	AG	AA	AG	AG	AG	AG	AG	AA	AA	AG	AA
SNP_IGA_5_22748756	A/G	5	22617929	+	NA	NA	NA	NA	NA	NA	AG	AA	AG	AG	AG	AG	AG	AG	GG	GG	AG	AG	AG	AG	GG	GG	AG	AA	AG	AG	AA	AA	AG	AA	AA	AG	AA	AA	AG	AA	AG	AG	AG	AG	AG	AA	AA	AG	AA
SNP_IGA_5_22748913	A/G	5	22618086	+	NA	NA	NA	NA	NA	NA	AG	AA	AG	AG	AG	AG	AG	AG	GG	GG	AG	AG	AG	AG	GG	GG	AG	AA	AA	AG	AA	AA	AG	AA	AA	AG	AA	AA	AG	AA	AG	AG	AG	AG	AG	AA	AA	AG	AA
SNP_IGA_5_22791746	G/A	5	22660629	+	NA	NA	NA	NA	NA	NA	GG	AG	AA	AG	AG	AG	GG	AG	GG	AA	GG	GG	GG	GG	GG	GG	AG	AG	AG	AG	GG	GG	AG	AG	AG	AG	GG	AG	GG	GG	AG	GG	GG	AG	AA	AG	AG	AG	AG
SNP_IGA_5_22795087	T/C	5	22663962	+	NA	NA	NA	NA	NA	NA	TT	CT	CC	CT	CT	CT	TT	CT	TT	CC	TT	CT	TT	CT	TT	TT	CT	CT	CT	CT	TT	TT	CT	CT	CT	CT	TT	CT	TT	TT	CT	TT	CT	CT	CC	CT	CT	CT	CT
SNP_IGA_5_22796094	T/C	5	22664963	+	NA	NA	NA	NA	NA	NA	TT	CT	CC	CT	CT	CT	TT	CT	TT	CC	TT	TT	TT	TT	TT	TT	CT	CT	CT	CT	TT	TT	CT	CT	CT	CT	TT	CT	TT	TT	CT	TT	TT	CT	CT	CT	CT	CT	CT
SNP_IGA_5_23183284	A/G	5	23049614	+	NA	NA	NA	NA	NA	NA	AG	AG	AA	GG	AG	AG	GG	AA	GG	AA	AG	AA	AG	AG	GG	GG	AG	AG	AA	AG	GG	GG	AG	GG	AA	AA	AA	AA	AG	GG	AG	AG	AG	AG	AG	GG	GG	AG	AA
SNP_IGA_5_23574106	G/C	5	23438007	+	NA	NA	NA	NA	NA	NA	GG	GG	GC	GG	GG	GG	GG	GG	GG	GG	GG	GG	GG	GG	GG	GG	GG	GC	GG	GC	GG	GG	GC	GC	GG	GG	GC	GC	GG	GG	GG	GG	GG	CC	GC	GG	GC	GG	GG
SNP_IGA_5_23638670	G/T	5	23502104	+	NA	NA	NA	NA	NA	NA	GT	GT	GT	GT	TT	GT	GT	GT	TT	TT	GT	GT	GG	GT	GT	GT	GT	TT	GT	TT	TT	GT	TT	GT	TT	GT	TT	GT	TT	GG	GG	GT	GT	GT	TT	GT	TT	TT	TT
SNP_IGA_5_23976056	C/A	5	23837256	+	NA	NA	NA	NA	NA	NA	AA	AC	AC	AC	AC	AA	AA	AC	CC	AA	AA	AC	AC	AC	AC	AC	AC	AC	AC	AC	AC	AC	AC	AC	AC	AC	AC	AC	AC	AC	AC	AC	AC	CC	CC	AC	AC	AC	AC
SNP_IGA_5_23984918	C/T	5	23846068	+	NA	NA	NA	NA	NA	NA	CC	CC	CC	CC	CC	CC	CC	CC	CT	CT	CC	CT	CC	CT	CC	CC	CC	CC	CC	CT	TT	CC	CC	CC	CT	CC	CT	CT	CC	CC	CC	CT	CT	CC	CT	CC	CT	CC	CC
SNP_IGA_5_23985358	G/A	5	23846508	+	NA	NA	NA	NA	NA	NA	AA	AA	AG	AG	AG	AA	AA	AG	AG	AG	AA	AG	AA	AG	AA	AA	AG	AG	GG	GG	GG	AG	AG	AG	AG	AA	AG	GG	AA	AG	AA	AG	AG	GG	GG	AG	GG	AG	AG
SNP_IGA_5_23986038	A/G	5	23847187	+	NA	NA	NA	NA	NA	NA	AA	AA	AA	AA	AG	AA	AA	AG	AA	AA	AA	AA	AA	AA	AA	AA	AA	AG	GG	AG	AA	AA	AA	AG	AA	AA	AA	AA	AA	AG	AA	AA	AA	AG	AG	AA	AG	AA	AG
SNP_IGA_5_23986614	C/T	5	23847762	+	NA	NA	NA	NA	NA	NA	CC	CC	CC	CC	CC	CC	CC	CC	CC	CC	CC	CT	CC	CT	CC	CC	CC	CC	CC	CT	CT	CC	CC	CC	CT	CC	CT	CT	CC	CC	CC	CT	CT	CC	CC	CC	CT	CC	CC
SNP_IGA_5_23986961	A/G	5	23848109	+	NA	NA	NA	NA	NA	NA	GG	GG	AG	AG	AG	GG	GG	AG	AG	AG	GG	AG	GG	AG	GG	GG	AG	AG	AA	AA	AA	AG	AG	AG	AG	GG	AG	AA	GG	AG	GG	AG	AG	AA	AA	AG	AA	AG	AG
SNP_IGA_5_24104418	G/A	5	23964816	+	NA	NA	NA	NA	NA	NA	AG	GG	GG	GG	AG	GG	GG	AG	GG	AG	GG	AG	AG	AG	GG	GG	GG	AG	GG	GG	GG	GG	GG	GG	GG	GG	GG	GG	AG	GG	GG	GG	GG	GG	GG	GG	GG	GG	GG
SNP_IGA_5_24308378	C/T	5	24167238	+	NA	NA	NA	NA	NA	NA	CC	CT	CC	CT	CT	TT	TT	CC	CC	CC	CC	CT	CT	TT	CT	CT	CC	CT	TT	CT	CT	CT	CC	CC	TT	CC	TT	TT	CC	CT	CC	TT	CC	CC	CC	CT	CC	CC	CT
SNP_IGA_5_24308688	C/T	5	24167546	+	NA	NA	NA	NA	NA	NA	CC	CT	CC	CT	CT	TT	TT	CC	CC	CC	CC	CT	CT	TT	CT	CT	CC	CT	TT	CT	CT	CT	CC	CC	TT	CC	TT	TT	CC	CT	CC	TT	CC	CC	CC	CT	CC	CC	CT
LG_V_46_VS_SNP_505	T/C	5	24718517	+	NA	NA	NA	NA	NA	NA	TT	TT	TT	TT	TT	TT	TT	TT	CT	TT	TT	TT	TT	TT	TT	TT	TT	TT	CT	TT	CT	TT	TT	TT	TT	TT	TT	CT	TT	TT	TT	TT	TT	TT	TT	TT	TT	TT	TT
SNP_IGA_5_25044149	C/T	5	24898549	+	NA	NA	NA	NA	NA	NA	CC	CT	TT	CC	CT	CC	CT	TT	CT	CC	TT	CC	CC	CC	CC	CC	CC	CT	CT	CT	CT	CC	CT	CT	CT	CC	CT	CT	CT	TT	CC	CC	CT	TT	TT	CC	TT	CT	CT
LG_V_47_VS_SNP_10	C/A	5	25160708	+	NA	NA	NA	NA	NA	NA	AC	CC	AC	CC	AC	CC	AC	CC	AC	AC	CC	AA	CC	AC	AC	AC	AC	AC	CC	CC	CC	CC	AC	AC	CC	AC	AC	CC	CC	CC	CC	CC	CC	AA	AA	CC	AC	CC	CC
SNP_IGA_5_25482182	C/G	5	25333614	+	NA	NA	NA	NA	NA	NA	GC	GC	GC	GC	CC	GC	GC	GG	CC	GC	GG	GC	GC	GG	CC	GC	CC	CC	CC	GC	GC	GC	GC	GC	GG	CC	GC	GC	CC	GC	GG	GG	GC	CC	GC	GG	GC	CC	GC
SNP_IGA_5_25487595	A/G	5	25338899	+	NA	NA	NA	NA	NA	NA	AG	AG	GG	AA	AA	AG	AA	GG	AG	GG	GG	AA	AA	AA	AG	AG	AA	AA	AG	GG	AA	AA	AG	AG	AG	AA	AG	AA	AG	AA	AG	AA	AA	AG	AA	AG	AA	AG	GG
SNP_IGA_6_25164	T/C	6	25101	+	NA	NA	NA	NA	NA	NA	TT	TT	TT	CT	TT	CC	CT	TT	CT	TT	TT	CT	TT	CT	CC	CT	CT	CT	TT	TT	TT	TT	TT	TT	TT	CT	TT	TT	CC	TT	TT	TT	TT	TT	TT	TT	TT	TT	TT
LG_VI_22_VS_SNP_265	T/G	6	26265	+	NA	NA	NA	NA	NA	NA	TT	TT	GG	TT	GT	TT	TT	GT	TT	TT	GG	TT	GT	TT	TT	TT	GT	TT	TT	GT	GT	TT	TT	GG	GT	TT	TT	GT	GT	GT	GT	GT	GG	GG	GT	GT	TT	GG	GT
SNP_IGA_6_31215	A/T	6	31129	+	NA	NA	NA	NA	NA	NA	AA	AA	AA	AT	AA	AT	AT	AA	AT	AA	AA	AT	AA	AT	TT	AT	AT	AT	AA	AA	AA	AA	AA	AA	AA	AT	AA	AA	AT	AA	AA	AA	AA	AA	AA	AA	AA	AA	AA
SNP_IGA_6_51405	C/T	6	51223	+	NA	NA	NA	NA	NA	NA	CC	CC	TT	CT	CT	TT	CT	CT	CT	CC	TT	CT	CT	CT	TT	CT	TT	CT	CC	CT	CT	CC	CC	TT	CT	CT	CC	CT	TT	CT	CT	CT	TT	TT	CT	CT	CC	TT	CT
SNP_IGA_6_60095	G/A	6	59880	+	NA	NA	NA	NA	NA	NA	GG	GG	AA	GG	AG	AA	AG	AG	AG	GG	AA	AG	AG	AG	AA	AG	AA	AG	GG	AG	AG	GG	GG	AA	AG	AG	GG	AG	AA	AG	AG	AG	AA	AA	AG	AG	GG	AA	AG
[truncated: 5,344 more rows]
[truncated: 675 more columns]
