# Supplementary material for: Biomass traits and candidate genes for bioenergy revealed through association genetics in coppiced European Populus nigra (L.)
Source: Biotechnol Biofuels. 2016 Sep 8;9(1):195. doi: 10.1186/s13068-016-0603-1 (PMC5017058; doi:10.1186/s13068-016-0603-1)
Supplement: Supplementary file 4 — 10.1186/s13068-016-0603-1 containing supplementary table S2; depicting the top 1 % loading SNPs for the first 2 principal components of the genetic variation. [file 13068_2016_603_MOESM4_ESM.xlsx]

## Sheet: Table S2
1st PC of Genetic Variance			2nd PC of Genetic Variance
SNP	Chrom	Position	SNP	Chrom	Position
SNP_IGA_10_19199707	10	19086211	SNP_IGA_8_5546292	8	5510958		These are the top 1% (74) loaded SNPs for the first 2 principal components of the genetic variance.
SNP_IGA_6_24781235	6	24631627	SNP_IGA_8_5549908	8	5514562		The top 0.2% (15) SNPs are highlighted in light green.
SNP_IGA_6_24783819	6	24634193	SNP_IGA_10_17524587	10	17421479
SNP_IGA_10_19187127	10	19073708	LG_XVIII_5_SNP3_197	18	11664795
SNP_IGA_10_19126217	10	19013201	SNP_IGA_1_41797255	1	41544894
SNP_IGA_6_24769337	6	24619824	SNP_IGA_8_4535691	8	4506797
SNP_IGA_17_10075626	17	10022138	SNP_IGA_6_16690877	6	16590919
SNP_IGA_1_14122692	1	14030363	SNP_IGA_6_16690762	6	16590804
SNP_IGA_17_10016822	17	9963639	SNP_IGA_6_16691030	6	16591072
SNP_IGA_17_10047883	17	9994542	SNP_IGA_6_16688545	6	16588592
SNP_IGA_17_10050696	17	9997343	SNP_IGA_6_16676496	6	16576637
SNP_IGA_17_10009615	17	9956463	SNP_IGA_6_16687214	6	16587264
SNP_IGA_17_8593313	17	8546381	SNP_IGA_2_2433036	2	2417251
SNP_IGA_17_9487328	17	9436135	SNP_IGA_8_5487674	8	5452686
SNP_IGA_17_9755876	17	9703856	SNP_IGA_2_2434128	2	2418340
SNP_IGA_17_9233197	17	9183244	SNP_IGA_1_15053740	1	14955949
SNP_IGA_7_9438890	7	9387073	LG_IX_29_SNP_33	9	1380161
SNP_IGA_17_8614723	17	8567690	LG_VIII_7_SNP_139	8	11908296
SNP_IGA_17_8673065	17	8625722	SNP_IGA_1_15056764	1	14958963
SNP_IGA_10_10730609	10	10672020	SNP_IGA_8_4193850	8	4167476
SNP_IGA_10_10730870	10	10672281	SNP_IGA_10_9798703	10	9746379
SNP_IGA_1_44799945	1	44534208	SNP_IGA_10_20861917	10	20737901
SNP_IGA_1_44800585	1	44534848	SNP_IGA_8_8091250	8	8038989
SNP_IGA_1_44799015	1	44533282	SNP_IGA_8_2418643	8	2403351
SNP_IGA_17_8680132	17	8632761	LG_IV_12_SNP3_131	4	10551545
SNP_IGA_1_39968252	1	39727624	LG_IV_13_SNP3_120	4	16452909
SNP_IGA_1_39975595	1	39734937	SNP_IGA_8_13515150	8	13427775
SNP_IGA_6_20310375	6	20189272	SNP_IGA_8_4743234	8	4713025
SNP_IGA_13_11741946	13	11681600	SNP_IGA_8_4148062	8	4121963
SNP_IGA_6_24774991	6	24625452	SNP_IGA_6_22139145	6	22006673
SNP_IGA_6_24774981	6	24625442	SNP_IGA_8_4523212	8	4494413
SNP_IGA_8_13725657	8	13636860	SNP_IGA_1_41801766	1	41549367
SNP_IGA_8_13915521	8	13825604	LG_VI_1_SNP_417	6	6392234
SNP_IGA_1_44799337	1	44533604	SNP_IGA_6_8296993	6	8243173
SNP_IGA_1_44800300	1	44534563	SNP_IGA_9_8280533	9	8229643
SNP_IGA_1_37015899	1	36792585	SNP_IGA_1_40873926	1	40627694
SNP_IGA_7_3578512	7	3555624	SNP_IGA_1_40875768	1	40629529
PnGI2_2_5805	2	4337318	SNP_IGA_1_40878845	1	40632602
SNP_IGA_16_5416441	16	5381212	SNP_IGA_13_15379771	13	15296613
CTR_14_16529014_Y	14	16428806	SNP_IGA_1_40875390	1	40629152
CTR_14_16529690_R	14	16429482	SNP_IGA_13_15374531	13	15291398
SNP_IGA_10_18024087	10	17917745	SNP_IGA_13_15378652	13	15295498
SNP_IGA_9_2188633	9	2176995	SNP_IGA_13_15378676	13	15295522
SNP_IGA_13_11740149	13	11679811	SNP_IGA_13_15379753	13	15296595
SNP_IGA_6_20266059	6	20145216	SNP_IGA_13_15380027	13	15296869
SNP_IGA_12_1235719	12	1229139	SNP_IGA_13_15380275	13	15297117
SNP_IGA_1_40243162	1	40000617	SNP_IGA_8_10118033	8	10051870
SNP_IGA_12_1238434	12	1231835	SNP_IGA_1_40875926	1	40629687
SNP_IGA_17_9000564	17	8951501	SNP_IGA_6_10271800	6	10205566
SNP_IGA_10_10990279	10	10930002	SNP_IGA_6_13862916	6	13776183
SNP_IGA_10_8995306	10	8948229	SNP_IGA_6_5542840	6	5506967
SNP_IGA_10_18007555	10	17901332	LG_IV_12_SNP3_374	4	10551788
SNP_IGA_6_16437767	6	16339139	SNP_IGA_13_15380761	13	15297602
SNP_IGA_13_12355980	13	12292126	LG_VI_31_VS_SNP_330	6	5509161
SNP_IGA_1_13220806	1	13134242	SNP_IGA_6_14645279	6	14554460
SNP_IGA_1_40694306	1	40449292	SNP_IGA_6_8313229	6	8259332
SNP_IGA_6_25185449	6	25033242	SNP_IGA_6_11937988	6	11861622
SNP_IGA_16_13555205	16	13475278	SNP_IGA_1_40873758	1	40627526
SNP_IGA_1_41242171	1	40993500	SNP_IGA_1_16661360	1	16553598
SNP_IGA_1_36544278	1	36323586	SNP_IGA_13_15379235	13	15296077
SNP_IGA_1_13237186	1	13150539	SNP_IGA_6_6434155	6	6392913
SNP_IGA_1_7274054	1	7227243	SNP_IGA_1_16661471	1	16553709
SNP_IGA_11_15247934	11	15172029	SNP_IGA_10_6835493	10	6801839
SNP_IGA_1_40070825	1	39829459	SNP_IGA_1_40086077	1	39844561
SNP_IGA_6_19419876	6	19304319	SNP_IGA_6_9716406	6	9653686
SNP_IGA_6_18823181	6	18711164	LG_XII_16_194	12	13283457
SNP_IGA_6_24634754	6	24485978	SNP_IGA_13_15435083	13	15351560
SNP_IGA_17_8847506	17	8799219	SNP_IGA_13_15379694	13	15296536
PnPHYB1_2895	8	6557240	SNP_IGA_6_8173406	6	8120394
SNP_IGA_8_6601827	8	6559447	SNP_IGA_9_5174314	9	5143731
SNP_IGA_1_46855595	1	46578467	SNP_IGA_8_5546660	8	5511326
SNP_IGA_11_15247189	11	15171285	SNP_IGA_8_5548518	8	5513179
SNP_IGA_6_22532236	6	22397386	SNP_IGA_1_40228383	1	39985934
PnPHYB1_3962	8	6558307	SNP_IGA_6_10279476	6	10213196
