# Supplementary material for: Biomass traits and candidate genes for bioenergy revealed through association genetics in coppiced European Populus nigra (L.)
Source: Biotechnol Biofuels. 2016 Sep 8;9(1):195. doi: 10.1186/s13068-016-0603-1 (PMC5017058; doi:10.1186/s13068-016-0603-1)
Supplement: Supplementary file 5 — 10.1186/s13068-016-0603-1 containing supplementary table S3; showing the BIC values for optimal model selection for GWAS. [file 13068_2016_603_MOESM5_ESM.xlsx]

## Sheet: Table S3
Trait	Simple	P	Q	K	Q+K	P+K
BA13	2104.53	1879.76	1906.14	1858.28	1849.5	1924.51
CA	-1852.82	-1905.57	-1929.93	-1908.66	-1910.05	-1792.82		Values of BIC for each trait - used for model selection for GWAS
CNPL	1988.27	1434.31	1571.5	1447.34	1412.05	1472.31
EB11	-3635.08	-3783.7	-3751.13	-3785.65	-3781.84	-3664.67
EB12	-700.754	-926.094	-873.709	-927.399	-931.58	-840.139
EB13	-2473.84	-2699.04	-2680.41	-2711.07	-2714.39	-2599.19
Height11	6615.02	6510.83	6524.73	6496.38	6482.33	6517.91
Height12	7320.84	7113.63	7153.95	7096.98	7082.66	7107.85
Height13	6810.51	6619.21	6620.01	6600.46	6580.68	6620.66
LA	418.118	-98.5089	42.9466	-89.0723	-116.651	-45.3742
SC13	547.533	483.576	486.502	451.602	453.288	545.544
SD	5227.26	5086.74	5147.68	5108.72	5093.33	5119.46
SI	1634.51	1570.29	1618.41	1576.62	1580.36	1644.1
SLA	2332.01	2250.7	2321.55	2276.78	2269.63	2316.96
SP	252.584	266.768	252.963	249.287	257.31	350.655
