# Supplementary material for: Biomass traits and candidate genes for bioenergy revealed through association genetics in coppiced European Populus nigra (L.)
Source: Biotechnol Biofuels. 2016 Sep 8;9(1):195. doi: 10.1186/s13068-016-0603-1 (PMC5017058; doi:10.1186/s13068-016-0603-1)
Supplement: Supplementary file 6 — 10.1186/s13068-016-0603-1 containing supplementary Table 1096 S4; reporting the raw and normalised RNAseq count data used for supplementary Figure S12. [file 13068_2016_603_MOESM6_ESM.xlsx]

## Sheet: Table S4
Tissue	Poptr_v2	Poptr_v2 description	Ath best hit	E-value	Ath hit description	Count Normalisation	Sp_1	Sp_2	Sp_3	Sp_4	Sp_5	Sp_6	Sp_7	Sp_8	Fr_1	Fr_2	Fr_3	Fr_4	Fr_5	Fr_6	Fr_7	Fr_8	It_1	It_2	It_3	It_4	It_5	It_6	It_7	It_8
Devoloping Xylem	Poptr_0013s00340	similar to Hydrophobic protein RCI2A	AT3G05880.1	3e-13	RARE-COLD-INDUCIBLE 2A, RCI2A; Induced by low temperatures, dehydration and salt stress and ABA. Encodes a small (54 amino acids), highly hydrophobic protein that bears two potential transmembrane domains.	None	568	371	508	564	404	377	576	359	637	691	590	549	796	637	479	474	607	634	568	619	532	466	733	479
						MRM	499.639	430.341	564.051	447.276	467.109	388.473	356.858	373.128	659.153	818.05	616.769	611.605	869.683	781.486	639.199	522.345	611.053	645.749	525.307	583.601	498.656	475.755	665.129	285.209
	Poptr_0004s10800	similar to CONSTANS-like protein CO2	AT5G15840.1	2e-53	Encodes a protein showing similarities to zinc finger transcription factors, involved in regulation of flowering under long days. Acts upstream of FT and SOC1	None	72	38	74	41	37	79	47	35	91	56	80	56	71	55	36	74	53	25	63	33	46	33	69	47
						MRM	63.3346	44.078	82.1649	32.5148	42.7798	81.4041	29.1186	36.3774	94.1647	66.2964	83.6297	62.3859	77.5723	67.4753	48.04	81.5476	53.3539	25.4633	58.2647	31.1128	43.1169	33.6908	62.611	27.985
Leaf	Poptr_0013s00340	similar to Hydrophobic protein RCI2A	AT3G05880.1	3e-13	RARE-COLD-INDUCIBLE 2A, RCI2A; Induced by low temperatures, dehydration and salt stress and ABA. Encodes a small (54 amino acids), highly hydrophobic protein that bears two potential transmembrane domains.	None	1474	1868	1713	3157	1827	2553	1289	1226	1466	2241	1024	1872	1534	1762	2191	2558	1186	1382	786	629	969	1069	878	1723
						MRM	1974.18	2627.05	1955.4	3743.46	1841.95	2220.28	843.049	1311.85	1537.28	2523.8	1248.91	1297.13	1775.33	1768.99	1324.25	2496.57	1218.38	1328.12	960.611	749.373	978.963	664.889	899.928	1539.43
	Poptr_0004s10800	similar to CONSTANS-like protein CO2	AT5G15840.1	2e-53	Encodes a protein showing similarities to zinc finger transcription factors, involved in regulation of flowering under long days. Acts upstream of FT and SOC1	None	214	313	205	169	361	223	257	115	342	150	314	401	320	203	406	218	333	179	187	140	335	353	320	169
						MRM	286.618	440.185	234.009	200.394	363.954	193.937	168.087	123.053	358.629	168.929	382.968	277.858	370.343	203.805	245.389	212.765	342.091	172.021	228.542	166.792	338.444	219.556	327.992	150.995
Fine Roots	Poptr_0013s00340	similar to Hydrophobic protein RCI2A	AT3G05880.1	3e-13	RARE-COLD-INDUCIBLE 2A, RCI2A; Induced by low temperatures, dehydration and salt stress and ABA. Encodes a small (54 amino acids), highly hydrophobic protein that bears two potential transmembrane domains.	None	422	475	648	518	486	591	666	500	556	418	515	839	538	658	664	483	600	777	688	503	855	509	273	369
						MRM	437.054	497.359	603.127	474.493	663.284	639.979	551.348	502.623	717.207	364.005	596.366	471.292	542.487	619.292	752.399	576.732	693.774	548.185	485.512	406.691	714.959	638.551	348.186	500.838
	Poptr_0007s11900	unknown protein	AT4G12680.1	1e-115	unknown protein; Involved in : vegetative to reproductive phase transition of meristem	None	13	23	15	15	9	7	21	15	12	46	23	45	33	22	14	23	11	18	37	22	24	13	19	12
						MRM	13.4637	24.0827	13.9613	13.7401	12.283	7.58012	17.3848	15.0787	15.4793	40.0579	26.6338	25.2779	33.2752	20.7058	15.8638	27.4634	12.7192	12.6993	26.1104	17.7877	20.069	16.3088	24.2328	16.2874
This table reports the RNAseq count data for each of the trees, genes and tissues shown in Figure S12.
There are 8 biological replicates (individual trees) for each of the 3 genotypes (Spain, France and Italy).
Both raw (count normalisation = "None") and mean ratio method (count normalisation = "MRM") counts are reported for each gene, tissue and replicate.
The MRM normalisation was implemented in DESeq2 according to the methodology described in: Anders & Huber (2010) "Differential expression analysis for sequence count data". Genome Biol. 11, R106.
The MRM normalised counts were used to plot the transcript abundance boxplots depicted in Figure S12.
